# Supplementary material for: Analysis of gene expression during neurite outgrowth and regeneration
Source: BMC Neurosci. 2007 Nov 23;8:100. doi: 10.1186/1471-2202-8-100 (PMC2245955; doi:10.1186/1471-2202-8-100)
Supplement: Additional file 2 — Abbreviations. Lists the abbreviations and corresponding gene names used in the Sema3A pathway of Figure 4 and in the annotation of regeneration-associated genes (shown on Figure 1 and in Additional file 1). Meta-analysis. Lists the genes extracted from the meta-analysis of our data with three published studies of genes changed during in vivo neurite regeneration. The table indicates where matching probesets were found in the present data, as well as if those genes were significantly changed in the present study. Top 5% intersection. Lists the top 5%, 2% and 1% intersection of genes with the highest intensity, or expression level, in both DRG and SCG. The table includes the median intensity for each gene in DRG and SCG, as well as the Affymetrix probeset for each gene. Q-RT-PCR. Lists the genes used for qRT-PCR analysis, the main reference sequence from NCBI used to design each set of primers, and the sequences of each forward, probe, and reverse primer. The table also lists the Affymetrix probesets matching each of these genes. Sema3A effects. Lists the genes observed by microarray to be significantly affected by exposure to Sema3A. The table includes the maximum fold difference after Sema3A exposure, as well as the quadratic analysis p-value for significance of this difference. [file 1471-2202-8-100-S2.xls]

## Sheet: Table A1 - Abbreviations
Abbreviation	Gene Name
Acta1	actin, alpha 1, skeletal muscle
Acta2	actin, alpha 2, smooth muscle, aorta
Actb	actin, beta, cytoplasmic
Actc1	actin, alpha, cardiac
Actg	actin, gamma, cytoplasmic
Actg1	actin, gamma, cytoplasmic 1
Actg2	actin, gamma 2, smooth muscle, enteric
Adcyap1	Adenylate cyclase activating polypeptide 1
Anxa1	Annexin A1
Apod	Apolipoprotein D
App	amyloid beta (A4) precursor protein
Arf4	ADP-ribosylation factor 4
Arg1	Arginase 1
Arha	ras homolog gene family, member A
Arpc1a	actin related protein 2/3 complex, subunit 1A
Arpc1b	actin related protein 2/3 complex, subunit 1B
Arpc2	actin related protein 2/3 complex, subunit 2
Arpc3	actin related protein 2/3 complex, subunit 3
Arpc4	actin related protein 2/3 complex, subunit 4
Arpc5	actin related protein 2/3 complex, subunit 5
Arpc5l	actin related protein 2/3 complex, subunit 5-like
Atf3	Activating transcription factor 3
Atp2b2	ATPase, Ca++ transporting, plasma membrane 2
Atp5a1	ATP synthase, H+ transporting, mitochondrial F1 complex, alpha subunit, isoform 1
Atp6v0c	ATPase, H+ transporting, V0 subunit C
Atp6v1g1	ATPase, H+ transporting, V1 subunit G isoform 1
C1qb	Complement component 1, subcomponent q beta
Calm1	calmodulin 1
Calm2	calmodulin 2
CAP23 / Basp1	brain abundant, membrane attached signal protein 1
Cdc42	cell division cycle 42 homolog (S. cerevisiae)
Cdk5	cyclin-dependent kinase 5
Cfl1	cofilin 1, non-muscle
Clk1	CDC-like kinase 1
Cltc	clathrin, heavy polypeptide (Hc)
Cox6c	cytochrome c oxidase, subunit VIc
Crabp2	Cellular retinoic acid binding protein 2
Crmp1	collapsin response mediator protein 1
Ctnnb1	catenin (cadherin associated protein), beta 1, 88kDa
Ctsl	cathepsin L
Cttn	Cortactin isoform B
Dcx	doublecortin
Dnchc1	dynein, cytoplasmic, heavy chain 1
Dnclc1	dynein, cytoplasmic, light chain 1
Dpp6	Dipeptidylpeptidase 6
Dpysl2	dihydropyrimidinase-like 2 (CRMP-2, CRMP-62)
Dpysl3	dihydropyrimidinase-like 3 (CRMP-4)
Dpysl4	dihydropyrimidinase-like 4 (CRMP-3)
Dpysl5	dihydropyrimidinase-like 5 (CRMP-5, CRAM)
Eef1a1	eukaryotic translation elongation factor 1 alpha 1
Eef2	eukaryotic translation elongation factor 2
Eif4a2	eukaryotic translation initiation factor 4A2
F2r	Coagulation factor II (thrombin) receptor
Fabp5	Fatty acid binding protein 5, epidermal
Fabp7	fatty acid binding protein 7, brain
Fes	feline sarcoma oncogene
Fyn	Fyn proto-oncogene
Gadd45a	Growth arrest and DNA-damage-inducible 45 alpha
Gap43	growth associated protein 43
Gch1	GTP cyclohydrolase 1
Gdi1	guanosine diphosphate (GDP) dissociation inhibitor 1
Gdi3	guanosine diphosphate (GDP) dissociation inhibitor 3
Gfra1	Glial derived neurotrophic factor receptor alpha 1
Gipc1	(GIPC, NIP) GIPC PDZ domain containing family, member 1
Gnas	GNAS (guanine nucleotide binding protein, alpha stimulating) complex locus
Gnb1	guanine nucleotide binding protein, beta 1
Gnb2l1	guanine nucleotide binding protein (G protein), beta polypeptide 2 like 1
Gng3	guanine nucleotide binding protein (G protein), gamma 3 subunit
Gsk3b	glycogen synthase kinase 3 beta
H2afz	H2A histone family, member Z
H3f3a	H3 histone, family 3A
Hdac2	histone deacetylase 2
Hmgb3	high mobility group box 3
Hmgn1	high mobility group nucleosomal binding domain 1
Hnrpa2b1	heterogeneous nuclear ribonucleoprotein A2/B1
Hspa5	heat shock 70kD protein 5 (glucose-regulated protein)
Hspa8	heat shock protein 8
Hspcb	heat shock protein 1, beta
Hspd1	heat shock protein 1 (chaperonin)
Idi1	Isopentenyl-diphosphate delta isomerase
Igfbp3	Insulin-like growth factor binding protein 3
Isl1	ISL1 transcription factor, LIM/homeodomain (islet 1)
Kif1b	kinesin family member 1B
Kns2	kinesin 2
L1cam	L1 cell adhesion molecule
Lgals1	lectin, galactose binding, soluble 1
Limk1	LIM-domain containing, protein kinase
Lyzs	Lysozyme
Marcks	Myristoylated alanine rich protein kinase C substrate
Mdh2	malate dehydrogenase 2, NAD (mitochondrial)
Mical1	microtubule associated monoxygenase, calponin and LIM domain containing 1
Mical2	microtubule associated monoxygenase, calponin and LIM domain containing 2
Mical3	microtubule associated monoxygenase, calponin and LIM domain containing 3
Mmp16	Matrix metalloproteinase 16
Myl9	myosin, light polypeptide 9, regulatory (RLC)
Mylk	myosin, light polypeptide kinase (MLCK)
Ncam1	neural cell adhesion molecule 1
Ncl	nucleolin
Ndufa3	NADH dehydrogenase (ubiquinone) 1 alpha subcomplex, 3
Nef3	neurofilament 3, medium
Nefh	Neurofilament, heavy polypeptide
Neto1	neuropilin (NRP) and tolloid (TLL)-like 1
Neto2	neuropilin (NRP) and tolloid (TLL)-like 2
Npy	Neuropeptide Y
Nrp	neuropilin
Nrp1	neuropilin 1
Nrp2	neuropilin 2
Pabpc1	poly A binding protein, cytoplasmic 1
Pak1	p21 (CDKN1A)-activated kinase 1
Pdlim1	PDZ and LIM domain 1 (elfin)
Pfkm	Phosphofructokinase, muscle
Pfn2	profilin 2
Plxna1	plexin A1
Plxna2	plexin A2
Plxna3	plexin A3
Plxna4	plexin A4
Ppp1cb	protein phosphatase 1, catalytic subunit, beta isoform
Prkar1a	protein kinase, cAMP dependent regulatory, type I, alpha
Prph1	peripherin 1
Psma2	proteasome (prosome, macropain) subunit, alpha type 2
Psmb1	proteasome (prosome, macropain) subunit, beta type 1
Psmc3	proteasome (prosome, macropain) 26S subunit, ATPase 3
Ptk2/FAK	PTK2 protein tyrosine kinase 2 (FAK)
Ptp4a1	Protein tyrosine phosphatase 4a1
Rab15	RAB15, RAS onocogene family
Rab6	RAB6, member RAS oncogene family
Rac1	RAS-related C3 botulinum substrate 1
Rac2	RAS-related C3 botulinum substrate 2
Rac3	RAS-related C3 botulinum substrate 3
Rapgef4	CAMP-regulated guanine nucleotide exchange factor II
Rdx	radixin
Rgs4	Regulator of G-protein signaling 4
Rhoc	Ras homolog gene family, member C
RhoD	ras homolog gene family, member D
Ripk3	Receptor-interacting serine-threonine kinase 3
Rnd1	Rho family GTPase 1
Rock1	Rho-associated coiled-coil forming kinase 1
Rpl5	ribosomal protein L5
Rpl7a	ribosomal protein L7a
S100a10	S100 calcium binding protein A10 (calpactin)
SCG10 / Stmn2	stathmin-like 2
Scg2	Secretogranin 2
Scg3	secretogranin III
Scn10a	Sodium channel, voltage-gated, type 10, alpha
Sec61a1	Sec61 alpha 1 subunit (S. cerevisiae)
Sema3a	(3A) sema domain, immunoglobulin domain (Ig), short basic domain, secreted, (semaphorin) 3A
Sema3b	(3B) sema domain, immunoglobulin domain (Ig), short basic domain, secreted, (semaphorin) 3B
Sema3c	(3C) sema domain, immunoglobulin domain (Ig), short basic domain, secreted, (semaphorin) 3C
Sema3d	(3D) sema domain, immunoglobulin domain (Ig), short basic domain, secreted, (semaphorin) 3D
Sema3e	(3E) sema domain, immunoglobulin domain (Ig), short basic domain, secreted, (semaphorin) 3E
Sema3f	(3F) sema domain, immunoglobulin domain (Ig), short basic domain, secreted, (semaphorin) 3 F
Sema4a	(4A) sema domain, immunoglobulin domain (Ig), transmembrane domain (TM) and short cytoplasmic domain, (semaphorin) 4A
Sema4b	(4B) sema domain, immunoglobulin domain (Ig), transmembrane domain (TM) and short cytoplasmic domain, (semaphorin) 4B
Sema4c	(4C) sema domain, immunoglobulin domain (Ig), transmembrane domain (TM) and short cytoplasmic domain, (semaphorin) 4C
Sema4d	(4D) sema domain, immunoglobulin domain (Ig), transmembrane domain (TM) and short cytoplasmic domain, (semaphorin) 4D
Sema4f	(4F) sema domain, immunoglobulin domain (Ig), TM domain, and short cytoplasmic domain
Sema4g	(4G) sema domain, immunoglobulin domain (Ig), transmembrane domain (TM) and short cytoplasmic domain, (semaphorin) 4G
Sema5a	(5A) sema domain, seven thrombospondin repeats (type 1 and type 1-like), transmembrane domain (TM) and short cytoplasmic domain, (semaphorin) 5A
Sema5b	(5B) sema domain, seven thrombospondin repeats (type 1 and type 1-like), transmembrane domain (TM) and short cytoplasmic domain, (semaphorin) 5B
Sema6a	(6A) sema domain, transmembrane domain (TM), and cytoplasmic domain, (semaphorin) 6A
Sema6b	(6B) Sema domain, transmembrane domain (TM), and cytoplasmic domain, (semaphorin) 6B
Sema6c	(6C) sema domain, transmembrane domain (TM), and cytoplasmic domain, (semaphorin) 6C
Sema6d	(6D) sema domain, transmembrane domain (TM), and cytoplasmic domain, (semaphorin) 6D
Sema7a	(7A) sema domain, immunoglobulin domain (Ig), and GPI membrane anchor, (semaphorin) 7A
Semcap2	semaF cytoplasmic domain associated protein 2
Semcap3	semaF cytoplasmic domain associated protein 3
Sfrs10	splicing factor, arginine/serine-rich 10 (transformer 2 homolog, Drosophila)
Sfrs3	splicing factor, arginine/serine-rich 3 (SRp20)
Snrpd2	small nuclear ribonucleoprotein D2
Snrpe	small nuclear ribonucleoprotein E
Sod1	superoxide dismutase 1, soluble
Stmn1	stathmin 1
Stmn3	stathmin-like 3
Tac1	Tachykinin 1
Tpm4	tropomyosin 4
Tuba1	tubulin, alpha 1
Tuba2	tubulin, alpha 2
Tuba3	tubulin, alpha 3
Tuba4	tubulin, alpha 4
Tuba6	tubulin, alpha 6
Tuba7	tubulin, alpha 7
Tuba8	tubulin, alpha 8
Tubb2	tubulin, beta 2
Tubb3	tubulin, beta 3
Tubb4	tubulin, beta 4
Tubb5	tubulin, beta 5
Tubd1	tubulin, delta 1
Tubg1	tubulin, gamma 1
Tubg2	tubulin, gamma 2
Ubb	ubiquitin B
Ube1x	ubiquitin-activating enzyme E1, Chr X
Vdac3	voltage-dependent anion channel 3
Wasl	Wiskott-Aldrich syndrome-like (human) (N-WASP)
Ywhah	tyrosine 3-monooxygenase/tryptophan 5-monooxygenase activation protein, eta polypeptide

## Sheet: Table A2 - meta-analysis
Name	Symbol	Rat Entrez Gene	Mouse Entrez Gene	Boeshore et al. up or down	Costigan et al. up or down	Xiao et al. up or down	DRG in vitro changed	SCG in vitro changed	Boeshore et al. ID	Costigan et al. ID	Xiao et al. ID	DRG Probe Set	SCG Probe Set
5-hydroxytryptamine (serotonin) receptor 2B	Htr2b	29581	15559	up					X66842			1422125_at	95332_at
5-hydroxytryptamine (serotonin) receptor 3a	Htr3a	79246	15561	dn	dn				U59672, D49395, U01227	D49395		1418268_at	92919_at
Abelson interactor 1 (Abi1)	Abi1	11308	11308			dn					BG665907
Acetylcholinesterase	Ache	83817	11423	dn			Y	Y	S50879			1422635_at	104650_at
Acetyl-Coenzyme A acyltransferase 2 (mitochondrial 3-oxoacyl-Coenzyme A thiolase)	Acaa2	170465	52538	dn			Y	Y	X05341			1428146_s_at	95064_at
Acid phosphatase, prostate	Acpp	56780	56318		dn					X74978		1419832_s_at	103219_at
Actin related protein 2/3 complex, subunit 1B	Arpc1b	54227	11867	up	up				AF083269	AF083269		1416227_at	111247_at
actin, gamma, cytoplasmic	Actg	287876	11465	up					rc_AA900769_s_at			1415779_s_at	96573_at
Activating transcription factor 3	Atf3	25389	11910	up	up		Y	Y	M63282	M63282		1449363_at	104155_f_at
Acyl-CoA synthetase long-chain family member 1	Acsl1	25288	14081	dn			Y	-	D90109			1423883_at	94507_at
Acyl-CoA synthetase long-chain family member 6	Acsl6	117243	216739		dn		Y	-		S56508		1451257_at	163447_at
Adenomatosis polyposis coli	Apc	24205	11789			up	Y	-			D38629	1450056_at	101447_at
Adenylate cyclase activating polypeptide 1	Adcyap1	24166	11516	up	up		Y	Y	X80290	AI228407		1423427_at	92200_at
Adipose differentiation-related protein	Adfp	298199	11520		up				rc_AA893280_at	AA893280		1448318_at	98589_at
ADP-ribosylation factor 1	Arf1	64310	11840			dn					L12380
ADP-ribosylation factor-like 11 (predicted)	Arl11	364396	219144	up					rc_AI639107_at
ADP-ribosylation factor-like 3	Arl3	64664	56350		dn					U12568		1450706_a_at	104135_at
Adrenergic receptor, alpha 2a	Adra2a	25083	11551			up					NM_012739	1423022_at	102556_at
Adrenergic receptor, alpha 2c	Adra2c	24175	11553			dn					M58316	1422335_at	99804_at
Adrenomedullin	Adm	25026	11535	dn					D15069			1416077_at	102798_at
AE binding protein 1 (predicted)	Aebp1	305494	11568	up					rc_AA799755_at			1450637_a_at	100412_g_at
aldo-keto reductase family 1, member C18	Akr1c18	171516	105349		dn					E06822		1419136_at	163617_at
Allograft inflammatory factor 1	Aif1	29427	11629	up	up				U17919	U10894		1418204_s_at	102330_at
Alpha-2-macroglobulin	A2m	24153	232345	up	up				M23566	AA900582		1434719_at	104486_at
Angiopoietin 2	Angpt2	89805	11601	dn			Y	Y	AF030378			1448831_at	92210_at
Ankyrin repeat domain 1 (cardiac muscle)	Ankrd1	27064	107765	up	up				U50736	U50736		1420992_at	102048_at
Annexin A1	Anxa1	25380	16952	up	up	up	Y	-	S57478	S57478	M19967	1448213_at	93038_f_at
Annexin A3	Anxa3	25291	11745			up	Y	-			M20559	1460330_at	101393_at
Apolipoprotein D	Apod	25239	11815		up	up	Y	-		X55572	NM_012777	1416371_at	93592_at
Aquaporin 3	Aqp3	65133	11828	up					D17695			1422008_a_at	163455_at
Arginase 1	Arg1	29221	11846	up	up		Y	Y	J02720	J02720		1419549_at	93097_at
Arginine-glutamic acid dipeptide (RE) repeats	Rere	116665	68703		dn					U44091		1454670_at	103404_at
Arginosuccinate synthetase	Ass1	25698	11898		dn					X12459
ATPase, Ca++ transporting, cardiac muscle, slow twitch 2	Atp2a2	29693	11938	up					J04024			1416551_at	99570_s_at
ATPase, Ca++ transporting, plasma membrane 2	Atp2b2	24215	11941	dn	dn		-	Y	J03754	AA955388		1420402_at	95324_at
ATPase, Ca++ transporting, plasma membrane 3	Atp2b3	29599	320707	dn					J05087
ATPase, H+ transporting, V1 subunit A, isoform 1 (predicted)	Atp6v1a1	360716	11964	dn			Y	-	rc_AA893217_at			1422508_at	95746_at
ATPase, Na+/K+ transporting, beta 1 polypeptide	Atp1b1	25650	11931	dn					rc_AI230614_s_at
ATPase, Na+/K+ transporting, beta 2 polypeptide	Atp1b2	24214	11932		up		Y	-		D90048		1435148_at	115043_at
B-cell translocation gene 1, anti-proliferative	Btg1	29618	12226	up			Y	-	L26268			1426083_a_at	93104_at
B-cell translocation gene 3	Btg3	54230	12228	up			Y	Y	AF087037			1449007_at	96146_at
Bcl-2-related ovarian killer protein	Bok	29884	51800		up		Y	Y		AF027954		1417040_a_at	98031_at
Benzodiazepin receptor	Bzrp	24230	12257	up	up	up			J05122	J05122	J05122	1416695_at	93042_at
brain and kidney protein	Bk	192189	110058	dn					U30831
Brain derived neurotrophic factor	Bdnf	24225	12064		up					D10938
Brain glycogen phosphorylase	Pygb	25739	110078	dn			-	Y	rc_AA800190_g_at			1433504_at	97489_at
Branched chain aminotransferase 1, cytosolic	Bcat1	29592	12035		up		Y	-		U35774		1450871_a_at	100026_at
bridging integrator 1	Bin1	117028	30948		up		Y	-		AI102031		1425532_a_at	92220_s_at
Ca<2+-dependent activator protein for secretion	Cadps	26989	27062	dn			Y	Y	U16802			1448955_s_at	92989_f_at
calcitonin/calcitonin-related polypeptide, alpha	Calca	24241	12310		dn	dn				M11597	V01231	1427355_at	92533_at
Calcitonin-related polypeptide, beta	Calcb	171519	116903		dn		Y	-		M11596		1422639_at	113811_at
Calcium binding protein 1	Cabp1	171051	29867		dn					Y17048		1421255_a_at	105613_at
Calcium channel, voltage-dependent, alpha2/delta subunit 1	Cacna2d1	25399	12293		up	up				M86621	M86621	1449999_a_at	104510_at
Calcium/calmodulin-dependent protein kinase II, delta	Camk2d	24246	108058		up					AA894330		1427763_a_at	93214_at
Caldesmon 1	Cald1	25687	109624		dn		Y	Y		AI180288		1424769_s_at	112386_at
CAMP responsive element modulator	Crem	25620	12916		up		-	Y		S66024		1418322_at	160526_s_at
CAMP-regulated guanine nucleotide exchange factor II	Rapgef4	252857	56508	dn	dn		Y	Y	U78517	U78517		1425518_at	163318_at
capping protein (actin filament), gelsolin-like	Capg	297339	12332	up			Y	-	rc_AA894004_at			1450355_a_at	160106_at
Carnitine palmitoyltransferase 1, liver	Cpt1a	25757	12894	dn	dn				L07736	L07736
Caspase 3	Casp3	25402	12367	up					U49930			1449839_at	98437_at
Catechol-O-methyltransferase	Comt	24267	12846	up			Y	-	M93257			1449183_at	98535_at
Cathepsin S	Ctss	50654	13040		up		Y	Y		L03201		1448591_at	98543_at
CCAAT/enhancer binding protein (C/EBP), delta	AU024582	25695	227648	up	up				M65149	M65149		1426815_s_at	104624_at
CD14 antigen	Cd14	60350	12475	up			Y	-	AF087943			1417268_at	98088_at
CD24 antigen	Cd24a	25145	12484	dn			-	Y	U49062			1448182_a_at	100600_at
Cd36 antigen	Cd36	29184	12491		up					AA925752		1450884_at	93332_at
CD59 antigen	Cd59b	25407	333883		up					AA818025
CD63 antigen	Cd63	29186	12512		up					X61654
CD74 antigen (invariant polpypeptide of major histocompatibility class II antigen-associated)	Cd74	25599	16149		up					X13044		1425519_a_at	101054_at
Cdc42 guanine nucleotide exchange factor (GEF) 9	Arhgef9	66013	236915		dn					AI639196
Cell death-inducing DNA fragmentation factor, alpha subunit-like effector A (predicted)	Cidea	291541	12683		up					AA800243		1417956_at	99994_at
Cell division cycle 2 homolog A (S. pombe)	Cdc2a	54237	12534	up			-	Y	X60767			1448314_at	100128_at
Cell division cycle 20 homolog (S. cerevisiae)	Cdc20	64515	107995	up			-	Y	AF052695			1416664_at	96319_at
Cellular retinoic acid binding protein 2	Crabp2	29563	12904	up	up		-	Y	U23407	U23407		1451191_at	100127_at
Checkpoint suppressor 1 (predicted)	Ches1	314374	71375	up					rc_AI639381_at
Chemokine (C-C motif) ligand 2	Ccl2	24770	20296		up				X17053	X17053
Chemokine (C-X-C motif) ligand 4 (Cxcl4), mRNA	Cxcl4	360918	56744	up					rc_AI169104_at
Chemokine (C-X-C motif) receptor 4	Cxcr4	60628	12767	dn			Y	Y	U90610			1448710_at	102794_at
Chimerin (chimaerin) 1	Chn1	84030	108699	dn					X67250
Cholecystokinin	Cck	25298	12424	up		up			X01032		S70690	1419473_a_at	96055_at
Cholecystokinin B receptor	Cckbr	25706	12426			up					M99418	1460663_at	101344_at
Cholinergic receptor, nicotinic, alpha polypeptide 3	Chrna3	25101	110834	dn					L31621
Cholinergic receptor, nicotinic, alpha polypeptide 5	Chrna5	25102	110835	dn					J05231
Chondroitin sulfate proteoglycan 2	Cspg2	114122	13003	up			Y	Y	AF072892			1427256_at	100019_at
Chromogranin B	Chgb	24259	12653	dn			Y	Y	AF019974			1415885_at	92841_f_at
Chromosome 8 open reading frame 70	3110050N22Rik	310244	67306			dn					AF151820
Coagulation factor II (thrombin) receptor	F2r	25439	14062	dn	dn		-	Y	M81642	M81642		1437308_s_at	95474_at
Coenzyme Q3 homolog, methyltransferase (yeast)	Coq3	29309	230027		dn					L20427		1436351_at	99365_at
Cold shock domain protein A	Csda	83807	56449	up					D28557			1435800_a_at	95755_at
Collagen, type 1, alpha 1	Col1a1	29393	12842	up			Y	-	rc_AI231472_s_at			1423669_at	94305_at
Collagen, type V, alpha 1	Col5a1	85490	12831	up			Y	-	rc_AA859757_at			1416740_at	101080_at
Collagen, type V, alpha 2	Col5a2	85250	12832	up			Y	-	rc_AI179399_at			1422437_at	92567_at
Complement component 1, q subcomponent, beta polypeptide	C1qb	29687	12260	up	up		Y	Y	X71127	X71127		1417063_at	96020_at
complement component 4a	C4b	24233	12268		up					U42719		1418021_at	103033_at
Contactin associated protein 1	Cntnap1	84008	53321		dn					AF000114		1421580_at	94626_at
Cortactin isoform B	Cttn	60465	13043	up	up		Y	-	AF054618	AF054618		1423917_a_at	94054_at
creatine kinase, mitochondrial 1, ubiquitous	Ckmt1	29593	12716	dn			Y	-	X59737			1417089_a_at	160565_at
C-src tyrosine kinase (predicted)	Csk	315707	12988		up					X58631		1423518_at	94046_at
cyclin B1	Ccnb1	25203	268697	up					rc_AA998164_s_at
Cyclin G1	Ccng1	25405	12450	up					X70871			1420827_a_at	160127_at
Cysteine and glycine-rich protein 2	Csrp2	29317	13008	dn			Y	Y	U44948			1420731_a_at	93550_at
Cysteine-rich protein 3	Csrp3	117505	13009		up	up				X81193	X81193	1460318_at	103084_at
Cytochrome b-245, beta polypeptide	Cybb	66021	13058	up					rc_AA894029_at			1422978_at	100300_at
Cytochrome P450, family 1, subfamily a, polypeptide 1	Cyp1a1	24296	13076		dn					E00717		1422217_a_at	94715_at
Cytochrome P450, family 1, subfamily b, polypeptide 1	Cyp1b1	25426	13078		up					U09540		1416612_at	99979_at
Cytoplasmic polyadenylation element binding protein 1 (predicted)	Cpeb1	293056	12877	dn					rc_H31550_at
Deoxyribonuclease I	Dnase1	25633	13419	dn					rc_AA892006_g_at			1424592_a_at	92865_at
Diablo homolog (Drosophila) (predicted)	Diablo	288753	66593	dn					rc_AA891933_at
Diacylglycerol kinase zeta	Dgkz	81821	104418		dn		Y	-		D78588		1452169_a_at	113121_at
Diacylglycerol kinase, beta	Dgkb	497814	217480	dn					rc_AA818983_at
DiGeorge syndrome critical region gene 6 (predicted)	Dgcr6	303794	13353		up					AA799732		1452434_s_at	94956_at
Dihydrofolate reductase	Dhfr	24312	13361		up		-	Y		AA900413		1419172_at	104547_at
Dihydropyrimidinase-like 4	Dpysl4	25417	26757		dn		Y	Y		U52103		1418297_at	93379_at
Dipeptidylpeptidase 6	Dpp6	29272	13483	dn	dn		Y	Y	M76426	M76426		1451394_at	98287_at
Disabled homolog 2 (Drosophila)	Dab2	79128	13132	up			Y	-	U95178			1423805_at	104633_at
DnaJ (Hsp40) homolog, subfamily B, member 9	Dnajb9	24908	27362			up	Y	-			X98993	1417191_at	96680_at
Dopa decarboxylase	Ddc	24311	13195	dn			-	Y	M84648			1426215_at	160074_at
double C2, alpha	Doc2a	65031	13446		dn					U70779
Drebrin 1	Dbn1	81653	56320			up					X59267
Dual specificity phosphatase 6	Dusp6	116663	67603	up			Y	-	U42627			1415834_at	93285_at
Dynein, cytoplasmic, intermediate chain 1	Dncic1	29564	13426	dn					X66845
Early growth response 2	Egr2	114090	13654	up			Y	-	U78102			1427682_a_at	102661_at
Ectonucleoside triphosphate diphosphohydrolase 2	Entpd2	64467	12496		up		Y	-		AI230130		1418259_a_at	97986_at
EGL nine homolog 3 (C. elegans)	Egln3	54702	112407	dn			-	Y	U06713			1418649_at	113986_at
Embigin	Emb	114511	13723		dn		Y	-		AJ009698		1415856_at	101560_at
Endothelin converting enzyme-like 1	Ecel1	60417	13599	up	up				Y16188	Y16188		1422586_at	163937_at
Enoyl coenzyme A hydratase 1, peroxisomal	Ech1	64526	51798	dn	dn				U08976	U08976		1448491_at	93754_at
EphA5	Epha5	79208	13839	dn			-	Y	X78689			1437920_at	161119_at
Epithelial membrane protein 1	Emp1	25314	13730	up					Z54212			1416529_at	97426_at
Eukaryotic translation elongation factor 2	Eef2	29565	13629	up	up				rc_AA892801_at	AA892801		1424736_at	97559_at
Eukaryotic translation initiation factor 4E binding protein 1	Eif4ebp1	116636	13685	up	up				U05014	U05014		1417562_at	100636_at
Farensyl diphosphate synthase	Fdps	83791	110196			up	Y	Y			M34477	1423418_at	99098_at
Fasciculation and elongation protein zeta 1 (zygin I)	Fez1	81730	235180	dn			Y	-	U63740			1454674_at	100876_at
Fatty acid binding protein 3	Fabp3	79131	14077		dn		Y	-		J02773		1416023_at	94214_at
Fatty acid binding protein 5, epidermal	Fabp5	140868	16592		up	up	-	Y		S69874	U13253	1416021_a_at	160544_at
FBJ murine osteosarcoma viral oncogene homolog	Fos	314322	14281		up		-	Y	X06769	X03347		1423100_at	160901_at
Fc receptor, IgG, low affinity IIb	Fcgr2b	289211	14130	up					X73371, M32062			1435477_s_at	102337_s_at
Fc receptor, IgG, low affinity III	Fcgr3	116591	14131		up					M32062
Fibroblast growth factor 13	Fgf13	84488	14168			dn	Y	-			AF271786	1418498_at	99893_at
Fibroblast growth factor 2	Fgf2	54250	14173			up					M22427	1449826_a_at	93216_at
Fibroblast growth factor 7	Fgf7	29348	14178			up					X56551	1422243_at	99435_at
Fibroblast growth factor 9	Fgf9	25444	14180		dn					D14839		1420795_at	100346_at
Fibronectin 1	Fn1	25661	14268	up			-	Y	X05834, L00191			1426642_at	92852_at
Filamin C, gamma (actin binding protein 280) (predicted)	1110055E19Rik	362332	68794		up					AA799773
Four and a half LIM domains 2	Fhl2	63839	14200	up			-	Y	rc_AA891527_at			1419184_a_at	100986_at
frizzled homolog 2 (Drosophila)	Fzd2	64512	57265	up			Y	-	L02530			1418532_at	93681_at
Fructose-1,6- biphosphatase 1	Fbp1	24362	14121	dn			Y	-	M86240			1448470_at	96918_at
FXYD domain-containing ion transport regulator 1	Fxyd1	58971	56188		up		Y	Y		AA799645		1421374_a_at	93040_at
G protein-coupled receptor 10	Gpr10	246075	226278			up					S77867
G protein-coupled receptor 48	Gpr48	286994	107515			dn					AF061443
G protein-coupled receptor 51	Gpr51	83633	242425		dn					AF058795
Galanin	Gal	29141	14419	up	up	up			J03624	J03624	J03624	1460668_at	100407_at
Gene model 1012, (NCBI)	Gm1012	117257	381413			dn					D38450
General transcription factor IIa 2	Gtf2a2	83828	-		dn					AI012534
Glial cell line derived neurotrophic factor family receptor alpha 1	Gfra1	25454	14585	up	up	up	Y	-	U97142	AI070721	NM_012959	1450440_at	93872_at
Glial cell line derived neurotrophic factor family receptor alpha 2	Gfra2	25136	14586	dn	dn				U97143	U97143		1423007_a_at	92449_at
Glial fibrillary acidic protein	Gfap	24387	14580	up	up				AF028784	AF028784		1426508_at	94143_at
Glutamate cysteine ligase, modifier subunit	Gclm	29739	14630		dn					S65555
Glutamate oxaloacetate transaminase 1	Got1	24401	14718	dn					J04171
Glutamate receptor, ionotropic, 2	Gria2	29627	14800	dn	dn				M38061	M38061		1421970_a_at	92947_s_at
glutamate receptor, ionotropic, kainate 1	Grik1	29559	14805		dn		Y	Y		M83561		1427676_a_at	93132_at
Glutamate receptor, metabotropic 4	Grm4	24417	268934		dn	dn				M90518	M90518
Glutamate receptor, metabotropic 7	Grm8	81672	14823	dn			Y	-	D16817			1421530_a_at	94622_at
Glutamine synthetase 1	Glul	24957	14645	up					M91652			1426236_a_at	94852_at
Glutathione S-transferase A5	Gsta3	24421	14859	dn					S72505, K01932, X78848			1423437_at	93015_at
Glutathione S-transferase, alpha 4 (predicted)	Gsta4	300850	14860	dn			Y	-	X62660			1416368_at	96085_at
Glycerol-3-phosphate acyltransferase, mitochondrial	Gpam	29653	14732		up		Y	-		U36772		1419499_at	101867_at
Glycogenin 1	Gyg1	81675	27357		dn					L01793		1448429_at	100597_at
Glycoprotein 38	Gp38	54320	14726	up			Y	-	U92081			1419309_at	104469_at
Glypican 1	Gpc1	58920	14733			up	Y	Y			L34067	1417389_at	104614_at
Granzyme B	Gzmb	171528	14939		up					M34097		1419060_at	102877_at
Granzyme M (lymphocyte met-ase 1)	Gzmm	29252	16904			dn					L05175	1449501_a_at	95363_at
Growth arrest and DNA-damage-inducible 45 alpha	Gadd45a	25112	13197		up	up	Y	Y	L32591	AI070295	L32591	1449519_at	102292_at
Growth arrest specific 7	Gas7	85246	14457		up					AJ131902		1417859_at	104678_at
Growth associated protein 43	Gap43	29423	14432		up	up				L21192	M16228	1423537_at	102389_s_at
GTP cyclohydrolase 1	Gch1	29244	14528	up	up		-	Y	E03424	E03424		1429692_s_at	105414_at
Guanine deaminase	Gda	83585	14544	up					rc_AA859837_at			1422868_s_at	164069_at
Guanine nucleotide binding protein, alpha o	Gnao1	50664	14681	dn			-	Y	M17526			1460383_at	103844_at
Guanine nucleotide binding protein, alpha q polypeptide	Gnaq	81666	14682		dn					AA859520		1450115_at	99981_at
Guanosine monophosphate reductase	Gmpr	117533	66355		dn					AF090867		1448530_at	107074_at
guanylate cyclase 1, soluble, alpha 3	Gucy1a3	25201	60596	dn					rc_AA849036_at
Guanylate cyclase 1, soluble, beta 3	Gucy1b3	25202	54195	dn			Y	Y	rc_AI233225_at			1420872_at	163907_at
Guanylate nucleotide binding protein 2	Gbp2	171164	14469	up			Y	-	M80367			1418240_at	104597_at
H19 fetal liver mRNA (mapped)	H19_mapped	309122	-		up					X59864
Heat shock 27kDa protein 1	Hspb1	24471	15507		up	up				AA998683	M86389
Heat shock protein 2	Hspa2	60460	15512		up		-	Y		X15705		1417101_at	99816_at
Hemoglobin beta chain complex	Hbb	24440	15130	up					M94918, M94919
Hexokinase 1	Hk2	25058	15277			up	Y	Y			J04526	1422612_at	94375_at
high mobility group box 2	LOC627468	29395	627468	up					D84418
histocompatibility 2, class II, locus Mb1	Hla-dmb	294273	14999	up	up				U31599	AI171966		1449580_s_at	98035_g_at
Histone 1, H4m (predicted)	Hist4h4	291152	320332		up					AA892647
HLA-B-associated transcript 1A	Bat1a	114612	53817		dn					AA892014		1448221_at	160384_at
Hydroxysteroid (17-beta) dehydrogenase 8	H2-Ke6	361802	14979	up					rc_AA866404_at			1454987_a_at	102991_s_at
Hypothetical LOC361797	LOC361797	361797	-		up					AA875620
Immediate early response 3	Ier3	294235	15937	up					X96437			1419647_a_at	94384_at
Immunoglobulin superfamily, member 4A (predicted)	Igsf4a	363058	54725	dn					rc_H31479_at			1417376_a_at	93604_f_at
Inhibin alpha	Inha	24504	16322		dn		-	Y		M36453		1422728_at	102266_at
Inhibitor of DNA binding 2, dominant negative helix-loop-helix protein	Idb2	25587	15902	dn			Y	-	rc_AI137583_at			1435176_a_at	93013_at
Insulin-like growth factor binding protein 3	Igfbp3	24484	16009	up		dn	Y	-	M31837		M31837	1423062_at	95082_at
Insulin-like growth factor binding protein 5	Igfbp5	25285	16011	up			Y	Y	rc_AI029920_s_at			1452114_s_at	100566_at
integrin alpha 7	Itga7	81008	16404		up					X65036		1418393_a_at	93061_at
Interferon induced transmembrane protein 3	Ifitm3	361673	66141		up		Y	-	X61381	X61381		1423754_at	160253_at
Interleukin 18	Il18	29197	16173	dn					U77777			1417932_at	102802_at
ISL1 transcription factor, LIM/homeodomain 1	Isl1	64444	16392	dn	dn		Y	Y	S69329	S69329		1422720_at	92515_at
Islet amyloid polypeptide	Iapp	24476	15874		dn					X52820		1423510_at	99488_at
Isocitrate dehydrogenase 1 (NADP+), soluble	Idh1	24479	15926	dn					rc_AA892314_at			1422433_s_at	160571_at
Isopentenyl-diphosphate delta isomerase	Idi1	89784	319554	dn	dn		Y	-	AF003835	AF003835		1451122_at	96269_at
Jagged 1	Jag1	29146	16449		dn		Y	-		L38483		1421106_at	112226_at
Jun D proto-oncogene	Jund1	24518	16478			up					D26307	1449117_at	102364_at
K+ voltage-gated channel, subfamily S, 1	Kcns1	117023	16538		dn					Y17606		1421518_at	101624_at
Kangai 1	Kai1	83628	12521	up			Y	-	rc_AI231213_at			1449611_at	99585_at
Ketohexokinase	Khk	25659	16548		dn					M86235
Kinesin 2	Kns2	171041	16593	up			Y	-	rc_AI073056_s_at			1417005_at	93565_at
Lactase	Lct	116569	226413		dn					X56747		1439479_at	104018_at
Large subunit ribosomal protein L36a	Rpl36al	81769	66483			up					M19635
Latent transforming growth factor beta binding protein 1	Ltbp1	59107	268977	up					rc_AI232078_at
Lectin, galactose binding, soluble 1	Lgals1	56646	16852			up					NM_019904	1419573_a_at	99669_at
LIM motif-containing protein kinase 1	Limk1	65172	16885		dn		-	Y		D31873		1417627_a_at	102888_s_at
Low density lipoprotein receptor	Ldlr	300438	16835			up	Y	Y			X13722	1421821_at	160832_at
Low density lipoprotein receptor-related protein associated protein 1	Lrpap1	116565	16976	dn					rc_AA892810_at			1452148_at	100086_at
LPS-induced TN factor	Litaf	65161	56722	up			Y	-	U53184			1416303_at	93753_at
Lysozyme	Lyzs	25211	17105	up	up	up	Y	Y	rc_AA892775_at	AA892775	L12458	1423547_at	100611_at
Lysyl oxidase	Lox	24914	16948	up			Y	-	S66184, S77494			1416121_at	160095_at
Lysyl oxidase-like 1 (predicted)	Loxl1	315714	16949	up					rc_AA800844_s_at			1451978_at	103850_at
Macrophage erythroblast attacher (predicted)	Maea	298982	59003		dn					AA859829
Macrophage galactose N-acetyl-galactosamine specific lectin 1	Mgl1	64195	17312		up					J05495		1419605_at	110672_at
Mast cell protease 8	Mcpt8	29269	17231			dn					U67911	1449965_at	97779_at
Matrix Gla protein	Mglap	25333	17313	up			Y	-	rc_AI012030_at			1448416_at	93866_s_at
Matrix metalloproteinase 14 (membrane-inserted)	Mmp14	81707	17387	up			Y	-	X83537			1448383_at	160118_at
Matrix metalloproteinase 16	Mmp16	65205	17389	up	up		Y	-	D63886	D63886		1422626_at	98280_at
Membrane associated guanylate kinase interacting protein-like 1 (predicted)	Magi1	308113	215748	up					rc_AA893357_at
Metallothionein 3	Mt3	117038	17751	dn					rc_AA924772_at			1420575_at	95340_at
Methylenetetrahydrofolate dehydrogenase (NADP+ dependent), methenyltetrahydrofolate cyclohydrolase, formyltetrahydrofolate synthase	Mthfd1	64300	108156		dn					J05519		1415917_at	109735_at
Microtubule-associated protein 2	Mtap2	25595	17756	dn					X17682, U30938			1421327_at	97760_at
Mini chromosome maintenance deficient 6 (S. cerevisiae)	Mcm6	29685	17219	up					U17565
Moesin	Msn	81521	17698	up					AF004811
Monoamine oxidase A	Maoa	29253	17161	dn	up				S45812, M23601	D00688		1428667_at	93749_at
Myelin transcription factor 1-like	Myt1l	116668	17933		dn					U67081		1421175_at	96496_g_at
Myocilin	Myoc	81523	17926	dn					AB019393			1450468_at	94122_at
Myosin IE	Myo1e	25484	71602	up					rc_AI175935_at			1420160_s_at	92277_at
Myosin light chain, regulatory B	Mylc2b	50685	67938	up			-	Y	X05566, X54617			1428608_at	94537_at
Myxovirus (influenza virus) resistance 1	Mx1	24575	17857			up					X52711	1451905_a_at	98417_at
NAD(P) dependent steroid dehydrogenase-like	Nsdhl	309262	18194	dn			Y	-	rc_AA893032_at			1416222_at	105991_at
NEL-like 1 (chicken)	Nell1	81733	-	dn					U48246
Nerve growth factor receptor (TNFR superfamily, member 16)	Ngfr	24596	18053	dn					X05137
Nestin	Nes	25491	18008	up			Y	Y	M34384			1449022_at	103549_at
Neuregulin 1	Nrg1	112400	211323		dn					U02322
Neuritin	Nrn1	83834	68404	dn					U88958
Neurofibromatosis 1	Nf1	24592	18015		dn		-	Y		M82826		1438067_at	108941_at
Neurofilament 3, medium	Nef3	24588	18040	dn			Y	Y	Z12152			1422520_at	117269_at
Neurofilament, heavy polypeptide	Nefh	24587	380684	dn		dn	Y	-	rc_AA818677_at		J04517	1424847_at	103234_at
Neurofilament, light polypeptide	Nefl	83613	18039	dn		dn			M25638, AF031880		AF031880
Neuron specific gene family member 1	Nsg1	25247	18196		up		-	Y		AI044508		1423056_at	101099_at
neuronal pentraxin 1	Nptx1	266777	18164		dn					AI044716
Neuropeptide Y	Npy	24604	109648		up	up	Y	Y		M15880	M20373	1419127_at	103235_at
Neuropeptide Y receptor Y1	Npy1r	29358	18166			dn	Y	-			Z11504	1421471_at	93007_at
Neuropeptide Y receptor Y2	Npy2r	66024	18167			up	-	Y			AY004257	1417489_at	100703_at
Neurotrophic tyrosine kinase, receptor, type 1	Ntrk1	59109	18211	dn					M85214
Neurotrophin 3	Ntf3	81737	18205		dn					M34643
Nitric oxide synthase 1, neuronal	Nos1	24598	18125			up					U67309	1422949_at	98365_at
Noggin	Nog	25495	18121		dn					U31203		1422300_at	97727_at
Nuclear protein 1	Nupr1	113900	56312	up			Y	-	AF014503			1419665_a_at	160108_at
Nuclear receptor subfamily 3, group C, member 2	Nr3c2	25672	110784		dn					M36074
nuclease sensitive element binding protein 1	Ybx1	29206	22608	up					D13309
Nucleoporin like 1	Nupl1	245922	71844		dn		Y	-		AF000899		1424390_at	105967_at
Nucleosome assembly protein 1-like 1	Nap1l1	89825	53605	up			Y	-	AF062594			1420478_at	98587_at
Nudix (nucleoside diphosphate linked moiety X)-type motif 4	Nudt4	94267	71207			dn	-	Y			U95001	1418505_at	160188_at
O-6-methylguanine-DNA methyltransferase	Mgmt	25332	17314			dn					X54862	1421309_at	102285_at
Olf-1/EBF associated Zn finger protein Roaz	Zfp423	94188	94187	dn			Y	-	U92564			1419380_at	108809_at
Olfactomedin 1	Olfm1	93667	56177	dn			Y	-	U03416			1426562_a_at	99623_s_at
Opioid receptor, mu 1	Oprm1	25601	18390			dn					L20684	1425432_at	97774_at
Opioid receptor, sigma 1	Oprs1	29336	18391			up					AF004218	1416750_at	94828_at
Opioid receptor-like	Oprl1	29256	18389	dn			Y	Y	rc_AI229237_at			1426204_a_at	104474_s_at
Paired related homeobox protein-like 1	Prrxl1	252880	107751		dn					U29174
Pancreatitis-associated protein	Pap	24618	18489	up	up				M98049	M98049		1448290_at	96009_s_at
Parathyroid hormone-like peptide	Pthlh	24695	19227	up			-	Y	M31603			1422324_a_at	104262_at
Paxillin (predicted)	Pxn	360820	19303	up			Y	-	rc_AA893607_g_at			1424027_at	103398_at
PDZ and LIM domain 1 (elfin)	Pdlim1	54133	54132	up	up	up	Y	-	U23769	U23769	U23769	1416554_at	100554_at
PDZ and LIM domain 3	Pdlim3	114108	-	dn					AF002281
Periostin, osteoblast specific factor (predicted)	Postn	361945	50706	up					rc_AA894092_at			1423606_at	92593_at
Peroxiredoxin 6	Prdx6	94167	11758	up			Y	Y	Y17295			1423223_a_at	100332_s_at
Phosphatidylcholine transfer protein	Pctp	29510	18559		dn					AF040261		1420984_at	109029_at
Phosphodiesterase 2A, cGMP-stimulated	Pde2a	81743	207728	dn			-	Y	U21101			1452202_at	110964_at
Phosphofructokinase, muscle	Pfkm	65152	18642	dn		dn	-	Y	U25651		U25651	1416780_at	94438_at
Phospholipase C, beta 1	Plcb1	24654	18795	dn					L14323, M20636			1421170_a_at	92465_at
Phospholipase C, beta 4	Plcb4	25031	18798	dn					L15556, AF027571
Phospholipase C, delta 1	Plcd1	24655	18799	up			Y	-	M20637			1416675_s_at	104580_at
Phospholipase C, delta 4	Plcd4	140693	18802			dn					D50455
Phospholipase C-like 1	Plcl1	84587	227120	dn					D45920
Phosphoribosyl pyrophosphate amidotransferase	Ppat	117544	231327	dn					D10853
plasminogen activator, urokinase receptor	Igsf4c	50692	260299	up					X71898
Platelet derived growth factor receptor, alpha polypeptide	Pdgfra	25267	18595	up			Y	-	rc_AI232379_at			1421917_at	95079_at
platelet/endothelial cell adhesion molecule	Pecam	29583	18613	up					U77697
Poliovirus receptor	D7Ertd458e	25066	52118	up	up				L12025	L12025		1451160_s_at	107621_at
Potassium channel tetramerisation domain containing 12 (predicted)	Kctd12	364458	239217	dn					rc_AA800908_at			1434881_s_at	104735_at
Potassium voltage gated channel, Shaw-related subfamily, member 2	Kcnc2	246153	268345		dn					X62839
Potassium voltage-gated channel, shaker-related subfamily, beta member 1	Kcnab1	29737	16497		dn		Y	-		X70662		1448468_a_at	102725_at
Potassium voltage-gated channel, shaker-related subfamily, member 4	Kcna4	25469	16492			dn					X16002	1422255_at	101786_at
Potassium voltage-gated channel, subfamily H (eag-related), member 2	Kcnh2	117018	16511		dn		-	Y		Z96106		1449544_a_at	100961_at
Potassium voltage-gated channel, subfamily H (eag-related), member 6	Kcnh6	116745	192775		dn					AA894087
Praja 2, RING-H2 motif containing	Pja2	192256	224938	dn					E13644			1424442_a_at	113206_at
Prenylated SNARE protein	Ykt6	64351	-	dn					AF033027
Preproenkephalin, related sequence	Penk1	29237	18619	dn			-	Y	S49491			1427038_at	94516_f_at
Prion protein	Prnp	24686	19122			dn	Y	-			D50093	1448233_at	100606_at
Procollagen, type II, alpha 1	Col2a1	25412	12824		dn					AJ224879
Procollagen, type XII, alpha 1	Col12a1	25683	12816	up					U57362			1427391_a_at	92314_at
proline-rich protein	Gm884	287750	380730		dn					M20721
Prostaglandin D2 synthase	Ptgds	25526	19215			up	Y	-			J04488	1423860_at	92545_f_at
Prostaglandin F receptor	Ptgfr	25652	19220			dn					U47287	1420349_at	97769_at
Proteasome (prosome, macropain) 26S subunit, ATPase 3	Psmc3	29677	19182			dn					U77918	1416282_at	93735_f_at
protein disulfide isomerase associated 4	Cai	116598	12304			up					M86870	1416497_at	95423_at
Protein kinase (cAMP dependent, catalytic) inhibitor beta	Pkib	24678	18768	up			Y	Y	M64092			1421137_a_at	102858_at
Protein kinase C, delta binding protein	Prkcdbp	85332	109042		up		Y	-		D85435		1423771_at	97496_f_at
Protein kinase C, epsilon	Prkce	29340	18754		dn		-	Y		AA799421		1452878_at	103223_at
Protein kinase inhibitor, alpha	Pkia	114906	18767	dn			-	Y	rc_AA893743_g_at			1420859_at	98005_at
Protein kinase, cGMP-dependent, type II	Prkg2	25523	19092	dn					Z36276			1421354_at	98368_at
Protein phosphatase 2C, magnesium dependent, catalytic subunit	Ppm2c	54705	381511	dn					AF062740
Protein tyrosine kinase 9 (predicted)	Ptk9	315265	19230	up					rc_AA892851_g_at			1420875_at	162915_at
Protein tyrosine phosphatase 4a1	Ptp4a1	29463	19243		up	up	Y	Y		L27843	L27843	1455002_at	114116_at
Protein tyrosine phosphatase, non-receptor type 2	Ptpn2	117063	19255	up					X58828			1417140_a_at	101996_at
Protein tyrosine phosphatase, non-receptor type 5	Ptpn5	29644	19259	up	up	up			S49400	S49400	S49400
Protein tyrosine phosphatase, receptor type, N	Ptprn	116660	19275			up	-	Y			D38222	1416588_at	104422_at
Protein tyrosine phosphatase, receptor type, O	Ptpro	50677	19277		up		Y	-		D45412		1417676_a_at	100427_at
Proteolipid protein	Plp1	24943	18823	dn			Y	Y	rc_AI072770_s_at			1425468_at	92801_at
Pterin 4 alpha carbinolamine dehydratase/dimerization cofactor of hepatocyte nuclear factor 1 alpha (TCF1) 1	Pcbd	29700	13180	dn			Y	Y	M83740			1418713_at	99056_at
Purinergic receptor P2Y, G-protein coupled 1	P2ry1	25265	18441			up					U22830	1421456_at	97168_at
Purinergic receptor P2Y, G-protein coupled 2	P2ry2	29597	18442	up					U56839			1450318_a_at	104479_at
Pyruvate dehydrogenase (lipoamide) beta	Pdhb	289950	68263	dn			Y	-	rc_AA892828_g_at			1416090_at	94806_at
RAB13, member RAS oncogene family	Rab13	81756	68328	up					M83678
RAB15, member RAS onocogene family	Rab15	299156	104886		up	up	Y	Y		M83679	M83679	1417829_a_at	113199_at
RAB3A, member RAS oncogene family	Rab3a	25531	19339	dn					X06889
RAB3B, member RAS oncogene family	Rab3b	81755	69908	dn			-	Y	AA799389_at			1422583_at	160868_at
RAB3C, member RAS oncogene family	Rab3c	171058	67295	dn					U54807
RAB4A, member RAS oncogene family	Rab4a	25532	19341		dn		Y	-		X06890		1418341_at	101921_at
RAB7, member RAS oncogene family	Rab7	29448	19349			up	-	Y			BG664549	1415734_at	99587_at
Ras homolog gene family, member C (predicted)	Rhoc	295342	11853	up	up		Y	-	rc_AA891940_at	AA891940		1448605_at	96056_at
Ras-related associated with diabetes	Rrad	83521	56437		up		-	Y		U12187		1422562_at	97319_at
Receptor-interacting serine-threonine kinase 3	Ripk3	246240	56532	up	up		Y	-	AF036537	AF036537		1448449_at	114018_at
Regenerating islet-derived 3 alpha	Reg3a	171162	19694		up					D23676		1449495_at	103954_at
Regulator of G-protein signaling 4	Rgs4	29480	19736	dn	dn		Y	-	U27767	U27767		1416286_at	162964_at
Replication factor C 1	Recc1	89809	19687		dn					AF030050		1418342_at	98335_at
reticulon 3	Rtn3	140945	20168			up					NM_006054	1418101_a_at	93839_at
Retinoic acid receptor responder (tazarotene induced) 1 (predicted)	Rarres1	310486	109222			dn					BG664838
Retinol binding protein 1, cellular	Rbp1	25056	19659	up			Y	Y	M19257			1448754_at	104716_at
reversion induced LIM gene	Slc22a4	24915	30805		up					X76454		1417639_at	92497_at
ribosomal protein L5	Rpl5	81763	19983			up					X06148	1423665_a_at	101129_at
Ribosomal protein L7	Rpl7	297755	-			up					M17422
RIKEN cDNA 1190002H23 gene (1190002H23Rik), mRNA	1190002H23Rik	117183	66214	dn			Y	-	AF036548			1418003_at	160359_at
RIKEN cDNA 1300001I01 gene, mRNA (cDNA clone IMAGE:5100665)	1300001I01Rik	303300	74148		dn					AA892789		1428106_at	162889_at
RIKEN cDNA 6330500D04 gene (6330500D04Rik), mRNA	6330500D04Rik	306934	193385	up					rc_AI231807_g_at			1460555_at	103200_at
RT1 class Ib, locus M3 (histocompatibility 2, M region locus 3)	H2-M3	24747	14991	dn					U16025			1421358_at	102731_g_at
RT1 class Ib, locus S3 (histocompatibility 2, T region locus 23 )	H2-T23	294228	15040	dn			Y	-	rc_AI235890_s_at			1449556_at	98472_at
RT1 class II, locus Bb (histocompatibility 2, class II antigen A, beta 1)	H2-Ab1	309622	14961	up	up				U65217	M36151		1451721_a_at	100998_at
RT1 class II, locus Da (histocompatibility 2, class II antigen E alpha)	H2-Ea	294269	14968		up					M15562		1422891_at	102904_at
RT1 class II, locus Db1 (histocompatibility 2, class II antigen E beta )	H2-Eb1	294270	14969			up					AF084934	1417025_at	94285_at
S100 calcium binding protein A1	S100a1	295214	20193	dn			Y	Y	rc_AI228548_at			1419814_s_at	95453_f_at
S-adenosylmethionine decarboxylase 1		81640	11702	dn			Y	-	Z15123			1448484_at	101489_at
Secreted phosphoprotein 1	Spp1	25353	20750	up			-	Y	M14656			1449254_at	97519_at
Secretin receptor	Sctr	81779	-	dn		dn			E04128, X59132		X59132
Secretogranin 2	Scg2	24765	20254	dn	dn		Y	Y	M93669	M93669		1450708_at	92981_at
Secretory granule neuroendocrine protein 1	Sgne1	25719	20394	dn			Y	-	M63901			1423150_at	100131_at
Sepiapterin reductase	Spr	29270	20751		up					M36410		1432372_a_at	97886_at
Serine (or cysteine) proteinase inhibitor, clade A (alpha-1 antiproteinase, antitrypsin), member 1	Serpina1	24648	20700	up	up				rc_AI010453_at	AI010453		1448680_at	100329_at
Serine (or cysteine) proteinase inhibitor, clade E, member 1	Serpine1	24617	18787	up					M24067			1419149_at	94147_at
Serine (or cysteine) proteinase inhibitor, clade E, member 2	Serpine2	29366	20720	up			Y	-	A03913			1416666_at	97487_at
Serpin peptidase inhibitor, clade B (ovalbumin), member 1	Serpinb1a	291091	66222			up					M93056
Similar to acetyl CoA transferase-like	Acat3	308100	224530	dn					rc_AA859980_g_at
Similar to B-cell receptor-associated protein 31	Bcap31	293852	27061			dn	-	Y			BG668599	1451049_at	93252_at
Similar to bcl-x short	LOC293190	293190	-		up					U72350
Similar to cornichon-like protein (predicted)	Cnih2	361705	12794		dn		Y	-		AA866291		1417524_at	160830_at
Similar to Cornifin alpha (Small proline-rich protein 1) (SPRR1)	Sprr1a	499660	20753	up	up				L46593	AA891911		1449133_at	160909_at
Similar to Histone H2A.x (H2a/x)	H2afx	500987	15270	up			-	Y	rc_AA875257_at			1416746_at	93019_at
Similar to mitochondrial ribosomal protein L13	Mrpl13	299938	68537		dn		-	Y		AA799440		1460354_a_at	102019_at
Similar to PxF protein	Pex19	289233	19298	dn					rc_AA800315_at			1416425_at	95074_at
Similar to Ras-related protein Rab-1B	Rab1b	361706	76308		dn					X13905
Similar to RIKEN cDNA 1110018J12	1110018J12Rik	362697	73825	dn			Y	-	rc_AA893793_at			1428655_at	104058_at
Similar to RIKEN cDNA 1110020C13 (predicted)	1110020C13Rik	363004	66151		up					AA800199		1423686_a_at	96278_at
Similar to RIKEN cDNA 3010021M21 (predicted)	3010021M21Rik	363065	109161		dn					AI639308
Similar to RIKEN cDNA 6330406I15 (predicted)	6330406I15Rik	360757	70717	up					rc_AA892578_at
Similar to RIKEN cDNA 9230117N10 (predicted)	9230117N10Rik	361749	77125	up					rc_AA892986_at
Similar to Ser/Thr-rich protein T10 in DGCR region (predicted)	D16H22S680E	360738	27883	dn			-	Y	rc_AA799663_g_at			1448900_at	95025_at
Similar to Tescalcin	Tesc	288689	57816	dn	dn				rc_AA892511_at	AA892511
SMC4 structural maintenance of chromosomes 4-like 1 (yeast) (predicted)	Smc4l1	295107	70099	up			-	Y	rc_AA874887_at			1452197_at	101906_at
Sodium channel, voltage-gated, type 1, alpha polypeptide	Scn1a	81574	20265	dn			Y	Y	M22253			1450121_at	94201_at
Sodium channel, voltage-gated, type 10, alpha polypeptide	Scn10a	29571	20264		dn	dn	Y	-		X92184	X92184	1450266_at	98302_at
sodium channel, voltage-gated, type III, alpha polypeptide	Scn3a	25657	-			up					Y00766
Sodium channel, voltage-gated, type11, alpha polypeptide	Scn11a	29701	24046		dn					AF059030
Solute carrier family 1 (glial high affinity glutamate transporter), member 3	Slc1a3	29483	20512	up	up				X63744	X63744		1452031_at	162814_at
Solute carrier family 18 (vesicular monoamine), member 2	Slc18a2	25549	214084	dn					L00603
Solute carrier family 2 (facilitated glucose transporter), member 1	Slc2a1	24778	20525	up			Y	-	S68135, M13979			1426599_a_at	93738_at
Solute carrier family 29 (nucleoside transporters), member 1	Slc29a1	63997	63959	dn			Y	Y	AF015304			1451782_a_at	95733_at
Solute carrier family 6 (neurotransmitter transporter), member 15	Slc6a15	282712	103098	up			Y	Y	S56141			1426712_at	161036_at
Somatostatin	Sst	24797	20604			dn					NM_012659	1417954_at	95436_at
Sparc/osteonectin, cwcv and kazal-like domains proteoglycan 2 (predicted)	Spock2	361840	94214	up					rc_AI639294_at			1435026_at	104375_at
Squalene epoxidase	Sqle	29230	20775	dn			Y	Y	D37920			1415993_at	94322_at
SRY-box containing gene 11	Sox11	84046	20666	up	up				AJ004858	AJ004858		1436790_a_at	93669_f_at
Stathmin-like 2	Stmn2	84510	20257			up	Y	-			AF306458	1423280_at	95670_at
Stathmin-like 4	Stmn4	79423	56471		up					AF026529		1418105_at	98486_at
Superoxide dismutase 3, extracellular	Sod3	25352	20657	up					Z24721			1417633_at	94902_at
Synapsin II	Syn2	29179	20965	dn					M27925
Synaptic vesicle glycoprotein 2b	Sv2b	117556	64176	dn	dn	dn			L10362	AI639484	L10362
Synaptosomal-associated protein 25	Snap25	25012	20614	dn					AB003992
Synaptotagmin 4	Syt4	64440	20983			up	Y	-			L38247	1415844_at	160190_at
Syndecan 1	Sdc1	25216	20969	up	up				S61865, X60651	S61865		1415944_at	96033_at
Tachykinin 1	Tac1	24806	21333	up	dn		Y	Y	X56306	X56306		1416783_at	102726_at
Telomerase associated protein 1	Tep1	64523	21745			up	-	Y			U89282	1418196_at	93367_at
Testis enhanced gene transcript	Tegt	24822	110213	up					X75856
Thyroid hormone receptor alpha	Thra	81812	21833	dn			Y	-	M31174			1454675_at	92348_at
Tissue inhibitor of metalloproteinase 1	Timp1	116510	21857	up	up				rc_AI169327_g_at	AI169327		1460227_at	101464_at
Trafficking protein particle complex 3 (predicted)	Trappc3	362599	27096		up					U47316		1416771_at	101514_at
Transcription factor E2a	Tcfe2a	171046	21423		dn					S77532
Transferrin	Trf	24825	22041		up					D38380
Transgelin	Tagln	25123	21345	up			Y	-	M83107			1423505_at	93541_at
Transglutaminase 1	Tgm1	60335	21816		up					M57263
Transient receptor potential cation channel, subfamily V, member 1	Trpv1	83810	193034		dn					AF029310
Transmembrane 4 superfamily member 3	Tm4sf3	171048	216350	dn	dn				Y13275	Y13275		1420018_s_at	103494_at
Tropomyosin 3, gamma	Tpm3	117557	59069	up					rc_AA866465_s_at			1449997_at	93266_at
tropomyosin 3, splice variant 1	Tpm3-rs7	286890	621054	up					S82383
Tropomyosin 4	Tpm4	24852	326618	up		up	-	Y	J02780		Y00169	1433883_at	95542_at
Tubulin, alpha 6 (predicted)	Tuba6	300218	22146	up	up				rc_AA892333_at	AA892333
Tubulin, beta 3	Tubb3	246118	22152			up	Y	-			NM_006086	1415978_at	160462_f_at
Tubulin, beta 5	Tubb5	29214	22154			up					AB011679	1416256_a_at	94788_f_at
Tumor differentially expressed 1 (predicted)	Serinc3	296350	26943		dn					AA799641		1417815_a_at	100151_at
Tumor necrosis factor (ligand) superfamily, member 13 (predicted)	Tnfsf13	287437	69583		dn					AA800814
Tyrosine 3-monooxgenase/tryptophan 5-monooxgenase activation protein, gamma polypeptide	Ywhag	56010	22628			dn					S55305	1420816_at	102259_at
Tyrosine kinase, non-receptor, 2 (predicted)	Tnk2	303882	51789	dn					rc_H31144_g_at			1448298_at	102850_at
UDP glycosyltransferase 1 family, polypeptide A6	Ugt1a6	113992	394431	up	up				S56937	J05132
UDP glycosyltransferase 1 family, polypeptide A7	Ugt1a7	154516	-	up					D38062
Vasoactive intestinal polypeptide	Vip	117064	22353	up	up	up			X02341	X02341	X02341
VGF nerve growth factor inducible	Vgf	29461	381677	up	up	up			M74223	M74223	M60525
Visinin-like 1	Vsnl1	24877	26950	dn					D10666
V-jun sarcoma virus 17 oncogene homolog (avian)	Jun	24516	16476		up		Y	Y	rc_AI175959_at	AA944014		1448694_at	100130_at
voltage gated channel like 1	Vgcnl1	266760	338370	dn					AF078779
xanthine dehydrogenase	Xdh	29289	22436	up					rc_AI172247_at			1451006_at	97950_at
Zinc finger protein 36, C3H type-like 1	Zfp36l1	29344	12192		up		Y	Y		AI112516		1450644_at	93324_at

## Sheet: Table A3 - top 5%
Gene title	Gene symbol	Entrez Gene	DRG probe set	SCG probe set	DRG median intensity	log DRG median intensity	SCG median intensity	log SCG median intensity	top 5% in both	top 2% in both	top 1% in both
3-hydroxy-3-methylglutaryl-Coenzyme A synthase 1	Hmgcs1	208715	1433444_at	94325_at	13728.8	13.7449	30826.1	14.9119	Y	Y	Y
acidic ribosomal phosphoprotein P0	Arbp	11837	1419441_at	101213_at	27546.6	14.7496	87834.2	16.4225	Y	Y	Y
actin, gamma, cytoplasmic 1	Actg1	11465	1415779_s_at	96573_at	29676.6	14.857	78089.4	16.2528	Y	Y	Y
aldo-keto reductase family 1, member A4 (aldehyde reductase)	Akr1a4	58810	1451035_a_at	96888_at	24654	14.5895	46525.5	15.5057	Y	Y	Y
ATP synthase, H+ transporting, mitochondrial F1 complex, alpha subunit, isoform 1	Atp5a1	11946	1449710_s_at	100753_at	14810.5	13.8543	59504.8	15.8607	Y	Y	Y
ATPase, H+ transporting, V1 subunit G isoform 1	Atp6v1g1	66290	1423256_a_at	96281_at	14143.4	13.7878	31596	14.9475	Y	Y	Y
brain abundant, membrane attached signal protein 1	Basp1	70350	1428572_at	95673_s_at	11914.5	13.5404	55684.7	15.765	Y	Y	Y
calmodulin 1	Calm1	12313	1417365_a_at	96522_at	10983.9	13.4231	36098.7	15.1397	Y	Y	Y
calmodulin 2	Calm2	12314	1423807_a_at	93293_at	27108.7	14.7265	62251.5	15.9258	Y	Y	Y
carboxypeptidase E	Cpe	12876	1415949_at	99643_f_at	13863.4	13.759	58001.2	15.8238	Y	Y	Y
CD24a antigen	Cd24a	12484	1448182_a_at	100600_at	15072	13.8796	52852	15.6897	Y	Y	Y
dynein, cytoplasmic, light chain 1	Dnclc1	56455	1417339_a_at	96298_f_at	16785.9	14.035	55689.3	15.7651	Y	Y	Y
eukaryotic translation elongation factor 1 alpha 1	Eef1a1	13627	1424635_at	94766_at	28770.8	14.8123	110739	16.7568	Y	Y	Y
fatty acid binding protein 7, brain	Fabp7	12140	1450779_at	98967_at	18731.2	14.1932	34877.2	15.09	Y	Y	Y
GNAS (guanine nucleotide binding protein, alpha stimulating) complex locus	Gnas	14683	1450186_s_at	93271_s_at	13116.1	13.6791	111527	16.767	Y	Y	Y
guanine nucleotide binding protein (G protein), beta polypeptide 2 like 1	Gnb2l1	14694	1455168_a_at	99340_at	13294.7	13.6986	46161.2	15.4944	Y	Y	Y
H2A histone family, member Z	H2afz	51788	1416415_a_at	101954_at	15496.8	13.9197	38627.1	15.2373	Y	Y	Y
H3 histone, family 3A	H3f3a	15078	1423262_a_at	100380_at	12007.8	13.5517	41394.5	15.3372	Y	Y	Y
H3 histone, family 3B	H3f3b	15081	1420376_a_at	100708_at	14275.7	13.8013	52317.9	15.675	Y	Y	Y
heat shock protein 1, beta	Hspcb	15516	1416364_at	95359_at	17801.6	14.1197	29433	14.8451	Y	Y	Y
heat shock protein 8 /// similar to heat shock protein 8 /// similar to Heat shock cognate 71 kDa protein	Hspa8 /// LOC432432 /// LOC434047	15481	1420622_a_at	96564_at	11373.5	13.4734	50186.1	15.615	Y	Y	Y
heterogeneous nuclear ribonucleoprotein A2/B1	Hnrpa2b1	53379	1420365_a_at	93117_at	17540	14.0984	70097.8	16.0971	Y	Y	Y
heterogeneous nuclear ribonucleoprotein A3 /// similar to Hnrpa3 protein	Hnrpa3 /// LOC547321	229279	1428262_s_at	101523_at	15082	13.8805	35862.8	15.1302	Y	Y	Y
heterogeneous nuclear ribonucleoprotein D-like	Hnrpdl	50926	1424251_a_at	96083_s_at	18665.2	14.1881	40091.5	15.291	Y	Y	Y
heterogeneous nuclear ribonucleoprotein H1	Hnrph1	59013	1415872_at	93990_at	20585.7	14.3294	38168.8	15.2201	Y	Y	Y
high mobility group nucleosomal binding domain 1	Hmgn1	15312	1422495_a_at	96699_at	14207.7	13.7944	30398.5	14.8917	Y	Y	Y
matrin 3	Matr3	17184	1434888_a_at	96012_f_at	11551.3	13.4958	53014.7	15.6941	Y	Y	Y
mortality factor 4 like 1 /// similar to mortality factor 4 like 1 /// similar to histone acetylase complex subunit MRG15-2 /// similar to histone acetylase complex subunit MRG15-2	Morf4l1 /// LOC225228 /// LOC433598 /// LOC433955	21761	1455077_a_at	94007_at	18519.8	14.1768	41346.7	15.3355	Y	Y	Y
nascent polypeptide-associated complex alpha polypeptide	Naca	17938	1416669_s_at	98571_s_at	13156.2	13.6835	30003.8	14.8729	Y	Y	Y
neural cell adhesion molecule 1	Ncam1	17967	1426864_a_at	100153_at	12699	13.6324	43957.6	15.4238	Y	Y	Y
neurofilament 3, medium	Nef3	18040	1422520_at	117269_at	18561.6	14.18	36648.2	15.1615	Y	Y	Y
nucleophosmin 1	Npm1	18148	1415839_a_at	101634_at	17614	14.1044	54794.6	15.7417	Y	Y	Y
peptidylprolyl isomerase A	Ppia	268373	1417451_a_at	101207_at	22336	14.4471	69367	16.082	Y	Y	Y
peroxiredoxin 2	Prdx2	21672	1418506_a_at	100331_g_at	13458.1	13.7162	52472.1	15.6793	Y	Y	Y
proteasome (prosome, macropain) subunit, alpha type 3	Psma3	19167	1448442_a_at	92544_f_at	10916.2	13.4142	38522.8	15.2334	Y	Y	Y
reticulon 4	Rtn4	68585	1452649_at	160484_at	17603.2	14.1036	38389.6	15.2284	Y	Y	Y
ribosomal protein 10 /// similar to ribosomal protein L10	Rpl10 /// LOC234703	110954	1415942_at	98342_at	13470.3	13.7175	47433.1	15.5336	Y	Y	Y
ribosomal protein L3	Rpl3	27367	1449323_a_at	100734_at	18373	14.1653	101251	16.6276	Y	Y	Y
ribosomal protein L30	Rpl30	19946	1418273_a_at	98119_at	13221.6	13.6906	61746.6	15.9141	Y	Y	Y
ribosomal protein L5	Rpl5	19983	1423665_a_at	101129_at	21212.3	14.3726	114850	16.8094	Y	Y	Y
ribosomal protein L7a	Rpl7a	27176	1422613_a_at	98168_at	20948.9	14.3546	34512.7	15.0748	Y	Y	Y
ribosomal protein L8	Rpl8	26961	1417762_a_at	96575_at	11705.8	13.5149	40829.6	15.3173	Y	Y	Y
ribosomal protein S10	Rps10	67097	1434854_a_at	99093_at	19242.4	14.232	82064.3	16.3245	Y	Y	Y
ribosomal protein S11	Rps11	27207	1424000_a_at	94767_at	22562.4	14.4616	72376.7	16.1432	Y	Y	Y
ribosomal protein S17	Rps17	20068	1459986_a_at	99590_at	19334.8	14.2389	72935.5	16.1543	Y	Y	Y
ribosomal protein S2 /// similar to 40S ribosomal protein S2 /// similar to 40S ribosomal protein S2 /// similar to 40S ribosomal protein S2 /// similar to 40S ribosomal protein S2 /// similar to 40S ribosomal protein S2 /// similar to 40S ribosomal prote	Rps2 /// LOC432878 /// LOC434347 /// LOC544872 /// LOC545808 /// LOC546164 /// LOC546298	16898	1422156_a_at	100686_at	25383.7	14.6316	38902.7	15.2476	Y	Y	Y
ribosomal protein S26	Rps26	27370	1415876_a_at	98564_f_at	20839.2	14.347	76255.5	16.2186	Y	Y	Y
ribosomal protein S3	Rps3	27050	1435151_a_at	101137_at	21029	14.3601	39855.3	15.2825	Y	Y	Y
ribosomal protein S3a	Rps3a	20091	1422475_a_at	101664_at	22519.5	14.4589	79258.7	16.2743	Y	Y	Y
ribosomal protein S4, X-linked	Rps4x	20102	1416276_a_at	100780_at	22720	14.4717	42896.6	15.3886	Y	Y	Y
ribosomal protein S5	Rps5	20103	1416054_at	99336_at	18246.3	14.1553	47349.3	15.5311	Y	Y	Y
ribosomal protein S7	Rps7	20115	1419364_a_at	101212_at	16387.8	14.0003	33027.9	15.0114	Y	Y	Y
RNA binding motif protein 3	Rbm3	19652	1422660_at	96041_at	10747.7	13.3917	41214.7	15.3309	Y	Y	Y
similar to heat shock protein 1, alpha	LOC544800	544800	1438902_a_at	95282_at	12579.6	13.6188	52402.8	15.6774	Y	Y	Y
small nuclear ribonucleoprotein E	Snrpe	20643	1451294_s_at	97200_f_at	11144.1	13.444	35961.3	15.1342	Y	Y	Y
solute carrier family 25 (mitochondrial carrier, adenine nucleotide translocator), member 4	Slc25a4	11739	1434897_a_at	93084_at	11129.8	13.4421	58383.2	15.8333	Y	Y	Y
splicing factor, arginine/serine-rich 10 (transformer 2 homolog, Drosophila)	Sfrs10	20462	1427432_a_at	160364_at	12854.2	13.65	36284.7	15.1471	Y	Y	Y
stathmin 1	Stmn1	16765	1415849_s_at	97909_at	16903	14.045	71453.7	16.1247	Y	Y	Y
stathmin-like 2	Stmn2	20257	1423280_at	95670_at	13060.5	13.6729	75777.8	16.2095	Y	Y	Y
stearoyl-Coenzyme A desaturase 2	Scd2	20250	1415822_at	95758_at	13286.3	13.6977	54868.1	15.7437	Y	Y	Y
thioredoxin 1	Txn1	22166	1416119_at	92807_at	10801.1	13.3989	49520.7	15.5957	Y	Y	Y
thymosin, beta 4, X chromosome	Tmsb4x	19241	1415906_at	96426_at	24552	14.5836	65195	15.9925	Y	Y	Y
Tpt1 pseudogene	Tpt1p	497210	1416642_a_at	102599_at	27893.6	14.7676	68852.3	16.0712	Y	Y	Y
tubulin, beta 2 /// RIKEN cDNA 2410129E14 gene /// similar to TUBULIN BETA CHAIN (T BETA-15)	Tubb2 /// 2410129E14Rik /// LOC544939	22151	1427347_s_at	94835_f_at	19298.3	14.2362	75737.1	16.2087	Y	Y	Y
tubulin, beta 5	Tubb5	22154	1416256_a_at	94788_f_at	14600.6	13.8337	98143.2	16.5826	Y	Y	Y
tyrosine 3-monooxygenase/tryptophan 5-monooxygenase activation protein, theta polypeptide	Ywhaq	22630	1460590_s_at	97061_g_at	14498.3	13.8236	56553.3	15.7873	Y	Y	Y
ubiquitin B	Ubb	22187	1449436_s_at	101255_at	19815.4	14.2743	122635	16.904	Y	Y	Y
ubiquitin carboxy-terminal hydrolase L1	Uchl1	22223	1448260_at	96244_at	10890.6	13.4108	33461.3	15.0302	Y	Y	Y
von Hippel-Lindau binding protein 1	Vbp1	22327	1421750_a_at	101509_at	11674.9	13.5111	33099.2	15.0145	Y	Y	Y
acidic nuclear phosphoprotein 32 family, member B	Anp32b	67628	1417082_at	96891_at	7571.51	12.8864	19515.9	14.2524	Y	Y	-
casein kinase 1, alpha 1	Csnk1a1	93687	1424827_a_at	99650_at	11487.4	13.4878	21475.5	14.3904	Y	Y	-
catenin (cadherin associated protein), beta 1, 88kDa	Ctnnb1	12387	1420811_a_at	160430_at	18101.8	14.1438	18097.1	14.1435	Y	Y	-
cDNA sequence BC003993 /// similar to hypothetical protein MGC37588 /// similar to hypothetical protein MGC37588 /// similar to hypothetical protein MGC37588 /// similar to novel protein /// similar to hypothetical protein /// similar to novel protein ///	BC003993 /// LOC432468 /// LOC432512 /// LOC432823 /// LOC432857 /// LOC432890 /// LOC432924 /// LOC432932 /// LOC433043 /// LOC433244 /// LOC433340 /// LOC433373 /// LOC433596 /// LOC433657 /// LOC433893 /// LOC433915 /// LOC434014 /// LOC434071 /// LOC4	432468	1424609_a_at	102348_at	13269.8	13.6959	26316.5	14.6837	Y	Y	-
cellular nucleic acid binding protein 1	Cnbp1	12785	1416244_a_at	101086_f_at	9078.2	13.1482	20535.8	14.3259	Y	Y	-
chaperonin subunit 4 (delta)	Cct4	12464	1415867_at	101011_at	7655.03	12.9022	23683	14.5316	Y	Y	-
chaperonin subunit 5 (epsilon)	Cct5	12465	1417258_at	93295_at	16595.8	14.0185	26991.8	14.7202	Y	Y	-
clathrin, heavy polypeptide (Hc)	Cltc	67300	1454626_at	160252_at	10834	13.4033	19124.3	14.2231	Y	Y	-
cytochrome c oxidase, subunit VIc	Cox6c	12864	1434491_a_at	100550_f_at	7021.2	12.7775	66248.1	16.0156	Y	Y	-
DEAD (Asp-Glu-Ala-Asp) box polypeptide 5	Ddx5	13207	1423645_a_at	93493_at	8462.04	13.0468	40025	15.2886	Y	Y	-
DNA segment, human D4S114	D0H4S114	27528	1450839_at	160522_at	11225.5	13.4545	17488.4	14.0941	Y	Y	-
ELAV (embryonic lethal, abnormal vision, Drosophila)-like 2 (Hu antigen B)	Elavl2	15569	1421882_a_at	115564_at	7400.97	12.8535	25411.6	14.6332	Y	Y	-
eukaryotic translation initiation factor 1A, Y-linked	Eif1ay	66235	1419736_a_at	93358_at	7634.85	12.8984	19195.5	14.2285	Y	Y	-
eukaryotic translation initiation factor 4A2	Eif4a2	13682	1450934_at	93089_at	8377.84	13.0324	21702.2	14.4056	Y	Y	-
expressed in non-metastatic cells 2, protein	Nme2	18103	1448808_a_at	92625_at	12169.7	13.571	19619.4	14.26	Y	Y	-
ferritin light chain 1	Ftl1	14325	1418364_a_at	99872_s_at	9892.05	13.2721	28085.7	14.7775	Y	Y	-
glutathione S-transferase, pi 1	Gstp1	14870	1449575_a_at	99583_at	12906.5	13.6558	18409.7	14.1682	Y	Y	-
growth associated protein 43	Gap43	14432	1423537_at	102389_s_at	9433.07	13.2035	74363.2	16.1823	Y	Y	-
heat shock 70kD protein 5 (glucose-regulated protein)	Hspa5	14828	1416064_a_at	101955_at	17369	14.0842	25445.4	14.6351	Y	Y	-
heat shock protein 1 (chaperonin)	Hspd1	15510	1426351_at	93277_at	7731.56	12.9165	26227.3	14.6788	Y	Y	-
heterogeneous nuclear ribonucleoprotein K	Hnrpk	15387	1423684_at	94041_at	10286.7	13.3285	28616.5	14.8046	Y	Y	-
kinesin 2	Kns2	16593	1417005_at	93565_at	10160.6	13.3107	30592.4	14.9009	Y	Y	-
laminin receptor 1 (ribosomal protein SA)	Lamr1	16785	1448245_at	97750_at	11618.8	13.5042	21766.4	14.4098	Y	Y	-
malate dehydrogenase 2, NAD (mitochondrial)	Mdh2	17448	1416478_a_at	93991_at	7866.28	12.9415	21696.3	14.4052	Y	Y	-
meningioma expressed antigen 5 (hyaluronidase)	Mgea5	76055	1433654_at	94499_at	10694.6	13.3846	19810.5	14.274	Y	Y	-
Morf4 family associated protein 1	Mrfap1	67568	1416496_at	160457_at	8085.62	12.9811	21326.7	14.3804	Y	Y	-
mortality factor 4 like 2	Morf4l2	56397	1415778_at	96632_at	7264.14	12.8266	29391.9	14.8431	Y	Y	-
Myristoylated alanine rich protein kinase C substrate	Marcks	17118	1415973_at	96865_at	8293.49	13.0178	20135.7	14.2975	Y	Y	-
NADH dehydrogenase (ubiquinone) flavoprotein 2	Ndufv2	72900	1452692_a_at	94062_at	9069.1	13.1467	23317.5	14.5091	Y	Y	-
necdin	Ndn	17984	1415923_at	101059_at	7760.08	12.9219	24374.9	14.5731	Y	Y	-
Nedd4 family interacting protein 1	Ndfip1	65113	1424820_a_at	93025_at	7022.37	12.7777	48992.8	15.5803	Y	Y	-
neural precursor cell expressed, developmentally down-regulted gene 4	Nedd4	17999	1450431_a_at	93101_s_at	9997.56	13.2874	23530.8	14.5223	Y	Y	-
nischarin	Nisch	64652	1452156_a_at	94236_at	8604.68	13.0709	21133.9	14.3673	Y	Y	-
non-POU-domain-containing, octamer binding protein	Nono	53610	1448103_s_at	93830_at	7868.41	12.9419	27572.6	14.7509	Y	Y	-
nuclear casein kinase and cyclin-dependent kinase substrate 1	Nucks1	98415	1433519_at	160885_at	8867.56	13.1143	21819.4	14.4133	Y	Y	-
nucleolin	Ncl	17975	1415771_at	100144_at	8661.78	13.0804	27408.3	14.7423	Y	Y	-
peptidylprolyl isomerase B	Ppib	19035	1450911_at	94915_at	9114.43	13.1539	19814.1	14.2742	Y	Y	-
peripherin 1	Prph1	19132	1422530_at	104751_at	8567.43	13.0646	27098.1	14.7259	Y	Y	-
PEST-containing nuclear protein	Pcnp	328694	1428314_at	99196_at	8796.77	13.1028	24531.2	14.5823	Y	Y	-
poly A binding protein, cytoplasmic 1	Pabpc1	18458	1418883_a_at	100720_at	9592.41	13.2277	18119.1	14.1452	Y	Y	-
poly(rC) binding protein 1	Pcbp1	23983	1448642_at	94552_at	8410	13.0379	20616.9	14.3315	Y	Y	-
profilin 2	Pfn2	18645	1418210_at	93567_at	8733.11	13.0923	20444.8	14.3194	Y	Y	-
proliferating cell nuclear antigen	Pcna	18538	1417947_at	101065_at	7612.1	12.8941	19307.9	14.2369	Y	Y	-
proteasome (prosome, macropain) subunit, alpha type 2	Psma2	19166	1448206_at	100733_at	6845.04	12.7408	18634.6	14.1857	Y	Y	-
proteasome (prosome, macropain) subunit, beta type 4	Psmb4	19172	1451205_at	98557_f_at	8705.18	13.0877	35116.2	15.0999	Y	Y	-
proteasome (prosome, macropain) subunit, beta type 5	Psmb5	19173	1415676_a_at	101558_s_at	6942.24	12.7612	27254.5	14.7342	Y	Y	-
RAB14, member RAS oncogene family	Rab14	68365	1419246_s_at	97301_at	9596.6	13.2283	18544.9	14.1787	Y	Y	-
ribosomal protein L13	Rpl13	270106	1450150_a_at	102109_at	8835.96	13.1092	28217	14.7843	Y	Y	-
ribosomal protein L19	Rpl19	19921	1416219_at	97483_at	11810.7	13.5278	27961.5	14.7712	Y	Y	-
ribosomal protein L26	Rpl26	19941	1448109_a_at	100729_at	6855.28	12.743	70439.6	16.1041	Y	Y	-
ribosomal protein L36	Rpl36	54217	1416519_at	92628_at	10634.6	13.3765	24559.9	14.584	Y	Y	-
ribosomal protein L6	Rpl6	19988	1416546_a_at	96962_at	9477.83	13.2103	51869.8	15.6626	Y	Y	-
ribosomal protein S16	Rps16	20055	1416404_s_at	97647_at	15980.3	13.964	19735.5	14.2685	Y	Y	-
ribosomal protein S19	Rps19	20085	1449243_a_at	94068_at	10647.7	13.3783	41725.2	15.3486	Y	Y	-
ribosomal protein S27	Rps27	57294	1415716_a_at	96300_f_at	15299.7	13.9012	22752.4	14.4737	Y	Y	-
ribosomal protein S6	Rps6	20104	1416141_a_at	101577_at	9934.79	13.2783	37510.3	15.195	Y	Y	-
ribosomal protein S8	Rps8	20116	1436760_a_at	100732_at	9036.16	13.1415	40465.9	15.3044	Y	Y	-
ribosomal protein, large, P1	Rplp1	56040	1416277_a_at	100694_at	16675.9	14.0255	27384.4	14.7411	Y	Y	-
RIKEN cDNA 2900097C17 gene	2900097C17Rik	347740	1428286_at	96299_at	10616	13.374	27385.6	14.7411	Y	Y	-
selenoprotein	MGI:1927947	93684	1448903_at	160360_at	7297.59	12.8332	19411.8	14.2446	Y	Y	-
small nuclear ribonucleoprotein D2	Snrpd2	107686	1452680_at	95049_at	7615.76	12.8948	25139.1	14.6176	Y	Y	-
solute carrier family 38, member 2	Slc38a2	67760	1426722_at	94433_at	9694.58	13.243	23484.5	14.5194	Y	Y	-
spectrin alpha 2	Spna2	20740	1427888_a_at	103345_at	12747.8	13.638	20395.8	14.316	Y	Y	-
stathmin-like 3	Stmn3	20262	1460181_at	160170_at	10010.4	13.2892	25217.1	14.6221	Y	Y	-
suppressor of initiator codon mutations, related sequence 1 (S. cerevisiae)	Sui1-rs1	20918	1423799_at	92855_at	7946.18	12.956	31644.3	14.9497	Y	Y	-
tubulin, beta 3	Tubb3	22152	1415978_at	160462_f_at	9772.54	13.2545	27750.9	14.7602	Y	Y	-
tyrosine 3-monooxygenase/tryptophan 5-monooxygenase activation protein, eta polypeptide /// similar to 14-3-3 protein eta	Ywhah /// LOC545556	22629	1416004_at	97535_at	9427.99	13.2027	30857.1	14.9133	Y	Y	-
ubiquinol cytochrome c reductase core protein 2	Uqcrc2	67003	1435757_a_at	102000_f_at	14073.8	13.7807	19724.6	14.2677	Y	Y	-
vesicle-associated membrane protein, associated protein A	Vapa	30960	1416465_a_at	94889_at	8230.3	13.0067	18822.1	14.2001	Y	Y	-
voltage-dependent anion channel 3	Vdac3	22335	1416175_a_at	160551_at	6862.76	12.7446	18764.7	14.1957	Y	Y	-
actin related protein 2/3 complex, subunit 2	Arpc2	76709	1437148_at	93288_at	6820.54	12.7357	31783.6	14.956	Y	-	-
activity-dependent neuroprotective protein	Adnp	11538	1423069_at	106651_at	5158.17	12.3326	12326.9	13.5895	Y	-	-
adaptor-related protein complex 3, sigma 1 subunit	Ap3s1	11777	1422593_at	160734_at	5037.45	12.2985	10881.4	13.4096	Y	-	-
ADP-ribosylation factor 4	Arf4	11843	1423052_at	160082_s_at	4190.34	12.0329	9997.47	13.2873	Y	-	-
alcohol dehydrogenase 5 (class III), chi polypeptide	Adh5	11532	1416185_a_at	98625_s_at	4921.58	12.2649	19720.5	14.2674	Y	-	-
amyloid beta (A4) precursor protein	App	11820	1427442_a_at	93063_at	4215.7	12.0416	22988.7	14.4886	Y	-	-
anaphase-promoting complex subunit 5	Anapc5	59008	1416906_at	95100_at	5927.72	12.5333	29804.4	14.8632	Y	-	-
arginine-rich, mutated in early stage tumors	Armet	74840	1428112_at	95749_at	4545.65	12.1503	8785.02	13.1008	Y	-	-
ARP2 actin-related protein 2 homolog (yeast)	Actr2	66713	1452587_at	96896_at	6658.28	12.7009	15264.6	13.8979	Y	-	-
ARP3 actin-related protein 3 homolog (yeast)	Actr3	74117	1426392_a_at	97904_at	6022.36	12.5561	8905.43	13.1205	Y	-	-
ATP synthase, H+ transporting, mitochondrial F0 complex, subunit F	Atp5j	11957	1416143_at	98128_at	4760.28	12.2168	11335.1	13.4685	Y	-	-
ATP synthase, H+ transporting, mitochondrial F1 complex, gamma polypeptide 1	Atp5c1	11949	1416058_s_at	92798_at	9177.54	13.1639	12260.5	13.5817	Y	-	-
ATPase inhibitory factor 1	Atpif1	11983	1448770_a_at	93984_at	9789.19	13.257	17084.3	14.0604	Y	-	-
ATPase, H+ transporting, V0 subunit C	Atp6v0c	11984	1416392_a_at	96919_at	5552.81	12.439	20753.6	14.3411	Y	-	-
budding uninhibited by benzimidazoles 3 homolog (S. cerevisiae)	Bub3	12237	1416815_s_at	101961_at	4097.51	12.0005	15692	13.9377	Y	-	-
cathepsin L	Ctsl	13039	1451310_a_at	101963_at	10469.9	13.354	9913.77	13.2752	Y	-	-
CDC-like kinase 1	Clk1	12747	1426124_a_at	93274_at	5057.63	12.3042	12843.1	13.6487	Y	-	-
cell division cycle 42 homolog (S. cerevisiae)	Cdc42	12540	1435807_at	116676_at	5730.63	12.4845	14928.8	13.8658	Y	-	-
centrin 3	Cetn3	12626	1417239_at	92788_f_at	5123.95	12.323	18242.9	14.1551	Y	-	-
CGG triplet repeat binding protein 1	Cggbp1	106143	1454641_at	160575_at	4246.59	12.0521	8995.42	13.135	Y	-	-
chaperonin subunit 7 (eta)	Cct7	12468	1415816_at	160562_at	9211.35	13.1692	13339.6	13.7034	Y	-	-
chaperonin subunit 8 (theta)	Cct8	12469	1415785_a_at	160102_at	5611.43	12.4542	17259.9	14.0751	Y	-	-
chromatin modifying protein 4B	Chmp4b	75608	1451988_s_at	103555_at	5806.1	12.5034	29576.1	14.8521	Y	-	-
COP9 (constitutive photomorphogenic) homolog, subunit 3 (Arabidopsis thaliana)	Cops3	26572	1416678_at	99113_at	4975.52	12.2806	15106.6	13.8829	Y	-	-
COP9 (constitutive photomorphogenic) homolog, subunit 5 (Arabidopsis thaliana)	Cops5	26754	1460171_at	95460_at	4549.57	12.1515	10522.9	13.3612	Y	-	-
CREBBP/EP300 inhibitory protein 1	Cri1	58521	1448405_a_at	99191_at	6634.93	12.6959	14739.4	13.8474	Y	-	-
cyclin I	Ccni	12453	1448334_a_at	94819_f_at	6281.5	12.6169	13601.8	13.7315	Y	-	-
cystatin C	Cst3	13010	1426195_a_at	99586_at	4118.1	12.0078	19263.5	14.2336	Y	-	-
cytochrome b-5	Cyb5	109672	1416727_a_at	98533_at	4617.69	12.173	12664.9	13.6285	Y	-	-
cytochrome c oxidase, subunit VIIa 2	Cox7a2	12866	1416970_a_at	93820_at	11426.2	13.4801	12196.5	13.5742	Y	-	-
cytochrome c-1	Cyc1	66445	1416604_at	95072_at	5322.1	12.3778	39531.7	15.2707	Y	-	-
DEAD (Asp-Glu-Ala-Asp) box polypeptide 17	Ddx17	67040	1452155_a_at	101962_at	5838.93	12.5115	12848	13.6493	Y	-	-
DEAD/H (Asp-Glu-Ala-Asp/His) box polypeptide 3, X-linked	Ddx3x	13205	1423043_s_at	101542_f_at	8714.78	13.0892	11839.2	13.5313	Y	-	-
DEK oncogene (DNA binding)	Dek	110052	1452659_at	160286_at	5963.23	12.5419	9550.06	13.2213	Y	-	-
DNA segment, Chr 10, Brigham & Women's Genetics 0791 expressed	D10Bwg0791e	72480	1424029_at	104045_at	4528.71	12.1449	10861.2	13.4069	Y	-	-
DNA segment, Chr 6, ERATO Doi 253, expressed	D6Ertd253e	52250	1433509_s_at	102859_at	4289.07	12.0664	15882.2	13.9551	Y	-	-
DnaJ (Hsp40) homolog, subfamily A, member 1	Dnaja1	15502	1460179_at	97261_at	5985.51	12.5473	18371.2	14.1652	Y	-	-
DnaJ (Hsp40) homolog, subfamily B, member 6	Dnajb6	23950	1448234_at	96120_at	6045.7	12.5617	21096.5	14.3647	Y	-	-
doublecortin	Dcx	13193	1418139_at	102307_at	6811.72	12.7338	12039.4	13.5555	Y	-	-
dynein, cytoplasmic, heavy chain 1	Dnchc1	13424	1416648_at	97333_at	4091.32	11.9984	12853.8	13.6499	Y	-	-
dynein, cytoplasmic, intermediate chain 2	Dncic2	13427	1415841_at	100603_at	7125.34	12.7987	14422.4	13.816	Y	-	-
eukaryotic translation elongation factor 2	Eef2	13629	1424736_at	97559_at	9520.94	13.2169	12243.5	13.5797	Y	-	-
eukaryotic translation initiation factor 3, subunit 4 (delta)	Eif3s4	53356	1417718_at	96883_at	6481.49	12.6621	13459.2	13.7163	Y	-	-
eukaryotic translation initiation factor 3, subunit 6	Eif3s6	16341	1460432_a_at	160554_at	8317.86	13.022	10613.5	13.3736	Y	-	-
eukaryotic translation initiation factor 3, subunit 8	Eif3s8	56347	1415858_at	94837_at	4627.1	12.1759	9793.68	13.2576	Y	-	-
expressed sequence AW742319	AW742319	57874	1433706_a_at	93747_at	9359.8	13.1923	10560.9	13.3665	Y	-	-
feminization 1 homolog b (C. elegans)	Fem1b	14155	1418324_at	109391_at	4716.34	12.2035	21291.6	14.378	Y	-	-
ferritin heavy chain 1	Fth1	14319	1448771_a_at	94794_at	14594.7	13.8332	17293.2	14.0779	Y	-	-
FK506 binding protein 1a	Fkbp1a	14225	1448184_at	160257_at	4870.29	12.2498	15257.9	13.8973	Y	-	-
GPI-anchored membrane protein 1	Gpiap1	53872	1448347_a_at	92611_at	13374.7	13.7072	11897.3	13.5383	Y	-	-
guanine nucleotide binding protein (G protein), gamma 3 subunit	Gng3	14704	1417428_at	94986_at	5005.32	12.2892	17628.5	14.1056	Y	-	-
guanine nucleotide binding protein, beta 1	Gnb1	14688	1454696_at	97458_at	5233.13	12.3535	30025.8	14.8739	Y	-	-
guanosine diphosphate (GDP) dissociation inhibitor 1	Gdi1	14567	1451070_at	97313_at	6583.36	12.6846	13462.5	13.7167	Y	-	-
guanosine diphosphate (GDP) dissociation inhibitor 3	Gdi3	14569	1420815_at	160114_at	4946.23	12.2721	17600.3	14.1033	Y	-	-
H2A histone family, member Y	H2afy	26914	1424572_a_at	97452_at	4035.07	11.9784	8903.06	13.1201	Y	-	-
heat shock protein 9A	Hspa9a	15526	1418503_at	97914_at	4085.25	11.9962	23838.5	14.541	Y	-	-
hect (homologous to the E6-AP (UBE3A) carboxyl terminus) domain and RCC1 (CHC1)-like domain (RLD) 1	Herc1	235439	1454722_at	94989_at	5556.09	12.4399	9456.36	13.2071	Y	-	-
hematological and neurological expressed sequence 1	Hn1	15374	1448180_a_at	93276_at	6664.79	12.7023	11738.4	13.5189	Y	-	-
high mobility group box 3	Hmgb3	15354	1416155_at	98038_at	4857.69	12.2461	36025.4	15.1367	Y	-	-
high mobility group nucleosomal binding domain 2	Hmgn2	15331	1433507_a_at	101589_at	12849.5	13.6494	8913.17	13.1217	Y	-	-
histidine triad nucleotide binding protein 1	Hint1	15254	1424018_at	99581_at	4049.48	11.9835	18763.2	14.1956	Y	-	-
histone deacetylase 2	Hdac2	15182	1449080_at	160643_at	5804.31	12.5029	16453.2	14.0061	Y	-	-
HLA-B-associated transcript 1A	Bat1a	53817	1448221_at	160384_at	4429.67	12.113	15571.2	13.9266	Y	-	-
hypoxia inducible factor 1, alpha subunit	Hif1a	15251	1427418_a_at	98628_f_at	5406.24	12.4004	11818.6	13.5288	Y	-	-
IK cytokine	Ik	24010	1451113_a_at	160397_at	5497.76	12.4246	12194.6	13.574	Y	-	-
immunoglobulin superfamily, member 4A	Igsf4a	54725	1417376_a_at	93604_f_at	4760.83	12.217	31346.1	14.936	Y	-	-
influenza virus NS1A binding protein	Ivns1abp	117198	1450084_s_at	97302_at	9571.12	13.2245	11445.2	13.4824	Y	-	-
integral membrane protein 2B	Itm2b	16432	1417999_at	101123_at	5308.63	12.3741	17440.7	14.0902	Y	-	-
ISL1 transcription factor, LIM/homeodomain (islet 1)	Isl1	16392	1422720_at	92515_at	10472.8	13.3544	12422.1	13.6006	Y	-	-
isocitrate dehydrogenase 1 (NADP+), soluble	Idh1	15926	1422433_s_at	160571_at	8235.04	13.0076	10240.4	13.322	Y	-	-
isocitrate dehydrogenase 3 (NAD+), gamma	Idh3g	15929	1416788_a_at	93029_at	6142.14	12.5845	9350.16	13.1908	Y	-	-
karyopherin (importin) alpha 2	Kpna2	16647	1415860_at	92790_at	5291.59	12.3695	11411.8	13.4782	Y	-	-
kinesin family member 1B	Kif1b	16561	1423994_at	162832_at	6462.12	12.6578	9342.25	13.1896	Y	-	-
lectin, galactose binding, soluble 1	Lgals1	16852	1419573_a_at	99669_at	4673.77	12.1904	10698.3	13.3851	Y	-	-
MAD homolog 1 (Drosophila)	Smad1	17125	1448208_at	102983_at	4618.92	12.1733	9276.69	13.1794	Y	-	-
melanoma antigen, family D, 1	Maged1	94275	1450062_a_at	96703_at	4627.77	12.1761	12158.2	13.5696	Y	-	-
microtubule-associated protein, RP/EB family, member 1	Mapre1	13589	1450740_a_at	93306_at	4922.26	12.2651	13766.7	13.7489	Y	-	-
myeloid/lymphoid or mixed-lineage leukemia (trithorax homolog, Drosophila); translocated to, 11	Mllt11	56772	1416313_at	95503_at	9128.83	13.1562	13895.7	13.7624	Y	-	-
myotrophin	Mtpn	14489	1420473_at	160468_at	7717.97	12.914	13728.2	13.7449	Y	-	-
NADH dehydrogenase (ubiquinone) 1 alpha subcomplex, 3	Ndufa3	66091	1428464_at	96915_f_at	4761.69	12.2173	12245.8	13.58	Y	-	-
NADH dehydrogenase (ubiquinone) 1 alpha subcomplex, 5	Ndufa5	68202	1417285_a_at	97201_s_at	4526.75	12.1443	18582.9	14.1817	Y	-	-
NADH dehydrogenase (ubiquinone) 1 beta subcomplex 8	Ndufb8	67264	1448198_a_at	93581_at	5384.56	12.3946	9701.8	13.244	Y	-	-
NADH dehydrogenase (ubiquinone) 1 beta subcomplex, 11	Ndufb11	104130	1416056_a_at	96887_at	6220.79	12.6029	13651.8	13.7368	Y	-	-
NADH dehydrogenase (ubiquinone) 1 beta subcomplex, 5	Ndufb5	66046	1417102_a_at	97307_f_at	6327.54	12.6274	38705.8	15.2403	Y	-	-
NCK-associated protein 1	Nckap1	50884	1452196_a_at	95508_at	5570.76	12.4437	29730.8	14.8597	Y	-	-
neuropilin 1	Nrp1	18186	1448943_at	92773_at	5248.26	12.3576	11869.9	13.535	Y	-	-
NHP2 non-histone chromosome protein 2-like 1 (S. cerevisiae)	Nhp2l1	20826	1416972_at	95650_at	4201.09	12.0365	10582.7	13.3694	Y	-	-
O-linked N-acetylglucosamine (GlcNAc) transferase (UDP-N-acetylglucosamine:polypeptide-N-acetylglucosaminyl transferase)	Ogt	108155	1460631_at	94818_at	4996.62	12.2867	9492.62	13.2126	Y	-	-
pam, highwire, rpm 1	Phr1	105689	1434937_at	93424_at	5915.77	12.5303	18526.7	14.1773	Y	-	-
Paternally expressed 3	Peg3	18616	1433924_at	96765_at	4378.46	12.0962	9628.14	13.233	Y	-	-
periostin, osteoblast specific factor	Postn	50706	1423606_at	92593_at	13969.6	13.77	9761.19	13.2528	Y	-	-
peroxiredoxin 1	Prdx1	18477	1416000_a_at	97758_at	7385.35	12.8505	15620.5	13.9312	Y	-	-
phosphatidylinositol binding clathrin assembly protein	Picalm	233489	1451316_a_at	116942_at	5757.28	12.4912	11353.2	13.4708	Y	-	-
phosphoglycerate mutase 1	Pgam1	18648	1426554_a_at	160091_at	5735.72	12.4858	9316.87	13.1856	Y	-	-
phosphoserine aminotransferase 1	Psat1	107272	1451064_a_at	96295_at	5406.44	12.4005	26635.4	14.7011	Y	-	-
progesterone receptor membrane component 1	Pgrmc1	53328	1423451_at	101585_at	5677.34	12.471	15536.7	13.9234	Y	-	-
programmed cell death 5	Pdcd5	56330	1450638_at	93968_at	5354.42	12.3865	16043.8	13.9697	Y	-	-
prostaglandin E synthase 3 (cytosolic)	Ptges3	56351	1417998_at	94259_at	6742.47	12.7191	11532	13.4934	Y	-	-
proteasome (prosome, macropain) 26S subunit, ATPase 3	Psmc3	19182	1416282_at	93735_f_at	6049.49	12.5626	11638.7	13.5066	Y	-	-
proteasome (prosome, macropain) 26S subunit, ATPase, 6	Psmc6	67089	1417771_a_at	93310_at	6691.92	12.7082	26433.3	14.6901	Y	-	-
proteasome (prosome, macropain) 26S subunit, non-ATPase, 14	Psmd14	59029	1421751_a_at	97274_at	5304.94	12.3731	19837	14.2759	Y	-	-
proteasome (prosome, macropain) 26S subunit, non-ATPase, 4	Psmd4	19185	1418874_a_at	94302_at	4489.13	12.1322	8765.21	13.0976	Y	-	-
proteasome (prosome, macropain) subunit, alpha type 6	Psma6	26443	1416506_at	96952_at	5047.85	12.3015	19864	14.2779	Y	-	-
proteasome (prosome, macropain) subunit, beta type 1	Psmb1	19170	1448166_a_at	98113_at	4179.22	12.029	13129	13.6805	Y	-	-
proteasome (prosome, macropain) subunit, beta type 3 /// similar to proteasome subunit C10-II	Psmb3 /// LOC240289	240289	1460198_a_at	94025_at	8605.7	13.0711	9063.13	13.1458	Y	-	-
proteasome (prosome, macropain) subunit, beta type 6	Psmb6	19175	1448822_at	101992_at	5822.05	12.5073	9997.68	13.2874	Y	-	-
protein kinase, cAMP dependent regulatory, type I, alpha	Prkar1a	19084	1452032_at	96852_at	6809.66	12.7334	35526.1	15.1166	Y	-	-
protein phosphatase 1, catalytic subunit, beta isoform	Ppp1cb	19046	1426205_at	100088_at	6241.94	12.6078	18181.9	14.1502	Y	-	-
RAB10, member RAS oncogene family	Rab10	19325	1453095_at	160149_at	4756.84	12.2158	9264.98	13.1776	Y	-	-
RAB2, member RAS oncogene family	Rab2	59021	1418622_at	94031_at	6199.72	12.598	21742.8	14.4083	Y	-	-
RAB5A, member RAS oncogene family	Rab5a	271457	1416426_at	94478_at	6251.75	12.61	11962.8	13.5463	Y	-	-
RAB6, member RAS oncogene family	Rab6	19346	1448304_a_at	98927_at	4676.36	12.1912	11543.5	13.4948	Y	-	-
radixin	Rdx	19684	1448236_at	101056_at	4869.72	12.2496	8849.86	13.1114	Y	-	-
regulator of G-protein signaling 4	Rgs4	19736	1416286_at	162964_at	5828.14	12.5088	13846.2	13.7572	Y	-	-
reticulon 3	Rtn3	20168	1418101_a_at	93839_at	10376.8	13.3411	13980.2	13.7711	Y	-	-
retinoblastoma binding protein 7	Rbbp7	245688	1415775_at	93081_at	4238.78	12.0494	22581.9	14.4629	Y	-	-
ribosomal protein L10A	Rpl10a	19896	1431177_a_at	100711_at	19806.9	14.2737	13834.5	13.756	Y	-	-
ribosomal protein L13a	Rpl13a	22121	1433928_a_at	92834_at	6367.13	12.6364	9349.11	13.1906	Y	-	-
ribosomal protein L22 like 1	Rpl22l1	68028	1417126_a_at	93987_f_at	4417.46	12.109	17433.4	14.0896	Y	-	-
ribosomal protein L28	Rpl28	19943	1416074_a_at	100727_at	10718.9	13.3879	13188.9	13.687	Y	-	-
ribosomal protein L37a	Rpl37a	19981	1416217_a_at	93822_at	7782.63	12.926	12101.9	13.5629	Y	-	-
ribosomal protein S15a	Rps15a	267019	1453467_s_at	93730_at	7709.7	12.9125	16624.8	14.0211	Y	-	-
ribosomal protein S23	Rps23	66475	1460175_at	96358_at	8241.9	13.0088	12549.2	13.6153	Y	-	-
ribosomal protein S27a	Rps27a	78294	1449196_a_at	93030_at	19198.2	14.2287	16396.3	14.0011	Y	-	-
RIKEN cDNA 0610009D07 gene	0610009D07Rik	66055	1417055_at	95714_at	5119.2	12.3217	11618.4	13.5041	Y	-	-
RIKEN cDNA 1100001I22 gene	1100001I22Rik	68436	1427875_a_at	96307_s_at	5290.58	12.3692	34809.7	15.0872	Y	-	-
RIKEN cDNA 1110002B05 gene	1110002B05Rik	104725	1448388_a_at	96862_at	5581.84	12.4465	10878.8	13.4092	Y	-	-
RIKEN cDNA 1110002M09 gene	1110002M09Rik	66915	1433516_a_at	96934_at	4742.72	12.2115	8892.97	13.1185	Y	-	-
RIKEN cDNA 1110031B06 gene	1110031B06Rik	67826	1423745_at	96086_at	5685.5	12.4731	8964.06	13.1299	Y	-	-
RIKEN cDNA 1200015A19 gene	1200015A19Rik	67808	1451172_at	95737_at	4369.16	12.0931	11182.7	13.449	Y	-	-
RIKEN cDNA 1810012N18 gene	1810012N18Rik	69110	1427131_s_at	160676_at	5152.59	12.3311	19218.9	14.2302	Y	-	-
RIKEN cDNA 1810045K07 gene	1810045K07Rik	67887	1424039_at	95146_at	4140.03	12.0154	9067.81	13.1465	Y	-	-
RIKEN cDNA 2500003M10 gene	2500003M10Rik	66511	1423408_a_at	93599_at	4333.4	12.0813	20940	14.354	Y	-	-
RIKEN cDNA 2510049I19 gene	2510049I19Rik	67922	1423217_a_at	97866_at	4332.81	12.0811	9321.92	13.1864	Y	-	-
RIKEN cDNA 2700059D21 gene	2700059D21Rik	433693	1428237_at	93768_f_at	4644.15	12.1812	26092.6	14.6714	Y	-	-
RIKEN cDNA 2700060E02 gene	2700060E02Rik	68045	1448238_at	94038_at	6890.8	12.7505	9190.09	13.1659	Y	-	-
RIKEN cDNA 2810407C02 gene	2810407C02Rik	69227	1452167_at	97292_at	8432.09	13.0417	13014.7	13.6679	Y	-	-
RIKEN cDNA 2900073G15 gene	2900073G15Rik	67268	1420820_at	94536_s_at	6477.26	12.6612	14380.9	13.8119	Y	-	-
RIKEN cDNA 3732413I11 gene	3732413I11Rik	74315	1452769_at	96104_at	4619.1	12.1734	14032.9	13.7765	Y	-	-
RIKEN cDNA 6720456B07 gene	6720456B07Rik	101314	1423188_a_at	97311_at	13376.7	13.7074	8792.14	13.102	Y	-	-
RIKEN cDNA 6720463E02 gene	6720463E02Rik	68097	1418258_s_at	101929_at	5467.68	12.4167	15812.9	13.9488	Y	-	-
RIKEN cDNA 9430010O03 gene	9430010O03Rik	234023	1433597_at	95021_at	4964.27	12.2774	8994.29	13.1348	Y	-	-
RIKEN cDNA 9430080K19 gene	9430080K19Rik	68120	1434184_s_at	103435_at	4433.36	12.1142	13897.3	13.7625	Y	-	-
RIKEN cDNA E130105L11 gene	E130105L11Rik	77989	1428362_at	100535_at	6577.23	12.6833	9845.19	13.2652	Y	-	-
RIKEN cDNA E430034L04 gene	E430034L04Rik	23881	1423758_at	101106_at	4899.46	12.2584	11631.9	13.5058	Y	-	-
S100 calcium binding protein A10 (calpactin)	S100a10	20194	1416762_at	92539_at	4262.74	12.0576	10407.7	13.3454	Y	-	-
Sec11-like 1 (S. cerevisiae)	Sec11l1	56529	1418223_at	99655_at	4167.54	12.025	11952.2	13.545	Y	-	-
Sec61 alpha 1 subunit (S. cerevisiae)	Sec61a1	53421	1416189_a_at	160291_at	10759.6	13.3933	10761.5	13.3936	Y	-	-
secretogranin III	Scg3	20255	1448628_at	104564_at	6118.7	12.579	13651.1	13.7367	Y	-	-
selenoprotein K	MGI:1931466	80795	1423225_at	160403_at	5804.81	12.503	13112.4	13.6786	Y	-	-
septin 7	7-Sep	235072	1454610_at	98905_at	5325.77	12.3788	18027.9	14.1379	Y	-	-
SET translocation	Set	56086	1426854_a_at	94456_at	4468.97	12.1257	13867.1	13.7594	Y	-	-
SH3-binding domain glutamic acid-rich protein like	Sh3bgrl	56726	1428107_at	93806_at	5098.56	12.3159	12292.3	13.5855	Y	-	-
signal sequence receptor, gamma	Ssr3	67437	1415700_a_at	96007_at	4344.57	12.085	15427.1	13.9132	Y	-	-
similar to Pgk1 protein	LOC433594	433594	1417864_at	93346_at	5552.2	12.4388	11604.4	13.5024	Y	-	-
small inducible cytokine subfamily E, member 1	Scye1	13722	1416486_at	92578_at	4642.31	12.1806	14169.9	13.7905	Y	-	-
small nuclear ribonucleoprotein D3	Snrpd3	67332	1422884_at	98077_at	4448.11	12.119	8860.01	13.1131	Y	-	-
SMT3 suppressor of mif two 3 homolog 1 (yeast)	Sumo1	22218	1451005_at	101091_at	4967.17	12.2782	15176.1	13.8895	Y	-	-
solute carrier family 39 (metal ion transporter), member 6	Slc39a6	106957	1424674_at	103459_at	9998.93	13.2876	16346.6	13.9967	Y	-	-
spectrin beta 2	Spnb2	20742	1452143_at	93571_at	9064.16	13.146	10597.2	13.3714	Y	-	-
splicing factor 3b, subunit 1	Sf3b1	81898	1418562_at	97808_at	4478.76	12.1289	11930.6	13.5424	Y	-	-
splicing factor, arginine/serine-rich 11	Sfrs11	69207	1452371_at	96609_at	4345.18	12.0852	20467.8	14.3211	Y	-	-
splicing factor, arginine/serine-rich 3 (SRp20)	Sfrs3	20383	1416150_a_at	101004_f_at	9934.95	13.2783	12561.7	13.6167	Y	-	-
succinate dehydrogenase complex, subunit B, iron sulfur (Ip)	Sdhb	67680	1418005_at	95053_s_at	5459.96	12.4147	14973	13.8701	Y	-	-
superoxide dismutase 1, soluble	Sod1	20655	1451124_at	100538_at	4557.28	12.154	28042.1	14.7753	Y	-	-
SWI/SNF related, matrix associated, actin dependent regulator of chromatin, subfamily a, member 4	Smarca4	20586	1426804_at	98463_at	5223.43	12.3508	14446	13.8184	Y	-	-
synuclein, gamma	Sncg	20618	1417788_at	104280_at	13073	13.6743	10974.8	13.4219	Y	-	-
TAR DNA binding protein	Tardbp	230908	1423723_s_at	160377_at	6721.02	12.7145	9683.15	13.2413	Y	-	-
tetratricopeptide repeat domain 3	Ttc3	22129	1448361_at	98555_at	14025.2	13.7757	12103.1	13.5631	Y	-	-
transaldolase 1	Taldo1	21351	1425129_a_at	95066_at	5272.35	12.3642	10541.8	13.3638	Y	-	-
transcription elongation factor B (SIII), polypeptide 1	Tceb1	67923	1427914_a_at	94008_at	4675.6	12.1909	9521.18	13.2169	Y	-	-
transforming growth factor beta 1 induced transcript 4	Tgfb1i4	21807	1425742_a_at	93728_at	11058.6	13.4329	10476.2	13.3548	Y	-	-
transgelin 3	Tagln3	56370	1450683_at	160185_at	5469.26	12.4171	23952.9	14.5479	Y	-	-
translocase of inner mitochondrial membrane 23 homolog (yeast)	Timm23	53600	1416485_at	95441_at	4994.24	12.286	13383.9	13.7082	Y	-	-
tropomyosin 4	Tpm4	326618	1433883_at	95542_at	5412.99	12.4022	14795	13.8528	Y	-	-
tumor differentially expressed 2	Tde2	56442	1448108_at	95101_at	15203.5	13.8921	14430.9	13.8169	Y	-	-
tumor rejection antigen gp96	Tra1	22027	1415889_a_at	160499_at	5257.38	12.3601	20600.8	14.3304	Y	-	-
ubiquitin-activating enzyme E1, Chr X	Ube1x	22201	1448116_at	92616_at	6735.32	12.7175	9791.25	13.2573	Y	-	-
ubiquitin-conjugating enzyme E2E 1, UBC4/5 homolog (yeast)	Ube2e1	22194	1416943_at	92660_f_at	5296.94	12.3709	16060.6	13.9712	Y	-	-
ubiquitin-like 1 (sentrin) activating enzyme E1B	Uble1b	50995	1448283_a_at	96701_at	8851.46	13.1117	9698.7	13.2436	Y	-	-
vacuolar protein sorting 35	Vps35	65114	1415783_at	92640_at	4715.76	12.2033	12299	13.5863	Y	-	-
WW domain binding protein 5	Wbp5	22381	1451230_a_at	100522_s_at	5067.84	12.3072	21017.2	14.3593	Y	-	-
zinc finger protein 265	Zfp265	53861	1454652_at	93773_f_at	4423.63	12.111	21526.8	14.3938	Y	-	-
zinc finger, A20 domain containing 2	Za20d2	22682	1416083_at	160321_at	6298.54	12.6208	14924.6	13.8654	Y	-	-
zinc finger, A20 domain containing 3	Za20d3	65098	1422032_a_at	93082_at	6576.4	12.6831	19790.2	14.2725	Y	-	-
ZW10 interactor	Zwint	52696	1423724_at	99087_at	9221.57	13.1708	13262.9	13.6951	Y	-	-

## Sheet: Table A4 - qRT-PCR
Gene	Abbreviation	Refseq	Forward primer	Taqman Probe sequence	Reverse primer	MOE430A probesets	MGU74v2-A/B probesets
contactin 3	Cntn3	NM_008779	TGCGACCACCAAGAAAACC	ATTCCAAACAACATTTCCTGGTGGCTGACT	TGGCTTTCACTTGTTCCCAATT	1420739_at	96568_at
crystallin, alpha B	Cryab	NM_009964	CACGGCAAGCACGAAGAAC	TTCCACAGGAAGTACCGGATCCCAGC	TGATGGTGAGAGGATCCACATC	1434369_a_at	160098_s_at, 162308_f_at*
farnesyl diphosphate synthetase	Fdps	NM_134469	CAGCGGGCCCTGACAGT	TGCTCCAGGCTTTCTTCCTTGTGTCAG	CGGCGAGTGAGGGAAGAGT	1423418_at	99098_at
GLI-Kruppel family member GLI2	Gli2	XM_136212	TGCCTCCCCTTCCAGTCA	TTCTGTCCTGGAAAACTTCAACAATACA	GTCACTTCGGTCAGCTCTGGTA	1446086_s_at*, 1459211_at*	100395_at*
integrin alpha 4	Itga4	NM_010576	GGAAGCCAGCGTTCATATTCA	TTCCAAGATGGATGGCCTGCCCT	GGCTCTGGAAAAGCTGTTGCT	1421194_at, 1427615_at	95292_at, 102656_at, 102655_at*
LIM domain only 4	Lmo4	NM_010723	AGACCCACAGCCCTCATCAA	TGAATTCACTTCAGAGCAATCCACTACTGCC	CATTCTGCATTACTCTGACCTCTCA	1420981_a_at*	98122_at*
procollagen, type XVIII, alpha 1	Col18a1	NM_009929	GCTCTATGTACGCGTTAGAAATGG	CCCGGACAGCCCTCCCGAGA	CTGCAAAGCAGCCACCTCAT	1418237_s_at, 1426955_at	101881_g_at, 99638_at
protein tyrosine phosphatase, receptor type, M	Ptprm	NM_008984	GACATTGAGGAACAACAAACCAAA	TGGACCTCCTGGATCAGTACAAGTTCTGCT	TGTCAGCCCGAATTCAGGTACT	1422541_at	92308_at
Ras and a-factor-converting enzyme 1 homolog	Rce1	NM_023131	TGCTGCTAACTATGATCCTTTTCCT	CTCTATGGATTGCCCTTGTGACCTGACAGA	GCAGCGGGCCCAAGA	1418779_at	96838_at
RIKEN cDNA 1110035L05 gene	1110035L05Rik	NM_026125	CCCCAATATTACCACGTCCAA	CTCCGTCAAGCCCCCGGAAGC	ACAAAGTTCAACCACGTCATGTG	1417393_a_at*, 1439422_a_at*, 1448687_at*, 1455264_at*	95052_at*
secreted acidic cysteine rich glycoprotein	Sparc	NM_009242	CTGGATCAGCACCCTATTGATG	CCCACACTGAGCTGGCCCCACT	CGTGTGGTGCAATGTTCCAT	1448392_at	97160_at
tissue inhibitor of metalloproteinase 3	Timp3	NM_011595	CGTGATCCGGGCCAAAG	CCCTTTGGCACTCTGGTCTACACTATTAAGCA	CATCTTACTGAAGCCTCGGTACATC	1419088_at*, 1419089_at*, 1449334_at*, 1449335_at*	160519_at*, 111658_at*
tubulin, beta 3	Tubb3	NM_023279	GGCGCCTTTGGACACCTATT	AGTTGTTGCCAGCACCACTCTGACCA	CGCGCCCTCCGTATAGTG	1415978_at	160462_f_at
ubiquitously transcribed gene, Y chromosome	Uty	NM_009484	CAGTAGTACCCATGGTTCATCTTTCA	TATGGCACGAAATATCAAAGTCTCAGATCCAAAG	GCTTTAGAATCTTGAGGAGACAATATTTAA	1422247_a_at*	95337_at*
unc-119 homolog	Unc119	NM_011676	ATCGGGCCGGAGGATGT	CACGGGTGACTACCTGTGCTCCCC	TGAACCTGACGAAGTCAATCTTGT	1418123_at	95555_at
WD repeat domain 4	Wdr4	NM_021322	GCGTCTGATTCTTTTCCGTACAA	CACCATCCTGACACTCAGACATTGCCA	CGGTCCTCTGAGGCTGTGA	1423138_at	115099_at
						*denotes probesets not included in the Affymetrix best match probesets file for these arrays.

## Sheet: Table A5 - Sema3A effects
Gene Title	Gene Symbol	Entrez Gene	DRG probe set	SCG probe set	DRG Sema3A affected	DRG max fold difference after Sema3A	DRG Sema3A p-value	SCG Sema3A affected	SCG max fold difference after Sema3A	SCG Sema3A p-value
solute carrier family 6 (neurotransmitter transporter, GABA), member 1	Slc6a1	232333	1452142_at	161059_at	Y	1.80582	0.0481493	-	0.301217	0.13284
basonuclin 1	Bnc1	12173	1424890_at	93371_at	Y	1.69598	0.00471268	-	0.266114	0.448755
Wnt inhibitory factor 1	Wif1	24117	1425425_a_at	163423_at	Y	1.49291	0.0011598	-	0.0754165	0.838
artemin	Artn	11876	1432032_a_at	101278_at	Y	1.24678	0.0252537	-	0.125312	0.242072
transient receptor potential cation channel, subfamily C, member 4	Trpc4	22066	1451033_a_at	94100_s_at	Y	1.24029	0.0399338	-	0.148876	0.357767
pyruvate dehydrogenase kinase, isoenzyme 4	Pdk4	27273	1417273_at	102049_at	Y	1.15879	0.0238086	-	0.426683	0.0345953
heat shock 27kDa protein 8	Hspb8	80888	1417013_at	160139_at	Y	1.14608	0.00185796	Y	1.05761	0.00257347
contactin 3	Cntn3	18488	1420739_at	96568_at	Y	1.09531	4.79e-06	-	0.459906	0.79237
glucan (1,4-alpha-), branching enzyme 1	Gbe1	74185	1420654_a_at	96803_at	Y	1.06019	0.00214883	-	0.440896	0.343192
adenylate cyclase 7	Adcy7	11513	1450065_at	103392_at	Y	1.05322	0.00077512	-	0.257419	0.178572
dipeptidylpeptidase 6	Dpp6	13483	1451394_at	98287_at	Y	1.03969	0.0170337	-	0.438858	0.17066
twist gene homolog 1 (Drosophila)	Twist1	22160	1418733_at	98028_at	Y	1.03525	0.0271739	-	0.198296	0.226971
aspartoacylase (aminoacylase) 2	Aspa	11484	1418472_at	115745_at	Y	1.03438	0.0278865	Y	1.10693	0.00024415
tyrosinase-related protein 1	Tyrp1	22178	1415861_at	97954_at	Y	1.02499	0.000379724	-	0.310268	0.202932
endothelial cell-specific adhesion molecule	Esam1	69524	1460356_at	162972_at	Y	1.02138	0.0226236	-	0.0812453	0.901455
glutamate receptor, metabotropic 8	Grm8	14823	1421530_a_at	94622_at	Y	1.01622	0.00882782	-	0.175776	0.234241
serum amyloid A 3	Saa3	20210	1450826_a_at	102712_at	Y	0.994297	0.0195485	-	0.437334	0.189291
complement component 1, q subcomponent, alpha polypeptide	C1qa	12259	1417381_at	98562_at	Y	0.98518	0.0215424	-	0.304297	0.0658203
kinase insert domain protein receptor	Kdr	16542	1449379_at	104265_at	Y	0.977321	0.0145969	-	0.306023	0.539058
cytochrome P450, family 2, subfamily d, polypeptide 22	Cyp2d22	56448	1419040_at	111163_at	Y	0.944754	0.0207341	-	0.0962539	0.756114
kinesin family member 5B	Kif5b	16573	1418429_at	160417_at	Y	0.922951	0.0379357	-	0.243481	0.612541
embigin	Emb	13723	1415856_at	101560_at	Y	0.905422	0.0129452	Y	0.761071	0.00497971
FXYD domain-containing ion transport regulator 7	Fxyd7	57780	1419200_at	99508_at	Y	0.905076	0.0412576	-	0.261245	0.0683608
prominin 1	Prom1	19126	1419700_a_at	93389_at	Y	0.895595	0.0431914	-	0.635081	0.543438
superoxide dismutase 3, extracellular	Sod3	20657	1417633_at	94902_at	Y	0.881499	4.44e-06	-	0.161084	0.719515
signal-induced proliferation associated gene 1	Sipa1	20469	1416206_at	97963_at	Y	0.881184	0.0457953	-	0.39471	0.441894
N-acylsphingosine amidohydrolase 2	Asah2	54447	1450726_at	110654_at	Y	0.8667	0.0157722	-	0.206672	0.651348
proprotein convertase subtilisin/kexin type 1 inhibitor	Pcsk1n	30052	1416965_at	100139_at	Y	0.863963	0.00794793	-	0.674776	0.136469
inositol 1,4,5-triphosphate receptor 3	Itpr3	16440	1417297_at	107136_at	Y	0.858866	0.0115452	-	0.225955	0.223214
retinoic acid induced 2	Rai2	24004	1452358_at	93399_at	Y	0.858738	0.000885398	-	0.491	0.910541
apolipoprotein D	Apod	11815	1416371_at	93592_at	Y	0.838818	0.000425108	-	0.411399	0.0281183
retinol dehydrogenase 10 (all-trans)	Rdh10	98711	1426968_a_at	163634_at	Y	0.83765	0.049467	-	0.203735	0.207956
syntrophin, acidic 1	Snta1	20648	1416825_at	102890_at	Y	0.834424	0.0285565	-	0.33799	0.129777
proteinase 3	Prtn3	19152	1419669_at	104541_at	Y	0.80289	0.0327755	-	0.214929	0.916157
peroxisome proliferative activated receptor, gamma, coactivator 1 alpha	Ppargc1a	19017	1456395_at	112668_at	Y	0.793468	0.0472804	-	0.158338	0.749978
farnesyl diphosphate synthetase	Fdps	110196	1423418_at	99098_at	Y	0.791482	0.00669378	Y	1.02283	0.0145546
phosphotriesterase related	Pter	19212	1417667_a_at	93542_at	Y	0.786038	0.0361964	-	0.544116	0.201081
NAD(P)H dehydrogenase, quinone 1	Nqo1	18104	1423627_at	94350_f_at	Y	0.783036	0.0282972	-	0.296567	0.224279
serine protease HTRA3	Htra3	78558	1427029_at	93480_at	Y	0.777088	0.000872117	-	0.252213	0.327098
Ia-associated invariant chain	Ii	16149	1425519_a_at	101054_at	Y	0.75285	0.0252569	-	0.263857	0.00411539
carbohydrate (N-acetylglucosamine 6-O) sulfotransferase 5	Chst5	56773	1419320_at	110432_at	Y	0.752728	0.0234606	-	0.327077	0.37337
phospholipase D1	Pld1	18805	1437113_s_at	110715_at	Y	0.738556	0.00215782	Y	1.19732	7.9e-05
retinitis pigmentosa 2 homolog (human)	Rp2h	19889	1419585_at	111206_at	Y	0.734626	0.00343472	-	0.107628	0.865573
aldolase 3, C isoform	Aldoc	11676	1451461_a_at	160546_at	Y	0.734143	0.0280073	Y	1.21802	0.0254599
lin-9 homolog (C. elegans)	Lin9	72568	1428639_at	103069_at	Y	0.733941	0.00240304	-	0.945403	0.806822
cell growth regulator with EF hand domain 1	Cgref1	68567	1424529_s_at	113640_at	Y	0.731626	0.0155522	-	0.759728	0.187144
RIKEN cDNA A630065K24 gene	A630065K24Rik	213417	1424885_at	116913_at	Y	0.723107	0.0143561	-	0.268042	0.751229
advillin	Avil	11567	1419148_at	102249_at	Y	0.715892	0.0474767	-	0.187809	0.20367
StAR-related lipid transfer (START) domain containing 4	Stard4	170459	1429240_at	116072_at	Y	0.6974	0.0288496	-	0.753724	0.449152
glycine C-acetyltransferase (2-amino-3-ketobutyrate-coenzyme A ligase)	Gcat	26912	1417823_at	160628_at	Y	0.695515	0.029177	-	1.22051	0.144283
arachidonate 5-lipoxygenase activating protein	Alox5ap	11690	1452016_at	113808_at	Y	0.688649	0.0464516	-	0.181152	0.43748
telomerase reverse transcriptase	Tert	21752	1450254_at	94104_at	Y	0.685651	0.0366384	-	0.405706	0.940814
nucleosome binding protein 1	Nsbp1	50887	1418152_at	103654_at	Y	0.680754	0.0249073	-	0.724063	0.744675
complement component 3a receptor 1	C3ar1	12267	1419483_at	103707_at	Y	0.680159	0.000449466	-	0.237663	0.380481
RIKEN cDNA 6330403K07 gene	6330403K07Rik	103712	1426766_at	95559_at	Y	0.678426	0.00622811	-	0.432216	0.0644815
laminin, alpha 3	Lama3	16774	1427512_a_at	97790_s_at	Y	0.676935	0.0137844	-	0.222818	0.528276
special AT-rich sequence binding protein 1	Satb1	20230	1416008_at	111448_f_at	Y	0.671723	0.0352119	-	0.222087	0.700971
chemokine (C-X-C motif) ligand 16	Cxcl16	66102	1449195_s_at	163760_at	Y	0.66451	0.023517	-	0.127507	0.336943
per-pentamer repeat gene	MGI:1349458	26930	1420747_at	101186_at	Y	0.661067	0.00425579	-	0.404559	0.434115
ATP-binding cassette, sub-family G (WHITE), member 4	Abcg4	192663	1424437_s_at	116690_at	Y	0.661042	0.00957517	-	0.24371	0.0862215
ring finger protein 12	Rnf12	19820	1418730_at	113748_at	Y	0.659254	0.0203549	-	0.232088	0.629307
procollagen, type XVIII, alpha 1	Col18a1	12822	1418237_s_at	101881_g_at	Y	0.653545	0.0399994	Y	1.6759	0.00010198
myosin, light polypeptide 4	Myl4	17896	1422580_at	160487_at	Y	0.652822	0.00018794	-	0.913645	0.408513
myosin, heavy polypeptide 3, skeletal muscle, embryonic	Myh3	17883	1427115_at	160753_at	Y	0.644483	0.0172138	-	0.622311	0.576282
InaD-like (Drosophila)	Inadl	12695	1418983_at	104425_at	Y	0.63424	0.0138375	-	0.193051	0.177981
placental growth factor	Pgf	18654	1418471_at	92909_at	Y	0.631579	0.0106986	-	0.216361	0.141083
transmembrane 7 superfamily member 2	Tm7sf2	73166	1460684_at	92437_at	Y	0.628444	0.0252104	-	0.811121	0.184837
CDC91 cell division cycle 91-like 1 (S. cerevisiae)	Cdc91l1	228812	1427928_s_at	93183_at	Y	0.623224	0.0147565	-	0.292378	0.709227
ELK1, member of ETS oncogene family	Elk1	13712	1421896_at	96593_at	Y	0.621689	0.040135	-	0.135088	0.262761
zinc finger protein 96	Zfp96	22758	1451281_at	104604_at	Y	0.62002	0.0124339	-	0.428739	0.683248
RIKEN cDNA 2610511O17 gene	2610511O17Rik	74196	1452665_at	160223_at	Y	0.619567	0.00569095	-	0.190848	0.883608
integrin alpha 3	Itga3	16400	1455158_at	104210_at	Y	0.611236	0.0044181	-	0.30785	0.88621
a disintegrin and metalloprotease domain 23	Adam23	23792	1423378_at	92357_at	Y	0.608836	0.00310437	-	0.328397	0.364363
proline-rich Gla (G-carboxyglutamic acid) polypeptide 2	Prrg2	65116	1424329_a_at	94924_at	Y	0.60853	0.040936	-	0.301894	0.133109
annexin A1	Anxa1	16952	1448213_at	93038_f_at	-	0.419182	0.887983	Y	2.22513	0.0302582
inactive X specific transcripts	Xist	213742	1427262_at	99126_at	-	4.34274	0.310964	Y	2.0584	0.0117607
cadherin 10	Cdh10	320873	1425092_at	105823_at	-	0.489504	0.457342	Y	1.77942	0.0206071
caspase 11, apoptosis-related cysteine protease	Casp11	12363	1449591_at	102905_at	-	0.375346	0.588813	Y	1.68747	0.000183226
ADP-ribosyltransferase 3	Art3	109979	1452474_a_at	98924_at	-	0.394304	0.652136	Y	1.65439	0.0120222
chondroitin sulfate proteoglycan 2	Cspg2	13003	1427256_at	100019_at	-	0.719302	0.395823	Y	1.62295	0.00181816
serine (or cysteine) proteinase inhibitor, clade E, member 2	Serpine2	20720	1416666_at	97487_at	-	0.189672	0.307374	Y	1.61024	0.00465678
adenylosuccinate synthetase like 1	Adssl1	11565	1449383_at	98435_at	-	0.324282	0.701236	Y	1.60024	0.0150964
WW domain containing transcription regulator 1	Wwtr1	97064	1417818_at	103100_at	-	0.270317	0.423839	Y	1.59127	0.00335981
Syntrophin, basic 1	Sntb1	20649	1443464_at	96486_at	-	0.510728	0.116575	Y	1.49524	0.0146511
cytochrome P450, family 2, subfamily j, polypeptide 9	Cyp2j9	74519	1424677_at	112213_at	-	0.562368	0.554159	Y	1.47204	0.00592811
pleckstrin homology-like domain, family B, member 2	Phldb2	208177	1454862_at	102907_at	-	0.48014	0.453175	Y	1.46804	0.0147244
connective tissue growth factor	Ctgf	14219	1416953_at	93294_at	-	0.942019	0.953098	Y	1.45709	0.0377276
trophoblast glycoprotein	Tpbg	21983	1423311_s_at	95345_at	-	0.39571	0.591358	Y	1.44381	0.0185178
procollagen, type XVIII, alpha 1	Col18a1	12822	1426955_at	99638_at	-	0.843366	0.0607599	Y	1.43946	1.37e-05
protein tyrosine phosphatase, receptor type, M	Ptprm	19274	1422541_at	92308_at	-	0.562245	0.261219	Y	1.43415	1.32e-05
RIKEN cDNA 3732412D22 gene	3732412D22Rik	77569	1435321_at	103412_at	-	0.240288	0.680166	Y	1.40436	0.0178575
integral membrane protein 2A	Itm2a	16431	1423608_at	93511_at	-	0.374975	0.514089	Y	1.37674	0.00210984
adenylate cyclase activating polypeptide 1	Adcyap1	11516	1423427_at	92200_at	-	0.29732	0.716959	Y	1.32625	0.0442341
16 days neonate cerebellum cDNA, RIKEN full-length enriched library, clone:9630021C19 product:unknown EST, full insert sequence	---	---	1455030_at	107871_at	-	0.373236	0.193628	Y	1.30856	0.00862495
Norrie disease homolog	Ndph	17986	1449251_at	92976_at	-	0.123506	0.670479	Y	1.29905	0.000938792
phosphate cytidylyltransferase 2, ethanolamine	Pcyt2	68671	1420493_a_at	103914_at	-	0.327933	0.55101	Y	1.25754	0.00134597
timeless interacting protein	MGI:1921571	66131	1426612_at	95497_at	-	0.325869	0.939219	Y	1.25749	8.66e-05
germ cell-specific gene 2	Gsg2	14841	1450886_at	99522_at	-	0.352646	0.873832	Y	1.21271	0.0156705
RIKEN cDNA E330034G19 gene	E330034G19Rik	105418	1433798_a_at	103669_at	-	0.322758	0.431264	Y	1.21024	0.0121037
zinc finger protein 36, C3H type-like 1	Zfp36l1	12192	1450644_at	93324_at	-	0.280986	0.219933	Y	1.20014	0.00429253
potassium voltage-gated channel, shaker-related subfamily, member 1	Kcna1	16485	1417416_at	103787_at	-	0.390852	0.950782	Y	1.19366	0.0224845
RIKEN cDNA 5730408K05 gene	5730408K05Rik	67531	1429207_at	104195_at	-	0.412303	0.392697	Y	1.17289	0.0127944
transforming growth factor, beta 2	Tgfb2	21808	1450923_at	93300_at	-	0.733551	0.503248	Y	1.17063	0.0201156
hemochromatosis	Hfe	15216	1422645_at	104014_at	-	1.02407	0.210065	Y	1.1696	0.000626741
RIKEN cDNA 2310016C16 gene	2310016C16Rik	69590	1424099_at	162552_at	-	0.332404	0.567104	Y	1.167	0.0383539
protein tyrosine phosphatase, receptor type Z, polypeptide 1	Ptprz1	19283	1418690_at	92379_f_at	-	0.579507	0.632586	Y	1.16382	0.00506192
Notch gene homolog 2 (Drosophila)	Notch2	18129	1455556_at	104188_at	-	0.440955	0.174093	Y	1.16157	0.00278585
interferon-induced protein 35	Ifi35	70110	1424617_at	100013_at	-	0.225594	0.856917	Y	1.1584	9.05e-05
SAM and SH3 domain containing 1	Sash1	70097	1448005_at	103736_at	-	0.603759	0.214151	Y	1.1493	0.0116117
carbonic anhydrase 8	Car8	12319	1427482_a_at	102773_at	-	0.347571	0.62653	Y	1.12845	0.0121349
RIKEN cDNA 2810417H13 gene	2810417H13Rik	68026	1419153_at	100116_at	-	0.285096	0.63886	Y	1.12219	0.0485948
solute carrier family 6 (neurotransmitter transporter), member 15	Slc6a15	103098	1426712_at	161036_at	-	0.566556	0.504581	Y	1.11638	0.0225599
peptidylprolyl isomerase C	Ppic	19038	1416498_at	100089_at	-	0.417575	0.369369	Y	1.11539	1.35e-05
Macrophage scavenger receptor 1	Msr1	20288	1448061_at	94792_at	-	0.616425	0.252741	Y	1.10579	0.0163748
myocyte enhancer factor 2C	Mef2c	17260	1421027_a_at	114712_at	-	0.631314	0.404158	Y	1.09843	0.00166152
Transcribed locus	---	---	1435106_at	103743_at	-	0.263657	0.661941	Y	1.09488	0.0224334
neuronal pentraxin 1	Nptx1	18164	1434877_at	163911_at	-	0.28568	0.972075	Y	1.08422	0.0409053
cDNA sequence BC028528	BC028528	229600	1427996_at	110632_at	-	0.300019	0.437727	Y	1.08381	0.000165962
cell division cycle associated 7	Cdca7	66953	1428069_at	95063_at	-	0.209067	0.747384	Y	1.08131	0.0131607
prostaglandin D2 synthase (brain)	Ptgds	19215	1423860_at	92545_f_at	-	0.314593	0.664336	Y	1.08096	0.0127227
glial cell line derived neurotrophic factor	Gdnf	14573	1419080_at	92738_at	-	0.192284	0.170543	Y	1.08066	0.00744751
CDC28 protein kinase regulatory subunit 2	Cks2	66197	1417458_s_at	97527_at	-	0.254767	0.77904	Y	1.07749	0.0171431
v-erb-b2 erythroblastic leukemia viral oncogene homolog 3 (avian)	Erbb3	13867	1434606_at	96771_at	-	0.19988	0.538663	Y	1.0723	0.000498117
10 days neonate cerebellum cDNA, RIKEN full-length enriched library, clone:6530415D11 product:unknown EST, full insert sequence	---	---	1435981_at	161050_at	-	0.432182	0.0378443	Y	1.05903	0.0250168
spermatogenesis associated 13	Spata13	219140	1454656_at	100958_at	-	0.18143	0.769656	Y	1.0577	0.0210127
PTK2 protein tyrosine kinase 2 beta	Ptk2b	19229	1434653_at	103451_at	-	0.227956	0.724858	Y	1.05571	0.00641231
CCR4-NOT transcription complex, subunit 4	Cnot4	53621	1420999_at	92495_at	-	0.225217	0.608877	Y	1.05196	5.56e-05
RIKEN cDNA 1110060D06 gene	1110060D06Rik	68813	1430291_at	103260_at	-	0.221639	0.388883	Y	1.04615	0.0452316
RIKEN cDNA A130027P21 gene /// paraoxonase 2	A130027P21Rik /// Pon2	320276 /// 330260	1450686_at	104378_at	-	0.642795	0.271348	Y	1.03622	0.0431595
distal-less homeobox 1	Dlx1	13390	1449470_at	98394_at	-	0.114551	0.727246	Y	1.03475	0.0286794
TPX2, microtubule-associated protein homolog (Xenopus laevis)	Tpx2	72119	1428104_at	106012_at	-	0.427547	0.76029	Y	1.03348	0.0214904
kinesin family member 23	Kif23	71819	1455990_at	96168_at	-	0.353963	0.710606	Y	1.02863	0.00607139
procollagen, type IV, alpha 1	Col4a1	12826	1452035_at	101093_at	-	0.226355	0.579502	Y	1.02597	0.00438387
matrix metalloproteinase 14 (membrane-inserted)	Mmp14	17387	1448383_at	160118_at	-	0.309984	0.687435	Y	1.02516	0.0183461
mitochondrial ribosomal protein L37	Mrpl37	56280	1423764_s_at	95653_at	-	0.27537	0.58644	Y	1.02012	0.0201989
nuclear receptor subfamily 4, group A, member 1	Nr4a1	15370	1416505_at	102371_at	-	0.240458	0.626241	Y	1.01594	0.0148711
squalene epoxidase	Sqle	20775	1415993_at	94322_at	-	0.439201	0.244092	Y	1.01317	0.00596487
RIKEN cDNA 5031439A09 gene	5031439A09Rik	68151	1423824_at	101001_at	-	0.500464	0.381785	Y	1.0107	0.0339923
amyloid beta (A4) precursor protein-binding, family B, member 1	Apbb1	11785	1423892_at	99014_at	-	0.283619	0.792411	Y	0.999591	0.000478847
expressed sequence AA414993	AA414993	103569	1449785_at	95177_at	-	0.131088	0.957451	Y	0.995169	0.0220711
caspase 12	Casp12	12364	1449297_at	92488_at	-	1.29097	0.636619	Y	0.988351	0.000386771
G protein-coupled receptor 124	Gpr124	78560	1418379_s_at	112929_at	-	0.590289	0.36111	Y	0.987539	0.00996137
nidogen 1	Nid1	18073	1416808_at	100120_at	-	0.45233	0.062891	Y	0.976903	0.000223322
TG interacting factor	Tgif	21815	1422286_a_at	101502_at	-	0.688225	0.156056	Y	0.97512	0.0369956
ceroid-lipofuscinosis, neuronal 2	Cln2	12751	1434768_at	111036_f_at	-	0.417974	0.793366	Y	0.974529	0.0123504
stearoyl-Coenzyme A desaturase 1	Scd1	20249	1415964_at	94056_at	-	0.179971	0.769081	Y	0.96932	0.00345123
myocyte enhancer factor 2C	Mef2c	17260	1451507_at	97357_at	-	0.477417	0.234747	Y	0.964518	0.0164545
glucose 6 phosphatase, catalytic, 3	G6pc3	68401	1428245_at	104310_at	-	0.302328	0.842162	Y	0.963075	0.00110113
acetyl-Coenzyme A synthetase 2 (AMP forming)-like	Acas2l	68738	1416617_at	160921_at	-	0.138421	0.823906	Y	0.962519	0.0191056
E26 avian leukemia oncogene 1, 5' domain	Ets1	23871	1452163_at	94332_at	-	0.456293	0.372991	Y	0.960666	0.00863402
transforming growth factor, beta 3	Tgfb3	21809	1417455_at	102751_at	-	0.568957	0.00151666	Y	0.958109	0.0214099
pregnancy upregulated non-ubiquitously expressed CaM kinase	Pnck	93843	1422711_a_at	93910_at	-	0.56117	0.111457	Y	0.954419	0.00910528
RIKEN cDNA 2810418N01 gene	2810418N01Rik	69270	1452598_at	114630_at	-	0.663475	0.2279	Y	0.951754	0.0249938
signal transducer and activator of transcription 6	Stat6	20852	1426353_at	94331_at	-	0.5531	0.752143	Y	0.936862	0.00323921
quaking	Qk	19317	1417073_a_at	160726_at	-	0.565343	0.166901	Y	0.934797	0.0234092
RIKEN cDNA B930013M22 gene	B930013M22Rik	68750	1428657_at	160824_at	-	0.574838	0.151168	Y	0.934431	0.000671424
procollagen, type V, alpha 2	Col5a2	12832	1450625_at	163350_at	-	0.339158	0.320353	Y	0.931982	0.00348575
CUG triplet repeat, RNA binding protein 2	Cugbp2	14007	1451154_a_at	97255_at	-	0.218389	0.478387	Y	0.925977	0.0122645
potassium intermediate/small conductance calcium-activated channel, subfamily N, member 2	Kcnn2	140492	1448927_at	105539_at	-	0.491274	0.618335	Y	0.925648	0.00642076
procollagen, type XIV, alpha 1	Col14a1	12818	1427168_a_at	99476_at	-	0.793145	0.789592	Y	0.916379	0.0110873
sema domain, immunoglobulin domain (Ig), transmembrane domain (TM) and short cytoplasmic domain, (semaphorin) 4D	Sema4d	20354	1420824_at	160836_at	-	0.34797	0.149105	Y	0.910605	0.0399889
cytochrome P450, family 51	Cyp51	13121	1422533_at	109608_at	-	0.399906	0.445838	Y	0.901081	0.0313822
mitogen activated protein kinase kinase kinase kinase 1	Map4k1	26411	1439323_a_at	104688_at	-	0.0722797	0.904697	Y	0.899361	0.021256
LIM domain binding 2	Ldb2	16826	1421101_a_at	93682_at	-	0.64094	0.108942	Y	0.898045	0.0330227
hydroxysteroid (17-beta) dehydrogenase 7	Hsd17b7	15490	1417871_at	94177_at	-	0.788397	0.172947	Y	0.897305	0.0215295
protein phosphatase 5, catalytic subunit	Ppp5c	19060	1451242_a_at	97532_at	-	0.0978708	0.939603	Y	0.894235	0.00112178
DnaJ (Hsp40) homolog, subfamily C, member 1	Dnajc1	13418	1420501_at	103344_at	-	0.324679	0.479394	Y	0.893303	0.00279311
CHK2 checkpoint homolog (S. pombe)	Chek2	50883	1422747_at	92481_at	-	0.222158	0.778242	Y	0.890321	0.0367697
early B-cell factor 3	Ebf3	13593	1452751_at	93913_at	-	0.251216	0.51148	Y	0.890248	0.0380267
protein S (alpha)	Pros1	19128	1426246_at	104728_at	-	0.433511	0.239512	Y	0.890156	0.0244038
kinesin family member 20A	Kif20a	19348	1449207_a_at	160501_at	-	0.617444	0.879551	Y	0.88899	0.0406739
RIKEN cDNA C330027I04 gene	C330027I04Rik	68106	1451180_a_at	96226_at	-	0.240307	0.604819	Y	0.887316	0.0102369
inactive X specific transcripts	Xist	213742	1427263_at	105303_at	-	1.11444	0.686039	Y	0.885405	0.0122306
cyclin-dependent kinase 2	Cdk2	12566	1416873_a_at	94412_at	-	0.589304	0.382164	Y	0.883816	0.0123214
similar to MHC Q8/9d surface antigen	LOC386462	386462	1418536_at	98438_f_at	-	0.290764	0.455368	Y	0.873395	0.0345714
protease, serine, 12 neurotrypsin (motopsin)	Prss12	19142	1420388_at	93953_at	-	0.358551	0.56688	Y	0.867292	0.0057273
lanosterol synthase	Lss	16987	1420013_s_at	160737_at	-	0.316153	0.65681	Y	0.864663	0.037044
anillin, actin binding protein (scraps homolog, Drosophila)	Anln	68743	1433543_at	96784_at	-	0.343328	0.470124	Y	0.864413	0.0459692
CD5 antigen-like	Cd5l	11801	1449193_at	93445_at	-	0.393356	0.0682901	Y	0.859409	0.0215484
aryl-hydrocarbon receptor repressor	Ahrr	11624	1420796_at	101709_at	-	0.388684	0.856698	Y	0.859256	0.00073074
3-hydroxy-3-methylglutaryl-Coenzyme A reductase	Hmgcr	15357	1427229_at	104285_at	-	0.57552	0.160421	Y	0.856556	0.0172787
cDNA sequence BC037006	BC037006	211652	1427261_at	104643_at	-	0.455409	0.147709	Y	0.84224	0.0498695
myosin VI	Myo6	17920	1435559_at	96560_at	-	0.286465	0.490819	Y	0.834559	0.0470802
nuclear factor, erythroid derived 2,-like 1	Nfe2l1	18023	1416331_a_at	160535_at	-	0.376978	0.888469	Y	0.833857	0.012083
RE1-silencing transcription factor	Rest	19712	1425565_at	103720_at	-	0.518014	0.0678206	Y	0.832037	0.00835459
caldesmon 1	Cald1	109624	1424769_s_at	112386_at	-	0.212472	0.797187	Y	0.831237	0.00222579
Ral GEF with PH domain and SH3 binding motif 1	Ralgps1	241308	1455090_at	103556_at	-	0.288418	0.417234	Y	0.827272	0.00158342
interleukin 10 receptor, beta	Il10rb	16155	1419455_at	99491_at	-	0.293213	0.905593	Y	0.824749	0.0332021
reelin	Reln	19699	1449465_at	96591_at	-	0.573258	0.827527	Y	0.822952	0.00725923
procollagen, type VI, alpha 1	Col6a1	12833	1448590_at	95493_at	-	0.30028	0.646501	Y	0.821209	0.0498121
yes-associated protein 1	Yap1	22601	1448363_at	160520_at	-	0.219389	0.648888	Y	0.820476	0.0155594
lymphocyte antigen 6 complex, locus A	Ly6a	110454	1417185_at	93078_at	-	0.210263	0.85323	Y	0.819619	0.0363528
epimorphin	Epim	13852	1418164_at	104482_at	-	0.256871	0.447303	Y	0.819518	0.0365537
StAR-related lipid transfer (START) domain containing 4	Stard4	170459	1429239_a_at	113753_at	-	0.589366	0.14786	Y	0.81806	0.0389455
monooxygenase, DBH-like 1	Moxd1	59012	1422643_at	116332_at	-	0.775599	0.23533	Y	0.811105	0.0167272
unc-119 homolog (C. elegans)	Unc119	22248	1418123_at	95555_at	-	0.182497	0.709387	Y	0.808321	0.00116825
NADPH oxidase 4	Nox4	50490	1451827_a_at	114028_at	-	0.658922	0.315597	Y	0.807435	0.0114002
contactin 1	Cntn1	12805	1449563_at	92936_at	-	0.245943	0.829304	Y	0.806729	0.0280203
prolyl endopeptidase	Prep	19072	1422796_at	100983_at	-	0.107148	0.488083	Y	0.802219	0.020637
myelin basic protein	Mbp	17196	1419646_a_at	96311_at	-	0.343587	0.981155	Y	0.799181	0.000363849
guanine nucleotide binding protein, beta 3	Gnb3	14695	1449159_at	99238_at	-	0.0728331	0.871309	Y	0.797467	0.0250499
ATPase, H+ transporting, V1 subunit B, isoform 2	Atp6v1b2	11966	1419883_s_at	92597_s_at	-	0.393628	0.556078	Y	0.788028	0.0486089
discs, large homolog 3 (Drosophila)	Dlgh3	53310	1416918_at	160892_at	-	0.172117	0.969025	Y	0.784756	0.00864684
vascular cell adhesion molecule 1	Vcam1	22329	1448162_at	92558_at	-	1.03616	0.844343	Y	0.782971	0.000473705
neural precursor cell expressed, developmentally down-regulated gene 4-like	Nedd4l	83814	1423269_a_at	103907_at	-	0.161082	0.932249	Y	0.78277	0.00385606
deoxyribonuclease 1-like 1	Dnase1l1	69537	1429173_at	103225_at	-	0.5861	0.719275	Y	0.782665	0.0344483
zinc finger protein 95	Zfp95	22757	1424892_at	94434_at	-	0.424627	0.42433	Y	0.779178	0.00319055
adaptor protein complex AP-1, sigma 1	Ap1s1	11769	1416087_at	160552_at	-	0.207641	0.56024	Y	0.775048	0.0104871
chemokine (C-X-C motif) ligand 12	Cxcl12	20315	1448823_at	160511_at	-	0.942036	0.682816	Y	0.772226	0.0144292
gene trap ROSA b-geo 22	Gtrgeo22	110012	1451981_at	160161_at	-	0.286178	0.221228	Y	0.772185	0.0106129
potassium voltage-gated channel, subfamily Q, member 2	Kcnq2	16536	1451595_a_at	99449_at	-	0.672273	0.443499	Y	0.771249	0.00654761
catenin (cadherin associated protein), alpha 1	Ctnna1	12385	1448149_at	93364_at	-	0.0867903	0.780187	Y	0.766385	0.0188502
fibroblast growth factor 11	Fgf11	14166	1439959_at	95377_at	-	0.438333	0.633901	Y	0.766162	0.0398935
minichromosome maintenance deficient 5, cell division cycle 46 (S. cerevisiae)	Mcm5	17218	1415945_at	100156_at	-	0.214042	0.985569	Y	0.762379	0.0131578
arsenic (+3 oxidation state) methyltransferase	As3mt	57344	1431980_a_at	162734_at	-	0.407399	0.345974	Y	0.762277	0.0464971
synaptotagmin I	Syt1	20979	1421990_at	93005_at	-	0.758227	0.441125	Y	0.753592	0.0394115
acetoacetyl-CoA synthetase	Aacs	78894	1423797_at	113164_at	-	0.6882	0.145376	Y	0.752566	0.015155
FK506 binding protein 9	Fkbp9	27055	1423677_at	93731_at	-	0.194913	0.80785	Y	0.752123	0.0175434
glutamate receptor, ionotropic, AMPA3 (alpha 3)	Gria3	53623	1420563_at	97793_at	-	0.359775	0.829136	Y	0.751603	0.00294448
kelch domain containing 5	Klhdc5	232539	1426988_at	116577_at	-	0.221972	0.906893	Y	0.751556	0.0187229
dolichyl-phosphate (UDP-N-acetylglucosamine) acetylglucosaminephosphotransferase 1 (GlcNAc-1-P transferase)	Dpagt1	13478	1448549_a_at	103352_at	-	0.159884	0.855106	Y	0.749057	0.0271811
CDW92 antigen	Cdw92	100434	1423865_at	162947_at	-	0.841653	0.198277	Y	0.748807	0.0129538
myocyte enhancer factor 2C	Mef2c	17260	1424852_at	109748_at	-	0.310534	0.211362	Y	0.745918	0.0264656
endothelial differentiation, lysophosphatidic acid G-protein-coupled receptor, 2	Edg2	14745	1417143_at	100435_at	-	0.427922	0.201442	Y	0.745597	0.00430358
epsin 2	Epn2	13855	1427226_at	102333_at	-	0.349249	0.579908	Y	0.742397	0.0471455
opioid receptor, sigma 1	Oprs1	18391	1416750_at	94828_at	-	0.395678	0.270244	Y	0.740053	0.00614313
fatty acid binding protein 9, testis	Fabp9	21884	1417076_at	160729_f_at	-	0.052117	0.91402	Y	0.736514	0.0301871
chemokine (C-C motif) ligand 3	Ccl3	20302	1419561_at	102424_at	-	0.555565	0.516289	Y	0.734952	0.000813068
tubulin, gamma 1	Tubg1	103733	1417144_at	99924_at	-	0.231795	0.414139	Y	0.732881	0.0188997
protein phosphatase 1, regulatory (inhibitor) subunit 2	Ppp1r2	66849	1417341_a_at	95681_f_at	-	0.362412	0.938865	Y	0.72901	0.0316335
glycoprotein m6b	Gpm6b	14758	1423091_a_at	99178_at	-	0.380916	0.464625	Y	0.727757	0.0236701
RAD51 associated protein 1	Rad51ap1	19362	1448899_s_at	93676_at	-	0.221169	0.913651	Y	0.727274	0.0322032
six transmembrane epithelial antigen of the prostate	Steap	70358	1451532_s_at	164240_at	-	0.441173	0.427724	Y	0.72528	0.00664784
supervillin	Svil	225115	1460694_s_at	104360_at	-	0.278317	0.564613	Y	0.723911	0.0241928
syntaxin 8	Stx8	55943	1418088_a_at	99063_at	-	0.375786	0.789395	Y	0.72134	0.0179235
dipeptidylpeptidase 3	Dpp3	75221	1448215_a_at	104306_at	-	0.318966	0.126412	Y	0.715349	0.0144784
ST6 (alpha-N-acetyl-neuraminyl-2,3-beta-galactosyl-1,3)-N-acetylgalactosaminide alpha-2,6-sialyltransferase 2	St6galnac2	20446	1417616_at	99055_at	-	0.0939729	0.966425	Y	0.71357	0.030129
guanine nucleotide binding protein, alpha o	Gnao1	14681	1460383_at	103844_at	-	0.0544805	0.982911	Y	0.706087	0.0163109
glial cell line derived neurotrophic factor family receptor alpha 3	Gfra3	14587	1418880_at	102926_at	-	0.44504	0.149872	Y	0.70598	0.0428876
ring finger protein 138	Rnf138	56515	1419368_a_at	99529_f_at	-	0.5599	0.599452	Y	0.697155	0.0361122
S100 calcium binding protein A4	S100a4	20198	1424542_at	99051_at	-	0.267472	0.858583	Y	0.694753	0.00231691
DNA segment, Chr 16, Wayne State University 65, expressed	D16Wsu65e	28001	1419811_at	98356_at	-	0.390148	0.589363	Y	0.693558	0.0257379
calpain 6	Capn6	12338	1450429_at	97943_at	-	0.468003	0.119464	Y	0.692305	0.0497995
selenophosphate synthetase 2	Sephs2	20768	1418325_at	93557_at	-	0.112579	0.837272	Y	0.690689	0.033829
solute carrier family 6 (neurotransmitter transporter, noradrenalin), member 2	Slc6a2	20538	1421641_at	99408_at	-	0.278735	0.168001	Y	0.686832	0.00396219
RIKEN cDNA 2610507B11 gene	2610507B11Rik	72503	1426820_at	98538_at	-	0.261756	0.99152	Y	0.686319	0.0499431
glutathione peroxidase 7	Gpx7	67305	1417836_at	103607_at	-	0.142401	0.955154	Y	0.685027	0.013171
epoxide hydrolase 1, microsomal	Ephx1	13849	1422438_at	101587_at	-	0.52062	0.266363	Y	0.680248	0.008111
tyrosine hydroxylase	Th	21823	1420546_at	100690_at	-	0.150957	0.900987	Y	0.677331	0.0375008
RIKEN cDNA 2410019G02 gene	2410019G02Rik	216964	1455315_at	101432_at	-	0.430541	0.318459	Y	0.6769	0.0238948
procollagen, type XIV, alpha 1	Col14a1	12818	1428455_at	109553_at	-	0.527478	0.50535	Y	0.675616	0.0306296
phosphatidylserine receptor	Ptdsr	107817	1420056_s_at	95486_at	-	0.289529	0.516202	Y	0.675297	0.00953953
gene rich cluster, C3f gene	Grcc3f	14792	1423960_at	98965_at	-	0.279371	0.601848	Y	0.675066	0.00311319
growth factor receptor bound protein 2-associated protein 1	Gab1	14388	1417694_at	160714_at	-	0.198613	0.548328	Y	0.675024	0.0266006
proprotein convertase subtilisin/kexin type 6	Pcsk6	18553	1426981_at	114420_at	-	0.220595	0.810838	Y	0.674425	0.0374271
DNA segment, Chr 6, ERATO Doi 253, expressed	D6Ertd253e	52250	1433509_s_at	102859_at	-	0.483941	0.368966	Y	0.673058	0.040282
farnesyl diphosphate farnesyl transferase 1	Fdft1	14137	1448130_at	97518_at	-	0.469971	0.273505	Y	0.672647	0.0134888
NOL1/NOP2/Sun domain family 2	Nsun2	28114	1423850_at	94451_at	-	0.148805	0.97629	Y	0.672605	0.0207231
integrin alpha V	Itgav	16410	1452784_at	104386_f_at	-	0.392153	0.98045	Y	0.672371	0.0217747
LIM domain containing preferred translocation partner in lipoma	Lpp	210126	1454899_at	96736_at	-	0.301059	0.90514	Y	0.67179	0.00897636
exostoses (multiple) 2	Ext2	14043	1460170_at	99929_at	-	0.178493	0.620059	Y	0.669972	0.0318024
RRS1 ribosome biogenesis regulator homolog (S. cerevisiae)	Rrs1	59014	1416998_at	96778_at	-	0.299603	0.606577	Y	0.669943	0.0480943
brain protein 17	MGI:1930773	56695	1418746_at	103636_at	-	0.123391	0.902485	Y	0.668769	0.02468
RIKEN cDNA E130013N09 gene	E130013N09Rik	99358	1434292_at	97752_at	-	1.15338	0.165785	Y	0.663296	0.0387603
v-Ki-ras2 Kirsten rat sarcoma viral oncogene homolog	Kras	16653	1434000_at	106672_at	-	0.259103	0.144031	Y	0.657589	0.00860123
thimet oligopeptidase 1	Thop1	50492	1448907_at	104025_at	-	0.279019	0.41206	Y	0.655562	0.0458594
RIKEN cDNA 1110061O04 gene	1110061O04Rik	97287	1425066_a_at	93419_at	-	0.214031	0.886124	Y	0.65367	0.0337461
kelch-like 5 (Drosophila)	Klhl5	71778	1426530_a_at	106007_at	-	0.179703	0.486999	Y	0.651854	0.0294124
P450 (cytochrome) oxidoreductase	Por	18984	1416933_at	99019_at	-	0.500537	0.132617	Y	0.649456	0.0167855
cAMP responsive element binding protein 3-like 2	Creb3l2	208647	1452381_at	109177_at	-	0.54303	0.352716	Y	0.648374	0.00915076
---	---	---	1434342_at	101467_at	-	0.388472	0.184871	Y	0.646859	0.00249965
sirtuin 2 (silent mating type information regulation 2, homolog) 2 (S. cerevisiae)	Sirt2	64383	1423507_a_at	95502_at	-	0.128419	0.769362	Y	0.646192	0.0379781
zinc finger protein 535	Zfp535	52712	1418033_s_at	102297_at	-	0.209655	0.685089	Y	0.645168	0.0308387
RIKEN cDNA 0610010O12 gene	0610010O12Rik	66060	1427878_at	97242_at	-	0.131547	0.769708	Y	0.644784	0.00170112
alpha glucosidase 2 alpha neutral subunit	Ganab	14376	1415787_at	97516_at	-	0.100517	0.745019	Y	0.642687	0.0377254
protein tyrosine phosphatase, non-receptor type 13	Ptpn13	19249	1452127_a_at	98424_at	-	0.283769	0.732366	Y	0.642402	0.0116948
EMI domain containing 2	Emid2	140709	1425310_a_at	97982_at	-	0.792956	0.10511	Y	0.641579	0.0103468
laminin B1 subunit 1	Lamb1-1	16777	1424114_s_at	101948_at	-	0.163643	0.850775	Y	0.640455	0.006765
RIKEN cDNA 2410003P15 gene	2410003P15Rik	56046	1448337_at	103090_at	-	0.183421	0.267565	Y	0.639181	0.0223715
coatomer protein complex, subunit zeta 2	Copz2	56358	1418455_at	104143_at	-	0.348135	0.807524	Y	0.637195	0.0354086
immunoglobulin heavy chain (J558 family) /// similar to immunoglobulin heavy chain variable region /// similar to immunoglobulin mu-chain /// similar to anti-poly(dC) monoclonal antibody heavy chain	Igh-VJ558 /// LOC238447 /// LOC544903 /// LOC544907	16061 /// 238447 /// 544903 /// 544907	1421653_a_at	100583_at	-	0.608788	0.298471	Y	0.637062	0.025631
RAB5B, member RAS oncogene family	Rab5b	19344	1422119_at	98731_at	-	0.128304	0.859672	Y	0.634843	0.00401103
Eukaryotic translation initiation factor 3, subunit 6	Eif3s6	16341	1419822_at	101695_at	-	0.340229	0.783095	Y	0.634575	0.00338312
ribosomal protein L22	Rpl22	19934	1448398_s_at	92857_at	-	0.128107	0.977882	Y	0.633206	0.00601583
RIKEN cDNA B430218L07 gene	B430218L07Rik	320508	1436030_at	93467_at	-	0.221095	0.751845	Y	0.62933	0.00151724
replication initiator 1	Repin1	58887	1434044_at	160995_at	-	0.287204	0.497759	Y	0.628472	0.0493796
hyperpolarization-activated, cyclic nucleotide-gated K+ 1	Hcn1	15165	1450193_at	99902_at	-	0.579567	0.184671	Y	0.628128	0.0193792
secreted frizzled-related sequence protein 1	Sfrp1	20377	1448395_at	97997_at	-	0.517229	0.79375	Y	0.627944	0.0369159
aortic preferentially expressed gene 1	Apeg1	11790	1448664_a_at	103298_at	-	0.444852	0.648816	Y	0.62792	0.0439375
LPS-induced TN factor	Litaf	56722	1416303_at	93753_at	-	0.147216	0.55444	Y	0.626743	0.0137915
peptidylprolyl isomerase (cyclophilin)-like 2	Ppil2	66053	1452920_a_at	95110_at	-	0.255875	0.950519	Y	0.626693	0.0275117
ubiquitin-activating enzyme E1, Chr X	Ube1x	22201	1448116_at	92616_at	-	0.207498	0.415672	Y	0.626349	0.034687
RIKEN cDNA 4930504E06 gene	4930504E06Rik	75007	1426655_a_at	97798_at	-	0.215449	0.999574	Y	0.624573	0.00610555
EGF-like-domain, multiple 9	Egfl9	106565	1420807_a_at	114215_at	-	0.163346	0.965962	Y	0.62356	0.00101928
UDP-GlcNAc:betaGal beta-1,3-N-acetylglucosaminyltransferase 1	B3gnt1	53625	1450026_a_at	160137_at	-	0.27556	0.753969	Y	0.623289	0.0282579
ubiquilin 1	Ubqln1	56085	1419385_a_at	95601_at	-	0.230182	0.997914	Y	0.62244	0.0245697
Bernardinelli-Seip congenital lipodystrophy 2 homolog (human)	Bscl2	14705	1420632_a_at	93080_at	-	0.27629	0.896048	Y	0.61476	0.00623414
penta-EF hand domain containing 1	Pef1	67898	1448644_at	93591_at	-	0.226245	0.820739	Y	0.612932	0.00910955
RIKEN cDNA 2810012H18 gene	2810012H18Rik	76551	1428311_at	99080_at	-	0.277384	0.901693	Y	0.611254	0.0477714
nuclear factor I/B	Nfib	18028	1448288_at	107493_at	-	0.11862	0.929696	Y	0.60958	0.0256004
phytanoyl-CoA hydroxylase	Phyh	16922	1460194_at	96608_at	-	0.300323	0.200481	Y	0.607112	0.0449378
caspase 7	Casp7	12369	1448659_at	98498_at	-	0.600559	0.808395	Y	0.604162	0.0479278
expressed sequence AI326906	AI326906	100608	1423827_s_at	97414_at	-	0.318484	0.0420519	Y	0.60405	0.0367827
abhydrolase domain containing 14A	Abhd14a	68644	1425699_a_at	104312_at	-	0.371404	0.290757	Y	0.603465	0.00357114
platelet-activating factor acetylhydrolase, isoform 1b, alpha2 subunit	Pafah1b2	18475	1450755_at	160187_at	-	0.198353	0.711451	Y	0.60252	0.00216771
LIM motif-containing protein kinase 2	Limk2	16886	1452060_a_at	99606_at	-	0.163445	0.923646	Y	0.600163	0.027992
arginine vasopressin receptor 1A	Avpr1a	54140	1418603_at	92532_at	-	0.119563	0.85781	Y	0.596253	0.0394677
Cd99 antigen-like 2	Cd99l2	171486	1423965_at	160435_at	-	0.236142	0.617607	Y	0.595246	0.0106793
RIKEN cDNA C130052I12 gene	C130052I12Rik	218335	1423730_at	160386_at	-	0.319417	0.673535	Y	0.593722	0.023709
natriuretic peptide precursor type B	Nppb	18158	1450791_at	104184_at	-	0.120642	0.366259	Y	0.593187	0.0276926
expressed sequence C77545	C77545	98140	1419891_s_at	95965_at	-	0.0600627	0.893221	Y	0.591716	0.00387707
RIKEN cDNA 2600001M11 gene	2600001M11Rik	76531	1429126_at	104693_at	-	0.20473	0.40567	Y	0.591546	0.0159214
formin-like 3	Fmnl3	22379	1426825_at	109144_at	-	0.389589	0.108004	Y	0.588554	0.00765506
HLA-B associated transcript 5	Bat5	193742	1415732_at	99652_at	-	0.297714	0.303653	Y	0.587733	0.0408412
GA repeat binding protein, alpha	Gabpa	14390	1450664_at	103440_at	-	0.49199	0.135198	Y	0.587626	0.0368891
transmembrane protein 41a	Tmem41a	66664	1424191_a_at	114002_at	-	0.0490504	0.976667	Y	0.587165	0.0310408
