# Supplementary material for: Analysis of gene expression during neurite outgrowth and regeneration
Source: BMC Neurosci. 2007 Nov 23;8:100. doi: 10.1186/1471-2202-8-100 (PMC2245955; doi:10.1186/1471-2202-8-100)
Supplement: Additional file 3 — DRG-SCG dataset. Lists all 11,268 probe sets found in the DRG-SCG dataset, along with relevant annotation and microarray data. Statistics and measures of maximum change over time are listed for all genes. This list contains the data and criteria used to generate HOPACH clusters and GenMAPP filters. [file 1471-2202-8-100-S3.xls]

## Sheet: Table A5 - DRG-SCG dataset
Gene Title	Gene Symbol	Entrez Gene	UniGene ID	Ensembl	B Probe Set Name	A Probe Set Name	DRG changed in vitro	SCG changed in vitro	changed in both DRG & SCG	DRG log median intensity	SCG log median intensity	DRG quadratic p-value	SCG quadratic p-value	DRG max change over time	SCG max change over time	DRG changed w/ Sema3A	SCG changed w/ Sema3A	DRG-Sema3A quadratic p-value	SCG-Sema3A quadratic p-value	DRG max difference Sema3A	SCG max difference Sema3A	DRG 02h, A	DRG 05h, A	DRG 12h, A	DRG 24h, A	DRG 40h, A	DRG 02h, B	DRG 05h, B	DRG 12h, B	DRG 24h, B	DRG 40h, B	SCG 02h, A	SCG 05h, A	SCG 12h, A	SCG 24h, A	SCG 40h, A	SCG 65h, A	SCG 02h, B	SCG 05h, B	SCG 12h, B	SCG 24h, B	SCG 40h, B	SCG 65h, B	DRG Sema3A 02h, A	DRG Sema3A 05h, A	DRG Sema3A 12h, A	DRG Sema3A 24h, A	DRG Sema3A 40h, A	DRG Sema3A 02h, B
CD3 antigen, gamma polypeptide	Cd3g	12502	Mm.335106	ENSMUSG00000002033	1419178_at	100001_at	-	-	-	2.79774	6.89855	0.726868	0.124154	0.119337	0.407914	-	-	0.942234	0.332012	0.106212	0.488744	-0.0719427	-0.1477	-0.117598	-0.0998159	-0.0488669	-0.166732	-0.0891535	-0.022516	-0.111011	-0.0471869	0.231591	0.226735	0.224504	0.382211	0.25262	0.371718	-0.079631	0.0969988	-0.285735	0.261487	0.302642	0.382879	-0.0599488	0.0925433	-0.0977928	-0.0559358	-0.063434	-0.159472
inter-alpha trypsin inhibitor, heavy chain 3	Itih3	16426	Mm.4517	ENSMUSG00000006522	1449123_at	100002_at	-	-	-	2.92957	4.44626	0.931329	0.41525	0.245895	0.136982	-	-	0.921752	0.226655	0.0939246	0.184448	-0.200371	-0.270079	-0.295576	-0.22533	-0.169776	-0.270815	-0.0268278	-0.144506	-0.26646	-0.232931	0.058567	-0.0606444	-0.00186386	0.0433361	0.0498284	0.0708503	0.0625466	-0.075569	-0.0887188	0.0578972	0.0879214	0.0649708	-0.19453	-0.221457	-0.22923	-0.190535	-0.228136	-0.282089
ryanodine receptor 1, skeletal muscle	Ryr1	20190	Mm.226037	ENSMUSG00000030592	1427306_at	100003_at	-	-	-	1.97453	4.15015	0.0617969	0.429038	0.238469	0.1478	-	-	0.766282	0.148171	0.0989061	0.188387	-0.0144498	0.0646977	-0.0712231	-0.238614	-0.0524624	0.171023	0.0228896	-0.0388557	-0.0817514	-0.100779	0.0235105	-0.10088	-0.0395335	0.00374699	0.00842481	0.0208762	0.0171446	-0.126189	-0.133128	0.0160481	0.0601052	0.0211868	-0.0205824	-0.0423021	-0.0384772	-0.0261846	-0.0655377	0.298212
RIKEN cDNA 5930412E23 gene	5930412E23Rik	77065	Mm.338175	ENSMUSG00000037461	1428531_at	100004_at	-	Y	-	8.75657	8.00366	0.236886	0.0134704	0.485653	0.899242	-	-	0.807416	0.756382	0.10049	0.175718	-0.327902	0.13571	-0.117186	-0.34701	-0.571294	-0.236359	-0.431694	-0.361162	-0.28721	-0.400011	-0.449499	-0.397216	-0.0428149	-0.684953	-0.93137	-1.02468	-0.114114	-0.688526	-0.590694	-0.787727	-0.867115	-0.704182	-0.418737	0.049142	-0.288228	-0.505827	-0.451477	-0.138741
Tnf receptor associated factor 4	Traf4	22032	Mm.373546	ENSMUSG00000017386	1460642_at	100005_at	Y	-	-	6.87939	7.79044	0.0039483	0.160997	1.05739	1.45705	-	-	0.600164	0.659945	0.294414	0.468799	0.894468	0.612095	-0.469354	-0.0830939	-0.681688	0.483861	0.729152	0.221837	-0.325976	-0.0547569	-0.282047	-0.250294	1.18557	-0.983703	-0.78128	-0.64634	-0.754081	0.0226126	-0.154457	-0.500735	-0.855578	-1.23664	0.297895	0.493025	-0.373507	-0.215925	-0.34019	0.491605
interferon regulatory factor 2 binding protein 1	Irf2bp1	272359	Mm.274237	ENSMUSG00000044030	1451252_at	100007_at	-	-	-	7.93916	9.4504	0.12454	0.906552	0.545931	0.728024	-	-	0.592504	0.768774	0.17317	0.291514	0.502386	-0.256926	-0.0320361	-0.309124	0.0444732	-0.0711438	-0.0393233	-0.0407688	-0.351496	-0.0635547	-0.255549	-0.625338	0.810659	-0.113472	-0.590466	-0.363026	-0.169797	0.134209	-0.00353274	0.0102769	-0.0584563	0.110311	0.0115146	-0.201573	-0.319346	-0.121729	0.315187	0.386618
Kruppel-like factor 3 (basic)	Klf3	16599	Mm.319499	ENSMUSG00000029178	1421604_a_at	100010_at	-	-	-	2.64716	6.66282	0.240327	0.438832	0.327212	0.380937	-	-	0.526735	0.290209	0.297578	0.250342	0.0474559	-0.122328	0.0205428	-0.054332	0.056026	-0.149608	-0.0838424	0.0440506	0.502586	-0.0774732	0.282204	0.144455	0.297257	0.241971	0.240905	0.528133	0.368887	0.343874	0.424098	0.239727	0.190307	0.23374	-0.0440396	-0.0714581	-0.00290371	0.341467	0.142198	-0.118388
Kruppel-like factor 3 (basic)	Klf3	16599	Mm.319499	ENSMUSG00000029178	1429360_at	100011_at	Y	-	-	6.59341	8.86734	0.000137464	0.246826	1.40009	0.996803	-	-	0.735624	0.660804	0.217542	0.499563	0.223713	0.0158861	0.932503	1.36079	1.554	-0.117836	0.3564	0.845085	1.43938	0.827929	-0.006031	0.4801	0.575193	0.671698	0.541436	-0.355736	-0.794772	0.163243	0.571232	-0.648362	-0.147483	-0.491445	-0.260101	0.0989036	1.01345	1.30808	1.22441	0.0568584
lysosomal-associated protein transmembrane 5	Laptm5	16792	Mm.271868	ENSMUSG00000028581	1426025_s_at	100012_at	-	-	-	6.26498	4.86876	0.428919	0.386781	0.204798	0.335801	-	-	0.930541	0.0259261	0.0944564	0.490176	-0.0678499	-0.159523	-0.182775	-0.0811536	-0.0425954	-0.341747	-0.108534	-0.018613	-0.0564085	-0.10838	0.0452301	-0.044997	-0.00169565	0.0077107	0.0317241	0.0533433	0.280389	-0.0938437	0.012609	-0.353694	0.073826	0.0975683	-0.0707711	-0.19279	-0.0597065	-0.0580191	-0.101628	-0.149913
interferon-induced protein 35	Ifi35	70110	Mm.45558	ENSMUSG00000010358	1424617_at	100013_at	Y	Y	B	5.44515	6.30557	0.0031321	1.12e-05	1.25615	1.80676	-	Y	0.856917	9.05e-05	0.225594	1.1584	-0.0422092	-0.186404	0.732511	0.705646	1.00652	0.0796126	-0.16494	1.32207	1.45532	1.12012	0.0626476	-0.277622	-0.104214	0.089367	0.876632	1.83451	-0.0487099	-0.207321	-0.024394	-0.0432462	0.0266515	1.29407	-0.121551	0.0384248	0.352072	0.693854	0.607807	-0.211715
tousled-like kinase 2 (Arabidopsis)	Tlk2	24086	Mm.126976	ENSMUSG00000020694	1416944_a_at	100014_at	-	-	-	10.2664	10.6423	0.239964	0.27121	0.395002	0.475909	-	-	0.613365	0.766512	0.105228	0.234268	-0.0850877	-0.0150459	-0.266523	-0.250342	-0.182624	-0.293262	-0.270776	-0.458268	-0.539663	-0.451712	0.316996	0.238408	0.143589	0.103327	-0.0582661	0.045705	-0.335214	0.27186	0.16271	-0.258677	-0.383284	-0.0166645	-0.101786	0.0426712	-0.264377	-0.300379	-0.134511	-0.331756
Yamaguchi sarcoma viral (v-yes) oncogene homolog 1	Yes1	22612	Mm.4558	ENSMUSG00000014932	1449090_a_at	100015_at	-	-	-	9.21032	9.80554	0.645804	0.568846	0.34884	0.526927	-	-	0.0776364	0.319614	0.428959	0.339123	0.108685	-0.305174	0.02501	-0.513427	-0.344659	0.147075	-0.136746	-0.195301	0.155817	0.0692205	-0.218666	0.243236	-0.508208	-0.48126	-0.0596646	0.0102728	-0.183391	0.0159863	-0.161946	-0.313372	0.0967615	-0.12109	0.188356	-0.0938593	-0.269647	0.15004	0.119147	-0.032402
matrix metalloproteinase 11	Mmp11	17385	Mm.4561	ENSMUSG00000000901	1417234_at	100016_at	Y	-	-	7.15977	8.69351	0.0136271	0.0557819	0.873141	0.77219	-	-	0.210937	0.986824	0.471646	0.159728	-0.558013	0.0600421	0.479281	0.567355	0.145272	-0.104407	-0.645996	0.14601	0.516507	-0.573968	-0.508429	-0.185414	0.233689	-0.225038	-0.356462	-1.05402	-0.17985	-0.160127	0.0527561	0.00380341	0.141972	-0.203915	-0.803956	0.129879	0.888582	0.751865	0.0134181	-0.556604
myosin binding protein H	Mybph	53311	Mm.373556	ENSMUSG00000042451	1419487_at	100017_at	-	-	-	2.55311	5.90653	0.899295	0.224555	0.0822658	0.237779	-	-	0.973095	0.53354	0.055359	0.330449	-0.00883802	-0.107029	-0.11205	-0.0477747	-0.00911806	-0.139818	-0.0575025	0.0157563	-0.105661	-0.0590991	0.0677184	-0.0428243	-0.0191193	0.0455707	0.26778	0.0740372	0.0507179	-0.0728099	-0.0659742	0.0571934	0.0921449	0.0589801	-0.0172811	-0.0477747	-0.0506143	0.0105814	-0.0390875	-0.0895108
metal response element binding transcription factor 1	Mtf1	17764	Mm.272397	ENSMUSG00000028890	1418333_at	100018_at	-	-	-	8.03331	8.55045	0.504409	0.254291	0.432826	0.230645	-	-	0.79328	0.679558	0.161294	0.189704	0.403368	-0.0771122	0.398143	0.601848	0.583799	0.149313	0.273976	0.335649	0.0452048	0.281852	0.131925	0.0359893	0.108991	0.139699	0.266918	0.0894137	0.0679739	-0.119961	0.10711	0.114475	0.110402	0.0976281	0.088362	-0.0979724	0.299482	0.147896	0.456696	0.176734
chondroitin sulfate proteoglycan 2	Cspg2	13003	Mm.158700	ENSMUSG00000021614	1427256_at	100019_at	Y	Y	B	10.2546	11.1172	0.0479849	0.0162321	1.48579	1.21249	-	Y	0.395823	0.00181816	0.719302	1.62295	-0.535446	0.560981	0.710618	0.70077	-0.195174	0.0502657	0.122976	1.24091	1.78563	1.59798	-0.75511	-0.575916	-0.251368	-0.290762	-0.0580725	-0.729473	-0.900764	0.0831694	-0.0760636	-0.0554741	-0.790722	-1.69552	-0.599334	0.604011	1.21364	1.00919	0.424081	-0.243152
solute carrier family 4 (anion exchanger), member 2	Slc4a2	20535	Mm.4580	ENSMUSG00000028962	1416637_at	100020_at	Y	-	-	8.48435	7.10364	0.00174296	0.0811256	1.38657	0.714212	-	-	0.980029	0.948443	0.221028	0.504007	0.393554	1.05553	1.41994	1.48553	1.49118	0.280027	0.515801	1.04791	1.17524	1.28195	-0.133954	-0.0163953	0.965108	0.538287	0.478625	1.16377	0.0786139	0.0872473	0.152705	0.353751	0.546097	0.20931	0.325003	1.04127	1.60517	1.17507	1.49718	0.380373
cholinergic receptor, nicotinic, alpha polypeptide 1 (muscle)	Chrna1	11435	Mm.4583	ENSMUSG00000027107	1418852_at	100021_at	-	-	-	3.33444	6.43933	0.993973	0.652667	0.138832	0.369154	-	-	0.633114	0.502914	0.2875	0.169441	0.186245	-0.0409941	0.0577734	0.117264	0.199262	0.0186995	-0.0317258	0.106571	-0.044457	-0.0922615	0.115238	-0.0546805	-0.078225	0.0360341	0.104783	0.0937469	0.0923176	0.242069	-0.120699	0.0966474	0.434601	0.086345	0.0367853	-0.00509221	-0.0168344	0.0117235	-0.0124777	-0.406841
cytokine inducible SH2-containing protein	Cish	12700	Mm.4592	ENSMUSG00000032578	1448724_at	100022_at	-	-	-	7.57018	8.77569	0.827321	0.276437	0.360662	0.665054	-	-	0.534075	0.388374	0.215625	0.284817	-0.0334858	-0.343051	0.0368968	-0.125468	0.0195527	-0.540345	-0.378274	-0.134488	-0.419989	-0.494838	0.430759	0.363964	0.795355	0.53171	0.489153	0.822092	0.299305	0.502247	0.35305	0.223927	0.638362	0.508016	-0.0960962	-0.297443	-0.0845053	-0.0368295	-0.000455559	-0.0464852
myeloblastosis oncogene-like 2	Mybl2	17865	Mm.4594	ENSMUSG00000017861	1417656_at	100023_at	-	-	-	4.53002	5.98578	0.704185	0.0942851	0.283272	0.512713	-	-	0.74721	0.72124	0.528678	0.184156	0.18777	0.600835	0.271392	0.21119	0.20816	-0.0634257	-0.103822	0.104504	0.355353	0.173115	-0.0547025	-0.167445	0.200795	-0.0834148	-0.0759048	-0.209435	0.661679	0.396501	-0.0860227	-0.0658517	-0.0820958	-0.209014	0.0295847	0.183221	0.485627	0.0802653	0.118754	-0.228438
shroom	Shrm	27428	Mm.46014	ENSMUSG00000029381	1422629_s_at	100024_at	Y	Y	B	8.18151	9.29652	0.0346303	0.000587471	0.830345	3.601	-	-	0.37183	0.647732	0.411062	0.659567	0.623757	-0.103894	0.962827	0.674219	0.896704	-0.00837774	0.154596	0.621786	0.86508	0.763985	-0.130961	-1.35808	-2.13529	-2.56273	-2.80904	-4.20836	0.505307	-0.501829	-1.38101	-1.36964	-2.07876	-2.6193	0.685641	-0.36264	0.731868	1.52605	1.47367	0.444728
branched chain aminotransferase 1, cytosolic	Bcat1	12035	Mm.4606	ENSMUSG00000030268	1450871_a_at	100026_at	Y	-	-	10.1673	12.0868	0.00503848	0.319065	1.19572	0.78767	-	-	0.431954	0.0858959	0.321318	0.661465	-0.0564042	0.33173	-0.925808	-0.724221	-1.04836	0.155212	0.391708	-0.0404628	-0.943775	-0.610973	-0.038958	0.280433	0.906946	0.549422	0.641009	0.773622	-0.0954659	0.226344	0.533971	0.443156	0.110301	-0.130256	-0.466915	0.578138	-0.454943	-0.693344	-0.862659	0.118406
peroxisomal biogenesis factor 14	Pex14	56273	Mm.184172	ENSMUSG00000028975	1419053_at	100029_at	-	-	-	8.81692	9.72188	0.0624743	0.517344	0.777757	0.396304	-	-	0.298354	0.257314	0.417518	0.291969	-0.563686	-0.0712949	0.219769	0.0807073	0.651304	-0.346338	-0.0765914	-0.00744272	-0.110516	-0.00581373	-0.0946984	0.154217	-0.0198824	0.229124	0.0651347	0.14211	0.187857	0.36354	0.328592	0.123743	0.727472	0.233775	0.0177901	-0.257088	0.237027	0.116431	0.0671316	-0.0927774
uridine phosphorylase 1	Upp1	22271	Mm.4610	ENSMUSG00000020407	1448562_at	100030_at	-	-	-	3.70986	5.29552	0.255957	0.0486474	0.525901	0.372955	-	-	0.890188	0.434089	0.301493	0.216242	0.231542	-0.282387	0.494442	-0.0835607	-0.00532599	-0.0250728	0.786855	0.0216943	-0.261376	-0.53034	0.172125	0.0937078	0.109382	0.158391	0.201382	0.572275	0.132702	0.0292842	-0.0697406	0.173399	0.409721	0.173635	-0.0869754	0.0660835	-0.0123734	-0.0450487	-0.185621	-0.309541
trans-acting transcription factor 1	Sp1	20683	Mm.4618	ENSMUSG00000001280	1418180_at	100032_at	Y	-	-	10.3298	10.6757	0.0255042	0.629428	0.772263	0.489792	-	-	0.53299	0.757716	0.19658	0.277355	0.221308	0.389145	0.750232	0.790912	0.728007	0.494631	0.555809	0.622095	0.564054	0.81652	0.873397	0.455469	-0.124273	0.532578	0.692177	-0.26922	-0.148884	0.116333	0.231296	0.319547	0.287407	0.418426	0.186526	0.504682	0.563165	0.344338	0.744439	0.718182
mutS homolog 2 (E. coli)	Msh2	17685	Mm.4619	ENSMUSG00000024151	1416988_at	100033_at	-	Y	-	9.24925	11.3431	0.848761	0.00209267	0.656097	0.918882	-	-	0.399655	0.23226	0.266386	0.31571	-0.538075	-0.523545	-0.68744	-0.68284	-0.602103	-0.571381	-0.788649	-0.590266	-0.529866	-0.5592	-0.247643	-0.33388	0.170269	0.0345012	-0.274823	-0.764575	-0.362897	-0.22716	0.0609098	-0.253674	-0.573024	-0.842011	-0.590162	-0.636459	-1.11297	-0.605116	-1.00213	-0.421268
serine (or cysteine) proteinase inhibitor, clade B, member 5	Serpinb5	20724	Mm.268618	ENSMUSG00000067006	1421752_a_at	100034_at	-	-	-	3.00403	5.90607	0.940148	0.23082	0.232051	0.328913	-	-	0.985393	0.157485	0.103047	0.372292	0.080615	-0.136099	-0.186894	-0.0710644	-0.000564235	-0.161179	-0.0878866	0.427009	-0.144649	-0.116013	0.215885	-0.0148965	0.071581	0.126582	0.251668	0.13745	0.0958812	-0.125213	-0.0769036	0.127715	0.266049	0.12853	-0.0154319	-0.0809362	-0.108417	0.0521396	-0.0775203	-0.150386
natriuretic peptide receptor 1	Npr1	18160	Mm.4627	ENSMUSG00000027931	1449160_at	100035_at	-	-	-	2.58854	4.69024	0.902592	0.279524	0.0891924	0.206778	-	-	0.983489	0.22539	0.0622145	0.227152	-0.00271619	-0.107248	-0.138727	-0.0616727	-0.00604483	-0.137931	-0.0711363	0.0213707	-0.104867	-0.0714834	0.0832333	-0.045661	0.0174535	0.0733827	0.0878404	0.0804559	0.0654422	-0.0970074	-0.111364	0.077996	0.183047	0.0794151	0.059291	-0.05884	-0.112511	-0.0271263	-0.0637493	-0.111589
transmembrane protein 4	Tmem4	56530	Mm.44220	ENSMUSG00000025381	1448372_a_at	100039_at	-	Y	-	10.4994	12.3296	0.0610143	0.0327087	0.63803	0.841575	-	-	0.168533	0.58674	0.471777	0.330248	-0.791887	-0.50924	0.0168601	-0.117038	-0.804749	-0.225987	-0.766819	-0.280846	-0.092085	-0.340123	0.51503	0.678841	0.199648	0.405841	0.530463	-0.211549	-0.0314709	0.62729	0.217011	0.247822	0.24286	-0.16547	-0.760279	-0.344685	-0.193626	-0.019844	-0.179511	-0.531405
mitochondrial ribosomal protein L17	Mrpl17	27397	Mm.44225	ENSMUSG00000030879	1450866_a_at	100040_at	-	-	-	9.21859	11.0261	0.671286	0.713509	0.532807	0.485921	-	-	0.505004	0.666587	0.128982	0.252866	-0.350705	-0.45485	-0.460918	-0.20893	-0.541952	-0.459321	-0.610763	-0.323714	-0.500799	-0.405366	0.360887	-0.0745759	-0.222861	0.70124	0.606361	0.448553	0.341424	-0.102488	0.463656	0.0935376	0.0299598	-0.118206	-0.552714	-0.40545	-0.230835	-0.536541	-0.764051	-0.391472
DNA segment, Chr 11, ERATO Doi 333, expressed	D11Ertd333e	68066	Mm.44226	ENSMUSG00000018677	1453111_a_at	100041_at	-	-	-	7.83018	11.7866	0.163695	0.707715	0.235046	0.843599	-	-	0.834835	0.93778	0.0556987	0.277768	0.117261	-0.195027	-0.132814	-0.105966	-0.0815879	0.0458206	-0.00580285	-0.0924301	-0.201043	-0.0143832	0.257998	-0.12803	0.881797	0.998333	0.410664	0.55124	0.299043	0.0976425	0.775014	0.0224802	-0.0182129	-0.0308207	0.130233	-0.125315	-0.138442	-0.0470449	-0.0716208	0.105988
hydroxyacyl glutathione hydrolase	Hagh	14651	Mm.43784	ENSMUSG00000024158	1424172_at	100042_at	-	-	-	9.12396	9.66012	0.677925	0.0592211	0.697581	1.19013	-	-	0.779142	0.648256	0.441872	0.454414	-0.109022	-0.421565	-0.276534	0.263738	-0.0360144	-0.174363	-0.319883	-1.06206	-0.207171	-0.266955	-0.0974326	0.469391	0.132681	0.865387	1.2919	1.34935	-0.567265	-0.221022	0.490299	-0.145466	0.0854779	0.366211	-0.24564	-0.519993	-0.119674	-0.154874	0.0137936	-0.272734
claudin 11	Cldn11	18417	Mm.4425	ENSMUSG00000037625	1416003_at	100044_at	Y	Y	B	7.04138	7.86932	0.000993419	0.00777585	2.75999	1.79192	-	-	0.609961	0.405087	0.67499	0.495845	-1.38669	-1.67858	-0.285051	0.354315	1.1087	-0.955592	-0.741894	-1.08035	2.13224	1.9908	-0.830649	-1.47097	-1.29791	-1.7246	-2.25797	-1.68604	0.0695284	-0.469973	-1.34536	-1.50626	-1.32586	-1.30506	-0.967194	-1.62277	0.0591065	1.33927	1.13484	-0.313754
methylenetetrahydrofolate dehydrogenase (NAD+ dependent), methenyltetrahydrofolate cyclohydrolase	Mthfd2	17768	Mm.443	ENSMUSG00000005667	1419253_at	100046_at	-	-	-	10.5695	12.6356	0.718472	0.32222	2.17165	1.26461	-	-	0.950101	0.641361	0.166772	0.410107	1.06323	2.34671	0.834699	1.79053	2.0307	1.01667	1.9966	1.11733	0.746161	1.25942	0.572304	1.49706	0.826522	1.08291	1.16506	0.88916	0.0588906	1.03216	0.891832	0.988355	0.984331	0.88887	1.00851	2.41166	1.39769	1.44289	1.64646	0.976883
similar to synaptosomal-associated protein 25 isoform SNAP25A	LOC545465	545465	---	ENSMUSG00000027273	1416828_at	100047_at	Y	Y	B	11.3515	13.8084	0.00361502	0.00124896	1.40028	1.03203	-	-	0.855521	0.180347	0.274367	0.521586	0.264604	0.238391	-1.21984	-1.42075	-1.20688	0.465053	0.538304	-0.757085	-0.603126	-0.350967	-0.258746	0.0603046	0.169567	0.298801	1.04354	1.39026	0.0421114	0.205754	0.0327024	0.358278	0.716609	0.457174	0.228957	0.479899	-1.42122	-0.726172	-1.15055	0.46247
RAS-related protein-1a	Rap1a	109905	Mm.333868	ENSMUSG00000068798	1424139_at	100048_at	Y	-	-	12.0591	8.31888	0.00802265	0.597834	0.728916	1.11814	-	-	0.448192	0.737863	0.367581	0.434096	-0.0019807	0.0548481	0.497956	0.234652	0.503106	-0.0200884	0.0117582	0.538305	0.846572	0.932657	-1.37169	-0.722388	-0.863305	-1.17059	-1.27789	-1.19408	-0.768437	-0.470312	-0.995656	-0.868678	-0.958391	-0.576322	-0.0981584	-0.0188898	0.205692	0.883032	0.50143	-0.0577916
inhibitor of DNA binding 1	Id1	15901	Mm.444	---	1425895_a_at	100050_at	Y	Y	B	7.04712	5.26777	0.000408677	0.00935128	3.51516	3.23727	-	-	0.0770297	0.998959	0.728628	0.43258	-1.3478	-2.47651	-3.61108	-3.38279	-2.46489	-1.1266	-2.76648	-3.21996	-3.64752	-1.48882	0.823516	-1.85306	-2.53779	-2.45612	-2.23062	-2.42069	0.512599	-1.30521	-2.60063	-2.46943	-2.48718	-2.37661	-1.68781	-2.51691	-3.50511	-3.7599	-2.65712	-1.28071
stomatin	Stom	13830	Mm.295284	ENSMUSG00000026880	1419097_a_at	100051_at	-	-	-	5.95792	8.78179	0.160811	0.28029	0.252512	0.447973	-	-	0.916663	0.531909	0.160309	0.472277	0.00067184	0.0153643	-0.1343	-0.365025	-0.106036	-0.108046	0.0496564	-0.112557	-0.0749775	-0.264864	0.00852211	0.14152	-0.213955	-0.0779201	-0.0623695	0.345209	0.165356	-0.0611551	-0.137183	-0.526945	0.313647	-0.0541274	-0.0621508	-0.107637	-0.274023	-0.419851	-0.0964736	-0.365841
stomatin	Stom	13830	Mm.295284	ENSMUSG00000026880	1452522_at	100052_at	-	-	-	2.64781	4.69709	0.432136	0.396652	0.509048	0.142985	-	-	0.413567	0.210269	0.472624	0.174524	1.00389	0.427405	-0.144439	-0.0641918	-0.0191441	-0.128349	-0.0408958	0.793959	-0.0783628	0.0151957	0.078562	-0.0273304	0.0346899	0.0696343	0.0728308	0.0871055	0.0636821	-0.0381952	-0.105968	0.0806111	0.141861	0.0803039	-0.0609051	-0.0269809	-0.165679	-0.0224928	0.015749	-0.00879984
DNA segment, Chr 2, Wayne State University 81, expressed	D2Wsu81e	227695	Mm.4449	ENSMUSG00000039660	1434119_at	100054_s_at	-	-	-	7.30416	10.307	0.560772	0.739913	0.300906	0.3758	-	-	0.92526	0.301457	0.129942	0.345526	0.257338	-0.0410636	0.246547	0.291537	-0.0525236	-0.084819	-0.0840757	0.0158019	-0.515083	-0.28694	0.538734	0.275125	0.386265	0.368733	0.485894	0.290367	-0.271306	0.443819	-0.0366923	0.175091	0.265706	0.356238	-0.00936994	-0.0261237	0.107871	0.178118	-0.102131	-0.0779945
F-box and WD-40 domain protein 2	Fbxw2	30050	Mm.4465	ENSMUSG00000035949	1423442_a_at	100056_at	-	-	-	8.45712	10.321	0.639849	0.589808	0.824164	0.647353	-	-	0.440638	0.402216	0.540016	0.51382	-0.363339	0.0341774	-1.24467	-0.380544	-0.5098	0.0384132	-0.00466671	-0.374148	-0.0194511	-0.147102	-0.0957815	0.563509	-0.0331736	-0.399372	0.170837	0.518298	-0.421728	-0.221126	0.0217273	-0.552951	-0.845574	-0.697329	-0.467173	0.0735676	-0.470193	0.148444	-0.494588	-0.308894
non-SMC element 1 homolog (S. cerevisiae)	Nsmce1	67711	Mm.4467	ENSMUSG00000030750	1436121_a_at	100057_at	-	-	-	10.5383	11.5169	0.528001	0.965812	0.400175	0.517673	-	-	0.83057	0.640002	0.198376	0.161807	0.204402	0.138773	0.33434	0.360718	-0.202079	0.161503	-0.395091	0.209692	0.149294	0.263909	0.0140038	-0.238093	-0.638429	-0.261879	-0.0177619	-0.266407	-0.46865	-0.341235	-0.396917	-0.172051	-0.515487	-0.462129	0.0594497	-0.0532554	0.334353	0.308547	0.0701208	-0.0902956
RIKEN cDNA 2810453I06 gene	2810453I06Rik	67238	Mm.290816	---	1451975_at	100058_at	Y	-	-	7.49685	9.71074	0.00204651	0.83794	0.983839	0.754284	-	-	0.360997	0.12314	0.340297	0.557132	0.665149	0.739198	-0.0284619	-0.127751	0.248594	0.57443	0.993111	0.14834	-0.107619	0.132708	-0.430543	-0.178786	0.368011	-0.325866	-0.312387	-0.545437	-0.748567	-0.0195495	-0.0385521	-0.362454	-0.314885	-0.0615148	0.463542	0.702104	-0.173636	0.00231207	0.157134	0.806057
cytochrome b-245, alpha polypeptide	Cyba	13057	Mm.271671	ENSMUSG00000006519	1454268_a_at	100059_at	Y	-	-	7.61122	6.75867	0.000369569	0.780866	2.51334	1.02375	-	-	0.667788	0.763546	0.358989	0.443559	-0.496526	-0.017902	2.21465	1.99695	0.848665	-0.447661	-0.286061	1.86785	1.61234	1.4411	-0.914291	-0.549802	-0.097965	-0.278682	-0.004855	-1.34007	-0.948263	-0.941718	0.28291	-1.35566	-1.09234	0.947542	-0.116939	0.0701978	2.06302	2.33022	0.831269	-0.10927
kallikrein 6	Klk6	16612	Mm.142722	ENSMUSG00000063903	1415837_at	100061_f_at	-	-	-	3.49453	6.40481	0.987091	0.393143	0.315702	0.203297	-	-	0.219938	0.112888	0.306208	0.31278	-0.279155	-0.296305	-0.518939	-0.194033	-0.160711	-0.35225	-0.0324005	-0.0312244	-0.390648	-0.339998	0.145688	0.0279995	0.0568292	0.261616	0.171195	0.154484	0.138079	0.0425869	-0.0802908	0.121516	0.190805	0.142932	-0.0911615	-0.225473	-0.341778	-0.188122	-0.234999	-0.352897
minichromosome maintenance deficient 3 (S. cerevisiae)	Mcm3	17215	Mm.4502	---	1420028_s_at	100062_at	-	Y	-	9.66856	10.8399	0.384946	1.84e-06	0.906573	2.94531	-	-	0.36523	0.117988	0.382049	0.653857	-0.0576382	-0.143109	0.266215	-0.0831856	-0.501883	0.00698668	-0.629857	0.773965	0.206379	0.23123	0.0311952	-0.373593	-1.35323	-1.73261	-1.89238	-2.96413	0.245052	-0.0966269	-1.18092	-1.12438	-1.90945	-2.65024	-0.199146	-0.0750203	0.35391	0.0514084	0.02101	-0.152097
phosphoribosylglycinamide formyltransferase	Gart	14450	Mm.4505	ENSMUSG00000022962	1416283_at	100066_at	-	-	-	9.32361	12.2203	0.32224	0.880949	0.253784	0.256371	-	-	0.463483	0.946534	0.155303	0.192756	0.13871	-0.177219	-0.156081	-0.116601	-0.0693837	-0.11278	-0.269801	-0.231246	-0.365036	-0.212792	0.191623	-0.186544	-0.0792438	0.162418	0.0935072	-0.0594101	-0.235471	-0.326198	-0.146734	-0.409137	-0.510993	-0.351323	-0.0113367	-0.17791	-0.201074	-0.149574	-0.134849	-0.192246
aldehyde dehydrogenase family 1, subfamily A1	Aldh1a1	11668	Mm.250866	ENSMUSG00000053279	1416468_at	100068_at	-	-	-	2.38946	4.86951	0.855733	0.28077	0.0930324	0.212222	-	-	0.976478	0.17811	0.0403962	0.233222	-0.0110843	-0.112178	-0.16702	0.00674835	-0.00571644	-0.138895	-0.0738866	0.0245052	-0.105289	-0.0721763	0.080847	-0.0645192	0.00424675	0.0585253	0.0776329	0.0791376	0.0602944	-0.101746	-0.114794	0.0701598	0.180546	0.07027	-0.0208713	-0.0601513	-0.0682654	0.00629892	-0.0673226	-0.120659
cytochrome P450, family 2, subfamily f, polypeptide 2	Cyp2f2	13107	Mm.4515	ENSMUSG00000052974	1448792_a_at	100069_at	-	-	-	1.98359	5.49467	0.926476	0.0271289	0.0633964	0.491347	-	-	0.98816	0.531435	0.0354832	0.273266	-0.0340657	-0.0658739	-0.0693251	-0.039347	-0.00540906	-0.0927271	-0.0470505	0.0163846	-0.0677613	-0.0459831	0.316557	0.190592	0.304367	0.391653	0.39787	0.640226	0.184513	0.179576	0.0810858	0.404746	0.411687	0.342469	0.0186393	-0.0359439	-0.0316353	-0.020523	-0.0139825	-0.0929612
WD repeat domain 39	Wdr39	26371	Mm.45179	ENSMUSG00000003662	1450953_at	100072_at	-	-	-	9.67731	11.0516	0.403654	0.826045	0.432114	0.660474	-	-	0.794555	0.965654	0.152064	0.246288	-0.328847	-0.231459	-0.187868	-0.230792	-0.429903	-0.364887	-0.37705	-0.355685	-0.471189	-0.434324	0.0631254	0.330739	-0.760946	-0.21662	0.259632	-0.0190266	-0.693131	0.0349757	-0.194287	-0.736698	-0.615729	-0.675103	-0.419459	-0.185795	-0.153167	-0.197079	-0.704851	-0.554105
RIKEN cDNA 2510005D08 gene	2510005D08Rik	68043	Mm.45225	ENSMUSG00000021951	1418386_at	100073_at	-	-	-	8.61485	9.85959	0.110799	0.920956	0.977636	1.20369	-	-	0.909897	0.420911	0.400077	0.412615	-0.0347584	-0.718954	-0.408986	0.00886933	-1.08329	0.0496477	-0.533781	-0.593778	-0.645717	-0.857091	-0.944673	-0.942788	-1.51877	-1.00349	-0.455568	-0.753892	-1.10208	-0.989161	-0.888603	-1.29023	-1.25189	-1.26709	-0.561801	-0.691641	-0.534497	-0.346089	-1.04968	-0.223463
apolipoprotein A-IV	Apoa4	11808	Mm.4533	ENSMUSG00000032080	1417761_at	100078_at	-	-	-	2.87817	4.12573	0.857501	0.231681	0.0996487	0.171663	-	-	0.811524	0.245251	0.0936245	0.198763	0.0961204	-0.105991	-0.162101	-0.0784883	-0.0337073	-0.153433	-0.0868388	0.00227552	-0.120809	-0.0938004	0.0882178	-0.0301907	0.0183899	0.0729171	0.0973996	0.167086	0.0819323	-0.0544209	-0.0230208	0.078943	0.0954532	0.0916281	0.0259043	-0.139849	-0.0654051	0.0589504	0.003192	-0.0777821
NADH dehydrogenase (ubiquinone) 1 beta subcomplex, 9	Ndufb9	66218	Mm.322294	ENSMUSG00000022354	1452184_at	100079_at	Y	-	-	10.4518	12.2636	0.0171514	0.19693	0.791563	0.529268	-	-	0.84061	0.791614	0.137633	0.235815	-0.269822	-0.230898	-0.643513	-0.50537	-0.921787	-0.010276	-0.233962	-0.318572	-0.243875	-0.661339	0.161022	0.38665	-0.10402	0.710741	0.389059	-0.102337	0.241747	0.0122004	0.634005	-0.194901	-0.390276	-0.426214	-0.377577	-0.357734	-0.64288	-0.412848	-0.748448	-0.177787
parotid secretory protein	Psp	19194	Mm.29197	ENSMUSG00000042459	1419348_at	100080_at	-	-	-	2.27252	4.96167	0.899844	0.302465	0.0923489	0.721313	-	-	0.980888	0.87371	0.0519291	0.630369	0.0145912	-0.100191	-0.116868	-0.0663166	-0.00172469	-0.18683	-0.0844043	-0.00872968	-0.118381	-0.0863536	0.0195149	-0.0386143	-0.0201894	-0.00913322	0.0260434	0.0425411	0.0443123	-0.0171108	0.353704	0.0384985	1.36086	0.351882	-0.0339657	-0.0641985	-0.0745146	-0.020632	-0.0775721	-0.151742
stress-induced phosphoprotein 1	Stip1	20867	Mm.258633	ENSMUSG00000024966	1415909_at	100081_at	-	-	-	9.84669	11.6598	0.846943	0.0671116	0.373366	0.608346	-	-	0.197677	0.201161	0.245025	0.327261	0.608843	0.25234	0.383328	0.505078	0.262753	0.137888	0.166041	0.291722	-0.0698615	0.194377	-0.0944318	-0.403087	-0.657717	-0.394674	-0.411086	-0.0408409	-0.0558086	-0.253171	-0.404561	-0.822019	-0.727278	-0.694523	0.466567	0.271292	0.180235	0.069525	0.069098	0.130748
gamma-glutamyltransferase 1	Ggt1	14598	Mm.4559	ENSMUSG00000006345	1448485_at	100085_at	-	-	-	2.25524	4.40228	0.424306	0.483194	0.500413	0.132674	-	-	0.231156	0.217994	0.492003	0.166283	-0.00432588	-0.0617024	0.0894149	0.082859	-0.0322409	-0.0880295	-0.111185	0.738523	-0.0635769	-0.051922	0.0515765	-0.0495434	-0.00871391	0.0276821	0.0359382	0.0625253	0.0559653	-0.103954	-0.0670867	0.0500931	0.0687116	0.0493247	-0.0137184	-0.0251823	-0.0283138	-0.0173262	-0.031402	-0.0747851
low density lipoprotein receptor-related protein associated protein 1	Lrpap1	16976	Mm.277661	ENSMUSG00000029103	1452148_at	100086_at	-	-	-	9.29118	10.6152	0.187565	0.805224	0.898147	0.724628	-	-	0.60097	0.303993	0.270431	0.353179	0.819206	0.466523	0.352063	1.00042	1.09932	0.816842	0.804239	0.0356225	0.386999	0.696971	0.975117	0.505597	0.37247	0.932692	0.77963	0.654709	0.378497	0.669104	0.482637	0.216394	0.669626	0.693162	0.617733	0.581903	0.139729	0.510663	0.965784	0.935902
protein phosphatase 1, catalytic subunit, beta isoform	Ppp1cb	19046	Mm.241931	ENSMUSG00000014956	1426205_at	100088_at	-	-	-	12.6282	14.0482	0.213068	0.236612	0.570397	1.07583	-	-	0.253008	0.824049	0.736043	0.323094	0.604938	0.547801	0.388051	-0.618433	-0.141924	0.43122	0.37555	0.390743	0.513797	0.438063	0.225352	0.528138	-0.194901	-1.32434	0.386635	0.484656	0.684752	0.183799	-0.260244	0.0827888	-0.26498	-0.447175	0.726353	0.431813	0.196715	0.457408	0.182212	0.558685
peptidylprolyl isomerase C	Ppic	19038	Mm.4587	ENSMUSG00000024538	1416498_at	100089_at	Y	Y	B	10.9339	11.0844	0.00284637	0.00720384	1.31505	0.898762	-	Y	0.369369	1.35e-05	0.417575	1.11539	-0.133907	-0.0539874	0.660546	0.530713	0.780813	-0.0471335	0.0294113	0.887485	1.46745	1.66825	-0.480499	-0.0756102	0.0954988	0.590337	0.729769	0.874309	-0.219474	-0.535436	0.221503	0.178544	-0.0048967	0.223241	-0.433812	0.0569013	0.629595	1.18633	1.01709	0.0553002
solute carrier family 35, member B1	Slc35b1	110172	Mm.4593	ENSMUSG00000020873	1448769_at	100091_at	-	-	-	10.8384	11.9522	0.649885	0.279095	0.484685	0.41699	-	-	0.604176	0.210081	0.172611	0.511465	0.57743	-0.0124539	0.296608	0.608163	0.12812	0.39194	0.368045	0.35818	-0.0334025	0.205	0.11313	0.122358	0.428902	0.410149	0.478414	0.232207	-0.24545	-0.0634046	0.0234554	-0.15594	-0.0347979	-0.613829	0.32704	0.133378	0.319122	0.129664	0.118815	0.313595
PCTAIRE-motif protein kinase 1	Pctk1	18555	Mm.102574	ENSMUSG00000031065	1460169_a_at	100093_at	-	-	-	6.71085	7.53884	0.196686	0.356504	0.466994	0.636983	-	-	0.705566	0.484765	0.176021	0.371058	0.456284	0.0790218	-0.115716	0.287279	0.608712	-0.236737	0.243491	0.251028	0.0961585	0.325276	0.339887	0.12986	0.297398	0.640427	0.237921	0.870392	0.281591	0.276851	0.683764	0.429274	0.239073	0.403573	0.109199	0.168794	0.0929439	0.415645	0.446966	-0.0666845
suppressor of Ty 5 homolog (S. cerevisiae)	Supt5h	20924	Mm.285906	ENSMUSG00000003435	1424255_at	100094_at	-	-	-	11.1298	10.6918	0.874512	0.651197	0.239737	1.50408	-	-	0.218244	0.684856	0.20555	0.444713	0.333919	0.0104909	0.185908	0.255449	0.32812	0.145555	0.165136	0.0143226	0.0422076	-0.0260107	0.211262	-0.115812	1.78782	0.84528	-0.328166	0.0592968	-0.337315	0.163049	0.500687	-0.233922	-0.391496	-0.1234	0.269582	-0.105653	-0.0708643	0.106169	-0.0457638	0.288451
scavenger receptor class B, member 1	Scarb1	20778	Mm.282242	ENSMUSG00000037936	1416050_a_at	100095_at	-	-	-	6.60864	7.1229	0.134011	0.239685	0.599067	0.788089	-	-	0.125767	0.512714	0.53006	0.233252	-0.146882	-0.107935	0.162717	-0.266572	0.350499	-0.219004	-0.18326	0.539004	0.237282	0.481748	-0.248039	-0.615047	0.531297	-0.254123	-0.387603	-0.727397	-0.23173	-0.352979	-0.114316	-0.34138	-0.459283	-0.431798	-0.191781	-0.0494269	-0.0698368	0.246525	-0.213605	-0.390517
sphingomyelin phosphodiesterase 1, acid lysosomal	Smpd1	20597	Mm.4628	ENSMUSG00000037049	1448621_a_at	100099_at	-	-	-	9.85169	10.3473	0.44367	0.192209	0.369089	0.63297	-	-	0.423537	0.374242	0.197849	0.40114	0.22103	-0.206767	-0.00876262	0.297666	0.284408	0.428911	0.159458	-0.079476	-0.0473725	0.123031	-0.534307	-0.482193	-0.439097	0.450815	-0.236881	0.0244526	-0.306911	-0.235016	0.12818	-0.0260936	-0.222273	-0.119618	0.0341182	-0.27032	-0.0336772	0.0449571	0.185543	0.365243
small nuclear ribonucleoprotein polypeptide A	Snrpa	53607	Mm.257818	ENSMUSG00000061479	1417274_at	100101_at	-	Y	-	9.94673	11.9189	0.56396	0.0478562	0.439116	1.08811	-	-	0.723849	0.734354	0.216364	0.182449	0.0434786	-0.290427	0.20019	0.0967832	-0.232957	0.322223	0.0426473	0.430264	-0.0725646	0.0869122	0.176454	-0.15234	0.849494	0.238229	-0.314227	-0.240075	0.207385	-0.0898558	0.180334	-0.454512	-0.560166	-0.906318	-0.18137	-0.0695185	0.0570156	-0.0938878	-0.289728	0.187974
RIKEN cDNA 2210010C04 gene	2210010C04Rik	67373	Mm.153729	ENSMUSG00000029882	1422435_at	100103_f_at	-	-	-	2.49464	6.64361	0.834756	0.42606	0.0978528	0.347718	-	-	0.712646	0.403245	0.0443098	0.428239	-0.0138393	-0.125055	-0.135924	-0.062602	-0.00430999	-0.109147	-0.0706505	-0.0193967	-0.0878929	-0.0708056	0.0500096	-0.0358537	-0.0501407	-0.0651384	0.0376684	0.0581927	0.575188	-0.0343846	-0.01867	0.0544488	0.274475	0.393807	-0.0394731	-0.0609303	-0.0625836	-0.0227202	0.0643773	-0.103966
trefoil factor 3, intestinal	Tff3	21786	Mm.4641	ENSMUSG00000024029	1417370_at	100106_at	-	-	-	6.39291	5.43635	0.773367	0.807838	0.495263	0.260453	-	-	0.84315	0.0975329	0.189906	0.250672	-0.378649	-0.460067	-0.66652	-0.338623	-0.373202	-0.480317	-0.418686	-0.324005	-0.447331	-0.392817	0.00132741	-0.00785463	-0.0790595	-0.0314422	-0.0161485	0.00218873	0.276004	-0.105816	-0.164516	-0.0261486	0.0724906	-0.00878529	-0.301353	-0.367471	-0.408767	-0.357249	-0.468882	-0.465692
keratin complex 1, acidic, gene 13	Krt1-13	16663	Mm.4646	ENSMUSG00000044041	1422454_at	100109_s_at	-	-	-	3.40147	7.16781	0.692423	0.307096	0.330822	0.719612	-	-	0.48663	0.500281	0.343819	0.603592	-0.0510497	-0.0887428	-0.100464	-0.0507788	-0.0049735	-0.107073	-0.0604919	0.603985	-0.0656718	-0.0859897	0.544201	0.54315	0.0426374	0.468132	0.795711	1.0241	0.595686	0.231054	-0.0926373	0.712652	0.535005	0.365125	-0.0374214	-0.0440789	-0.0855854	-0.0224638	-0.0511002	-0.103766
chemokine (C-X-C motif) ligand 12	Cxcl12	20315	Mm.303231	ENSMUSG00000061353	1417574_at	100112_at	-	-	-	6.00605	5.18483	0.247753	0.31416	1.88724	0.274301	-	-	0.258491	0.0670053	0.858777	0.328012	-0.827037	-2.33646	-1.37965	-0.910569	-0.258027	0.403819	-0.360937	-2.39484	-0.834124	-0.482715	0.220928	-0.111915	-0.0132642	0.049179	0.0217749	0.199783	0.135528	-0.08023	-0.0754596	-0.0942905	0.0495117	0.0445732	-0.373081	-1.58022	-1.19998	-0.396863	-0.171677	-0.620369
kinesin-associated protein 3	Kifap3	16579	Mm.4651	ENSMUSG00000026585	1451783_a_at	100113_s_at	Y	-	-	12.1786	12.3147	0.0148066	0.26319	0.74381	0.649629	-	-	0.593467	0.459959	0.209874	0.327945	0.207076	0.0144729	-0.51626	-0.167434	0.0505613	0.178343	0.162866	-0.585941	-0.32995	-0.0607831	-0.461088	-0.576083	0.0396905	-0.376824	-0.262556	-0.29622	-0.574099	-0.723175	-0.264265	-0.335184	-0.457253	-0.156288	0.0953041	0.161531	-0.378639	-0.258455	0.0188656	0.241032
RIKEN cDNA 2610028H07 gene	2610028H07Rik	69232	Mm.335449	---	1426289_at	100115_at	-	-	-	9.93327	10.0256	0.163459	0.207701	0.527466	0.5665	-	-	0.982135	0.912759	0.207984	0.201927	0.636236	0.162492	0.250697	0.26294	0.472659	0.418695	0.453731	0.216517	0.0814913	0.0200194	0.374127	0.140165	0.591282	-0.656244	-0.127106	-0.565072	0.123702	0.411693	-0.430167	0.103791	0.128734	-0.0160703	0.510966	0.176371	0.416138	-0.140952	0.435262	0.540554
RIKEN cDNA 2810417H13 gene	2810417H13Rik	68026	Mm.269025	ENSMUSG00000040204	1419153_at	100116_at	-	Y	-	10.6761	11.9111	0.286178	2.92e-05	1.11574	3.09418	-	Y	0.63886	0.0485948	0.285096	1.12219	-0.764188	-0.599424	-0.240458	-1.3682	-1.51232	-0.487013	-0.759503	-0.338808	-0.863288	-0.517659	-0.369933	-0.488962	-1.9031	-1.49747	-2.30163	-3.41746	0.195126	-0.0399148	-0.866695	-0.944175	-1.91702	-2.7709	-0.498076	-0.505218	-0.528053	-0.976135	-1.22547	-0.564895
nidogen 1	Nid1	18073	Mm.4691	ENSMUSG00000005397	1416808_at	100120_at	Y	-	-	12.0658	8.31663	3.02e-06	0.209317	1.6835	0.557217	-	Y	0.062891	0.000223322	0.45233	0.976903	-0.345382	-0.149027	0.962022	1.05867	1.45028	-0.312579	-0.139967	0.829229	1.44091	1.25876	-0.0756238	-0.0902939	0.538773	-0.205697	0.256401	0.378927	-0.0707783	-0.55	-0.319543	-0.00868641	0.128108	0.0952135	-0.398109	-0.164327	0.994306	1.35742	1.56228	-0.423114
guanine nucleotide binding protein, beta 5	Gnb5	14697	Mm.17604	ENSMUSG00000032192	1422208_a_at	100122_at	Y	Y	B	9.2693	11.0925	0.00417835	0.000307155	0.653649	1.01075	-	-	0.653511	0.472694	0.242401	0.346712	-0.257731	-0.443622	-0.723257	-0.745338	-0.318601	-0.0420305	-0.135562	-0.538618	-0.561961	-0.178331	0.065785	-0.114049	-0.27363	0.308088	0.648189	0.940362	-0.555631	-0.148594	-0.0999123	0.0264233	0.243506	0.591289	-0.284224	-0.367033	-0.908899	-0.474088	-0.485059	-0.124662
proliferation-associated 2G4	Pa2g4	18813	Mm.4742	ENSMUSG00000025364	1450854_at	100125_at	-	-	-	6.11676	9.85448	0.580304	0.158889	0.7472	1.04291	-	-	0.427332	0.797184	0.537874	0.263708	-0.541889	-0.510906	-0.774939	-0.586687	-0.586838	-0.788284	-0.219964	-0.719462	-0.814999	-0.677376	-0.425765	-0.268094	0.831479	-0.361079	-0.706255	-0.709936	0.0282082	-0.265811	-0.0161468	-0.440107	-0.259768	-0.560562	-0.310635	-0.690108	-0.699269	-0.749132	-0.63199	0.056209
chromatin accessibility complex 1	Chrac1	93696	Mm.23095	ENSMUSG00000068391 /// ENSMUSG00000067066	1422505_at	100126_at	-	-	-	8.25601	10.2633	0.170547	0.729914	0.481701	0.393392	-	-	0.66907	0.841278	0.180213	0.427478	0.0611503	0.0562392	0.385381	0.763287	0.460102	0.216851	-0.041074	0.051881	0.200114	0.145962	0.467284	0.590947	-0.0254432	0.36671	0.412767	-0.0535163	0.0408628	0.195836	0.21911	0.108974	-0.0102852	0.316681	-0.150403	0.10335	0.531968	0.168545	0.279973	0.0679779
cellular retinoic acid binding protein II	Crabp2	12904	Mm.4757	ENSMUSG00000004885	1451191_at	100127_at	-	Y	-	11.061	6.6134	0.235884	0.00513598	1.27075	3.79737	-	-	0.908618	0.471841	0.210543	1.02884	-0.367016	-1.28386	0.0556538	0.566134	0.0144269	-0.113704	-0.553494	-0.747847	0.138012	-0.480672	0.418534	-1.44443	-3.51472	-3.49824	-2.72152	-2.85988	-0.11072	-2.34947	-3.65463	-3.78869	-3.82035	-3.62835	-0.612505	-1.01037	0.181088	0.386486	0.0804669	-0.253553
cell division cycle 2 homolog A (S. pombe)	Cdc2a	12534	Mm.281367	ENSMUSG00000019942	1448314_at	100128_at	-	Y	-	10.3251	11.717	0.338361	7.94e-06	0.837772	2.98643	-	-	0.916111	0.0849214	0.199406	0.682648	-0.260245	-0.435279	0.506028	-0.135795	-0.484699	-0.119269	-0.24825	0.485988	0.0953256	0.340357	0.81826	0.357016	-0.5856	-0.653887	-0.855054	-2.05998	0.346667	0.303175	-0.758006	-0.944925	-1.7828	-2.74794	-0.491682	-0.309214	0.526553	-0.140661	-0.226596	-0.286645
Jun oncogene	Jun	16476	Mm.275071	ENSMUSG00000052684	1448694_at	100130_at	Y	Y	B	11.02	11.4591	0.0114812	0.00341356	1.4149	2.29089	-	-	0.479358	0.66505	0.339858	0.462941	0.85399	0.422164	-0.96879	-0.794377	-0.196383	0.329238	0.824896	-0.613943	-0.126771	-0.361737	1.50024	-0.188701	0.440198	-0.344788	-0.832826	-1.53889	1.27858	0.340317	0.124089	0.105388	-0.223446	-0.264083	0.639399	0.545084	-0.826753	-0.415648	-0.0360165	0.463124
secretory granule neuroendocrine protein 1, 7B2 protein	Sgne1	20394	Mm.4836	ENSMUSG00000023236	1423150_at	100131_at	Y	-	-	11.2064	13.6696	0.0336158	0.066748	2.3054	1.14196	-	-	0.569848	0.747458	0.684417	0.326981	-1.51604	-0.456088	-2.66792	-2.66201	-2.25266	0.0195453	-0.147429	-1.94289	-1.66675	-1.2434	-1.3683	-0.823409	-0.455066	-0.808481	-0.846707	-0.472996	-0.915622	-0.679068	-0.700064	-0.106641	-0.0240401	-0.556844	-1.25528	-0.568338	-2.88535	-2.0823	-2.61745	-0.0214857
Fyn proto-oncogene	Fyn	14360	Mm.4848	ENSMUSG00000019843	1448765_at	100133_at	-	-	-	9.96241	11.7384	0.740749	0.344501	0.154815	0.632197	-	-	0.174772	0.550781	0.311399	0.365293	-0.030926	0.024947	0.129897	-0.059204	0.101389	-0.176248	-0.123262	-0.0274417	-0.0480342	-0.0796374	-0.218773	0.178686	-0.115218	-0.123806	-0.31577	-0.521721	-0.17045	0.597992	0.240013	-0.0327336	0.0676627	0.0340047	0.132266	0.1055	0.2242	-0.0522854	0.612117	0.0652528
endoglin	Eng	13805	Mm.225297	ENSMUSG00000026814	1417271_a_at	100134_at	-	-	-	6.63767	8.60844	0.768212	0.0558497	0.812644	0.974555	-	-	0.946894	0.0504841	0.266644	0.953035	-0.297617	-0.867922	-0.525799	-0.644536	-0.612623	-0.662476	-0.757367	-0.80908	-0.7169	-0.840663	0.42293	0.284715	0.754861	1.03321	1.61733	1.13386	0.0102732	-0.161208	0.544942	0.342657	0.184616	0.815251	-0.502298	-1.57249	-0.523784	-0.661947	-0.679958	-0.697618
lysosomal membrane glycoprotein 2	Lamp2	16784	Mm.486	ENSMUSG00000016534	1416344_at	100136_at	Y	Y	B	10.7046	9.21066	0.000163638	0.00392095	1.75824	1.13544	-	-	0.227489	0.281537	0.410014	0.410098	-0.441125	-0.0679407	0.701273	0.73938	1.40524	0.162501	0.154073	0.686366	1.60939	1.83261	-0.118799	0.304133	-0.245358	0.62306	1.24759	1.10654	-0.423277	-0.107393	0.351307	0.386926	0.481219	0.372331	-0.342178	-0.00238317	0.721822	1.47659	1.65337	-0.158391
proprotein convertase subtilisin/kexin type 1 inhibitor	Pcsk1n	30052	Mm.4881	ENSMUSG00000039278	1416965_at	100139_at	Y	-	-	8.51389	12.2214	0.00160788	0.593035	1.28294	0.813237	Y	-	0.00794793	0.136469	0.863963	0.674776	-0.0153973	-0.257641	-1.47139	-0.932699	-0.134895	-0.277887	0.0131969	-1.0945	-1.42136	-0.466887	0.235067	0.439853	1.17928	0.885377	0.457597	1.01945	0.0708232	0.103037	0.447196	0.344125	0.294911	0.170269	-0.318677	-0.334631	-1.96367	-1.63899	-0.846268	-0.108711
DiGeorge syndrome critical region gene 2	Dgcr2	13356	Mm.254515	ENSMUSG00000003166	1421810_at	100142_at	-	-	-	8.77197	11.1452	0.278111	0.61101	0.513308	0.475231	-	-	0.783158	0.477821	0.120845	0.230466	0.505572	0.265208	0.695027	0.617231	0.742371	0.0208197	0.0733996	0.276772	0.351695	0.284246	-0.354359	-0.280154	-0.0269136	-0.18757	-0.0954379	-0.173891	-0.596103	-0.266868	-0.357065	-0.508078	-0.389596	-0.283677	0.351548	0.130996	0.616419	0.617822	0.794696	0.0190203
nucleolin	Ncl	17975	Mm.154378	ENSMUSG00000026234	1415771_at	100144_at	Y	Y	B	13.0804	14.7058	0.015978	0.00154823	0.710187	0.680773	-	-	0.947783	0.42335	0.0854059	0.267255	-0.11886	0.0699004	-0.452824	-0.67886	-0.921145	0.085173	0.126838	-0.190159	-0.272307	-0.30249	-0.0469008	-0.13802	-0.399469	-0.112279	-0.574151	-0.541001	-0.22434	0.0482385	-0.106319	-0.231442	-0.414983	-0.820544	-0.0667726	0.133436	-0.515724	-0.434984	-0.654107	0.0288423
aconitase 1	Aco1	11428	Mm.331547	ENSMUSG00000028405	1423644_at	100147_at	-	-	-	9.33801	5.92508	0.369342	0.695971	0.623057	1.23199	-	-	0.887882	0.505993	0.10991	0.167421	0.4233	0.546591	0.648443	0.827443	0.640002	0.396276	0.544103	0.520224	0.418672	0.352508	-1.19846	-1.22628	-0.905261	-1.17187	-1.09568	-1.10894	-1.07411	-0.976188	-1.22269	-1.29212	-0.877646	-1.34884	0.494389	0.624225	0.556522	0.527838	0.687031	0.545006
CCCTC-binding factor	Ctcf	13018	Mm.269474	ENSMUSG00000005698	1418330_at	100148_at	-	Y	-	10.6723	10.8287	0.606243	0.000146182	0.41788	1.43029	-	-	0.492981	0.543137	0.256485	0.343937	0.250703	0.27269	0.449751	-0.189546	-0.0498538	-0.089592	0.104123	0.313961	0.117498	0.147265	-0.695344	-0.84163	-0.525104	-1.32869	-1.18461	-1.47798	-0.496483	-0.451445	-0.702245	-1.01119	-1.30741	-1.3826	0.248623	0.149496	0.225915	0.263893	0.322183	-0.167331
tumor differentially expressed 1	Tde1	26943	Mm.218473	ENSMUSG00000017707	1417815_a_at	100151_at	-	-	-	12.4907	12.0185	0.998865	0.674296	0.62096	0.889438	-	-	0.53841	0.916841	0.423338	0.648682	-0.688501	0.436403	-0.0651373	-0.527773	-0.166883	0.0304461	0.147461	-0.00207259	0.227423	0.15515	-1.03231	0.108615	-0.926793	-0.926332	-0.721433	0.0863007	-0.124979	0.512971	-0.0475493	-0.216762	0.322876	-0.128017	0.201128	0.258657	-0.215543	0.101586	-0.0580108	-0.0125082
neural cell adhesion molecule 1	Ncam1	17967	Mm.4974	ENSMUSG00000039542	1421966_at	100152_at	-	-	-	1.78911	6.09293	0.770787	0.215371	0.0702197	0.212614	-	-	0.772753	0.224003	0.0432545	0.262158	-0.0226469	-0.0834099	-0.0984604	0.0732151	9.83711e-05	-0.108806	-0.0570295	0.00573616	-0.0925476	-0.0571354	0.139214	0.0106735	0.0330317	0.0876424	0.120999	0.209232	0.0938771	-0.123353	-0.0369832	0.104047	0.17385	0.103317	-0.0147626	-0.0432247	-0.0499702	-0.0134029	0.0747202	-0.103757
neural cell adhesion molecule 1	Ncam1	17967	Mm.4974	ENSMUSG00000039542	1426864_a_at	100153_at	-	-	-	13.6494	15.4459	0.0288366	0.254067	0.52921	0.437182	-	-	0.346048	0.510073	0.170328	0.310361	0.157138	0.044222	0.191086	0.213923	0.55244	-0.362404	0.00209506	0.154241	0.17004	0.300715	-0.170814	-0.0995319	-0.0205939	-0.457638	-0.166059	0.0714744	-0.317413	-0.166047	-0.564324	0.272825	0.455505	0.0618559	0.148614	0.0845941	0.287081	0.458311	0.374217	-0.0132233
---	---	---	---	---	1421812_at	100154_at	Y	-	-	6.3874	7.02322	2.06e-05	0.262431	1.71485	1.04938	-	-	0.170894	0.705221	0.409424	0.470918	-0.183766	-0.0935327	0.212111	1.58854	1.70936	-0.120616	-0.223854	0.25714	1.52377	1.38938	-0.432712	-0.544081	0.769086	-0.552568	0.27356	0.0421082	-1.09958	-0.175214	-0.686997	-0.969548	-0.677809	0.524352	-0.31154	0.29381	0.498495	1.3859	2.06373	-0.108817
discoidin domain receptor family, member 1	Ddr1	12305	Mm.5021	ENSMUSG00000003534	1415797_at	100155_at	-	-	-	6.78233	8.51438	0.151768	0.114606	1.14385	1.4776	-	-	0.512868	0.81331	0.438105	0.409095	0.0686921	0.892639	1.51235	0.483887	0.516475	0.102677	0.464757	0.775358	0.450673	-0.141287	-1.50201	-0.910076	-0.396383	-0.837365	-0.727967	-0.918444	-1.4532	-0.227243	-0.567192	0.291371	0.0982899	0.375931	-0.0466623	0.752322	0.642887	0.533641	0.613538	0.097518
minichromosome maintenance deficient 5, cell division cycle 46 (S. cerevisiae)	Mcm5	17218	Mm.5048	ENSMUSG00000005410	1415945_at	100156_at	-	Y	-	7.06798	9.9273	0.169228	2.08e-08	0.6891	3.92193	-	Y	0.985569	0.0131578	0.214042	0.762379	0.137578	0.181682	0.0566529	-0.317205	-1.03082	0.145563	-0.0419377	0.485646	-0.0213221	0.194917	0.708258	0.101915	-0.288075	-1.01428	-2.11748	-2.9214	0.434591	0.00420159	-0.825287	-1.34184	-1.91986	-3.7796	0.0181062	0.166376	-0.0963746	-0.395221	-0.622391	0.133479
jumonji, AT rich interactive domain 1D (Rbp2 like)	Jarid1d	20592	Mm.262676	ENSMUSG00000056673 /// ENSMUSG00000068453 /// ENSMUSG00000069802	1452563_a_at	100272_at	-	-	-	2.96805	6.56647	0.315737	0.630342	0.293704	0.337754	-	-	0.451689	0.226615	0.143018	0.224796	0.00283606	-0.213193	0.167092	0.0132763	0.338957	-0.125644	-0.111504	-0.0679473	0.249435	-0.195642	0.41484	0.0931441	0.158817	0.315327	0.39696	0.269041	0.195526	0.176579	0.0750985	0.241822	0.278547	0.194205	0.0547607	-0.000786959	0.167392	0.0249224	-0.156868	-0.155748
inhibin beta-A	Inhba	16323	Mm.8042	ENSMUSG00000041324	1422053_at	100277_at	-	-	-	2.37684	5.11408	0.820181	0.379964	0.178515	0.158826	-	-	0.604067	0.237737	0.197739	0.178467	-0.0559278	-0.116473	-0.187485	-0.105892	-0.0867697	-0.182209	0.235367	0.0365832	-0.119739	-0.13193	0.0732701	-0.0347049	0.0187196	0.0595505	0.066322	0.0811978	0.0777204	-0.0470541	-0.0433494	0.0781233	0.169571	0.0788397	-0.0781865	0.167919	-0.0921743	-0.0798654	-0.165043	-0.163633
cyclin-dependent kinase inhibitor 1B (P27)	Cdkn1b	12576	Mm.2958	ENSMUSG00000003031	1419497_at	100278_at	-	-	-	4.22977	7.16892	0.397447	0.547183	0.618511	1.1392	-	-	0.741988	0.856713	0.442251	0.340585	0.0445679	-0.0663942	0.317576	0.216109	0.404136	0.033356	0.026654	0.879706	0.131555	0.109579	0.84879	0.899398	0.646126	0.736753	0.503474	0.244565	0.39752	1.37901	1.04915	0.384335	0.711553	1.10997	-0.0198415	0.0261632	0.315567	0.0806776	0.0363137	0.0562476
ST3 beta-galactoside alpha-2,3-sialyltransferase 2	St3gal2	20444	Mm.200388	ENSMUSG00000031749	1421890_at	100279_at	-	-	-	3.2721	5.51	0.924744	0.442523	0.693066	0.173535	-	-	0.403638	0.197936	0.207162	0.171472	-0.563693	-0.965079	-0.636702	-0.564034	-0.674866	-0.806615	0.0224423	-0.733385	-0.592539	-0.711265	0.0654161	-0.0804573	0.0181266	0.0285094	0.0412706	0.0398497	0.0412549	-0.104264	-0.108421	0.0411903	0.121077	0.0478795	-0.538764	-0.56507	-0.363103	-0.56253	-0.57492	-0.603395
histone 1, H1t	Hist1h1t	107970	Mm.8048	ENSMUSG00000036211	1450608_at	100280_at	-	-	-	3.48243	5.78882	0.551781	0.0873501	0.88644	0.336529	-	-	0.935871	0.511955	0.170056	0.238424	-0.811207	-0.694284	-0.939402	-0.868204	-0.868674	-0.961674	-0.829869	-0.732834	-0.528809	-0.846239	0.129659	-0.0134653	0.0588927	0.144338	0.364209	0.147669	0.00618929	-0.0825493	-0.158764	0.0865364	0.208978	0.102678	-1.05158	-0.880431	-0.980849	-0.532603	-0.85599	-1.06141
5-hydroxytryptamine (serotonin) receptor 7	Htr7	15566	Mm.254266	ENSMUSG00000024798	1422235_at	100282_at	-	-	-	2.52589	5.06715	0.992338	0.356192	0.0661556	0.250284	-	-	0.994644	0.728005	0.0675959	0.11256	0.0514371	-0.0896859	-0.0981658	-0.0470817	-0.00654106	-0.0989648	-0.0426254	0.0922223	-0.0761597	-0.0465885	0.118796	0.018387	0.0491976	0.182805	0.136336	0.201085	0.130388	0.166748	-0.017213	0.117574	0.364232	0.119532	-0.00846907	-0.020542	-0.0467895	0.030205	-0.0279206	-0.0984042
zinc finger protein of the cerebellum 4	Zic4	22774	Mm.8062	ENSMUSG00000036972	1421539_at	100284_at	-	-	-	2.7666	4.92173	0.386435	0.303973	0.206681	0.196507	-	-	0.92845	0.148373	0.0414387	0.224262	-0.0595431	-0.1416	0.198126	0.0474141	-0.0318631	-0.175946	-0.0878678	-0.0202532	-0.0988767	-0.0901637	0.0429373	-0.0921431	-0.00996226	0.0246719	0.0300634	0.0350945	0.0149567	-0.118156	-0.112401	0.0332363	0.152652	0.029306	-0.0380306	-0.0630125	-0.0665103	-0.0441614	0.0115242	-0.149727
macrophage stimulating 1 (hepatocyte growth factor-like)	Mst1	15235	Mm.8369	ENSMUSG00000032591	1418267_at	100286_at	-	-	-	3.57559	5.19385	0.752113	0.290774	0.137295	0.380838	-	-	0.86941	0.453695	0.0418747	0.139432	-0.0017695	-0.173641	-0.203636	-0.0903563	-0.015123	-0.207822	-0.100949	0.026941	-0.0257955	-0.0974986	0.150486	0.215331	0.153009	-0.132575	0.135495	0.62056	0.150535	-0.0217543	-0.155554	0.512333	0.12407	0.138571	-0.0519788	-0.0923087	-0.0563446	-0.0269701	-0.10475	-0.149028
immunoglobulin (CD79A) binding protein 1b	MGI:1354380	50540	Mm.84043	ENSMUSG00000046717	1430512_a_at	100287_at	-	-	-	2.2555	6.59519	0.937883	0.915579	0.0967035	0.0968109	-	-	0.984508	0.319165	0.0783931	0.0930761	-0.0518057	-0.103114	-0.143177	-0.0635113	-0.0326531	-0.141601	-0.0685659	0.0781945	-0.108489	-0.071616	0.0779511	0.154029	0.0504126	0.122057	0.0638632	0.0844206	0.112079	-0.0690331	-0.0540044	0.0622744	0.102292	0.0752076	-0.0309245	-0.063703	-0.0647563	0.0285856	-0.056359	-0.122381
RIKEN cDNA 6230416J20 gene	6230416J20Rik	230376	Mm.74730	ENSMUSG00000038047	1455488_at	100290_f_at	-	Y	-	7.91352	9.67557	0.0621684	0.00150311	1.02952	2.0837	-	-	0.804905	0.714027	0.342181	0.371611	0.722518	0.94763	0.300995	-0.526262	-0.45197	0.789951	1.1114	0.613203	0.610134	0.592647	-0.204957	-0.18438	-1.40295	-1.23836	-1.54487	-2.52057	0.0773064	0.450936	-0.819624	-0.530961	-1.22129	-1.38029	0.734126	0.909472	0.280543	-0.247682	-0.185283	0.775704
Casitas B-lineage lymphoma	Cbl	12402	Mm.266871	ENSMUSG00000034342	1450457_at	100291_at	-	-	-	2.36414	4.80015	0.335591	0.676742	0.18719	0.143613	-	-	0.172383	0.158831	0.192078	0.156489	-0.045946	-0.0882446	0.224666	-0.0603519	-0.00606793	-0.121621	-0.069356	-0.0178526	0.109028	-0.072138	-0.0244076	-0.168032	-0.111106	-0.101302	-0.055579	-0.0372643	0.0203981	-0.108817	-0.17612	-0.0356792	-0.0348242	-0.0306489	-0.040592	-0.059299	-0.0578036	-0.0420023	-0.0626584	-0.103946
SH2 domain protein 2A	Sh2d2a	27371	Mm.86361	ENSMUSG00000028071	1449105_at	100292_at	-	-	-	5.34303	3.51283	0.500092	0.779149	0.389935	0.0879917	-	-	0.390101	0.174702	0.314568	0.122985	-0.10148	-0.429376	-0.416557	-0.267938	-0.360972	-0.26807	-0.350495	-0.353119	-0.412586	-0.401486	0.0376227	-0.0377986	-0.0146414	0.0225681	0.0107457	0.0259194	0.0538259	-0.0467363	-0.0644629	0.0250032	0.0691498	0.0295915	-0.805975	-0.836819	-0.733917	-0.374021	-0.566783	-0.192711
DNA fragmentation factor, beta subunit	Dffb	13368	Mm.86386	ENSMUSG00000029027	1421229_at	100294_at	-	-	-	2.9796	5.3161	0.157065	0.274918	0.519038	0.172026	-	-	0.43639	0.12492	0.428773	0.287884	0.414716	-0.333002	-0.231519	-0.251023	-0.207971	0.0370448	-0.253314	-0.202142	-0.274831	-0.109001	0.0789926	-0.0302703	0.058778	0.0309013	0.0449832	0.108899	0.0277935	-0.0851311	-0.0954971	0.187171	0.183668	0.0783231	-0.215181	-0.252668	-0.320745	-0.372327	-0.41171	-0.190605
WD repeat domain 26	Wdr26	226757	Mm.289082	ENSMUSG00000038733	1438234_at	100297_at	-	-	-	8.27944	10.7655	0.520239	0.384061	0.677357	0.345599	-	-	0.260153	0.753962	0.340714	0.236653	0.663568	0.378011	0.487942	0.459456	0.371002	0.527482	0.383149	0.457424	0.884047	0.983711	-0.169555	-0.014001	-0.221943	-0.62068	-0.334321	-0.449982	0.252252	-0.180593	-0.106238	0.0121787	-0.0450947	-0.0205354	0.730919	0.521578	0.440589	0.65783	0.781202	0.855776
persephin	Pspn	19197	Mm.86487	ENSMUSG00000002664	1450375_at	100298_at	-	-	-	3.90002	4.64218	0.403244	0.535958	0.268214	0.356381	-	-	0.0931683	0.582825	0.226483	0.126129	-0.112229	-0.300183	-0.26241	-0.213297	-0.139405	-0.272071	-0.22383	-0.108116	0.225714	-0.255259	0.325878	0.313097	0.300521	0.319221	0.362989	0.378168	0.356725	0.184215	0.25248	0.322981	0.349773	0.331364	-0.189381	-0.22486	-0.213825	-0.143183	-0.423328	-0.0455814
cytochrome b-245, beta polypeptide	Cybb	13058	Mm.200362	ENSMUSG00000015340	1422978_at	100300_at	-	-	-	2.5985	4.84253	0.464588	0.134843	0.204531	0.198235	-	-	0.14497	0.413	0.304731	0.188525	-0.020406	-0.17315	-0.10929	-0.108102	-0.0852592	0.177277	-0.0790415	-0.0644152	-0.0863105	-0.0974293	0.0379971	-0.0583465	-0.0262247	0.0219978	0.111649	0.179437	0.0519677	-0.103584	-0.0573797	0.0350796	0.12289	0.0366102	-0.01846	0.310566	-0.0682795	-0.0520143	0.413597	-0.174099
estrogen related receptor, beta	Esrrb	26380	Mm.235550	ENSMUSG00000021255	1422986_at	100301_at	-	-	-	2.10194	5.14241	0.936464	0.368903	0.164088	0.165729	-	-	0.632325	0.175981	0.167304	0.22471	-0.0123209	-0.101239	-0.143422	-0.0752725	-0.0351255	-0.0162271	-0.0782335	0.290076	-0.10625	-0.0728866	0.131475	0.0228201	0.0591701	0.10843	0.124492	0.126687	0.10675	-0.00590838	-0.00122408	0.119088	0.206966	0.121786	-0.039233	-0.0691552	-0.0708745	-0.0239329	-0.073554	-0.172124
histocompatibility 2, M region locus 10.1	H2-M10.1	14985	Mm.347438	ENSMUSG00000024448	1450587_at	100303_at	-	-	-	3.98132	5.28507	0.71644	0.188235	0.26114	0.218822	-	-	0.312836	0.226112	0.146478	0.239332	-0.187469	-0.287289	-0.319489	-0.239049	-0.00708447	-0.315769	0.0269443	-0.144518	-0.28323	-0.249531	0.19977	-0.0212048	0.0461456	0.14225	0.145532	0.175626	0.108404	-0.0117738	-0.0879113	0.105152	0.250346	0.215726	-0.307198	-0.250632	-0.325367	-0.465767	-0.240176	-0.341043
RIKEN cDNA 2700007P21 gene	2700007P21Rik	212772	Mm.268092	ENSMUSG00000027122	1459902_at	100306_at	-	-	-	8.20041	8.52835	0.184989	0.161599	1.33883	0.746402	-	-	0.562492	0.497432	0.463183	0.35523	0.22546	1.49454	0.631781	0.367084	0.000475883	0.186791	1.18312	0.899177	0.66511	0.281281	0.112041	0.232007	-0.0304892	0.422836	0.0312789	0.00411475	-0.371018	0.747069	0.348474	0.286783	-0.146849	-0.517843	-0.0913739	1.45402	0.46077	0.800283	0.504938	0.185744
nuclear factor I/X	Nfix	18032	Mm.9394	ENSMUSG00000001911	1459909_at	100307_at	-	-	-	4.2747	3.8182	0.112301	0.338793	0.667059	0.21029	-	-	0.67525	0.580419	0.298947	0.161903	0.0860503	-0.226019	0.0742955	0.789116	0.442378	-0.360659	-0.203865	-0.0942268	0.115119	-0.188916	0.0316321	-0.0783679	-0.0262714	0.0164601	0.0222669	0.0403918	0.044798	-0.0733397	-0.0514915	0.0305533	0.246605	0.0311933	-0.103411	-0.130737	0.422284	-0.014664	0.907048	-0.254365
procollagen, type VIII, alpha 1	Col8a1	12837	Mm.370175	---	1418440_at	100308_at	-	-	-	3.70682	4.85271	0.110505	0.558225	1.22409	0.131305	-	-	0.922359	0.342716	0.737917	0.187003	-0.7674	-1.30901	-1.41759	-1.12847	-1.05319	0.749953	-0.507984	-1.03059	-1.17166	-1.13631	0.0686238	-0.0192342	-0.000548756	0.038037	0.0393032	0.0559089	0.0489135	-0.125838	-0.127686	0.0500281	0.063232	0.0483018	-1.10549	-1.19909	-1.30334	-1.248	-1.25665	-0.387795
met proto-oncogene	Met	17295	Mm.86844	ENSMUSG00000009376	1422990_at	100309_at	-	-	-	1.68656	4.58278	0.926078	0.446402	0.0742838	0.147804	-	-	0.949925	0.16806	0.0270597	0.207918	-0.0171905	-0.08834	-0.0949331	-0.0504927	-0.00820355	-0.105092	-0.0602276	0.0103392	-0.0791417	-0.0565263	0.0761042	-0.0321412	0.0116587	0.0570068	0.0635073	0.0788336	0.0730422	-0.061092	-0.0650904	0.0713973	0.138867	0.0635779	-0.0207287	-0.0433045	-0.046889	-0.0249848	-0.0489811	-0.0967291
eosinophil-associated, ribonuclease A family, member 1	Ear1	13586	Mm.86948	ENSMUSG00000059879	1421802_at	100311_f_at	-	-	-	4.27786	5.9189	0.739019	0.451185	0.252438	0.258762	-	-	0.875099	0.222419	0.140005	0.337365	0.0679796	-0.250519	-0.393239	-0.0918292	0.00748516	-0.228919	-0.25033	-0.111637	-0.28901	-0.299905	0.192595	-0.0704408	0.00293962	0.0492503	0.0867224	0.0644422	0.00991993	-0.142864	-0.129397	0.037983	0.217498	0.0585727	-0.150547	-0.152125	-0.244193	-0.00496265	-0.157589	-0.290402
protein phosphatase, EF hand calcium-binding domain 2	Ppef2	19023	Mm.87155	ENSMUSG00000029410	1422159_at	100317_at	-	-	-	3.16221	4.42533	0.587806	0.416855	0.188924	0.192898	-	-	0.472825	0.13144	0.133164	0.216489	-0.113934	-0.15211	0.0473802	-0.061218	-0.0859124	-0.184836	-0.102746	0.0316981	-0.162934	-0.118051	0.106228	-0.0476222	0.0144672	0.0494601	0.0770173	0.0749939	0.0668083	-0.101141	-0.105914	0.064844	0.160016	0.068189	-0.0790181	-0.0833746	-0.121526	0.15513	-0.0996601	-0.174866
DnaJ (Hsp40) related, subfamily B, member 13	Dnajb13	69387	Mm.278554	ENSMUSG00000030708	1431119_at	100318_at	-	-	-	2.30502	5.10169	0.625769	0.752042	0.159927	0.234363	-	-	0.996374	0.41904	0.138571	0.214706	-0.0513134	-0.0898275	-0.105765	-0.0715155	-0.0410143	0.180369	-0.100971	0.0320564	-0.0929518	-0.0749064	0.10259	0.00675994	0.025565	0.0631261	0.0775447	0.107126	0.101131	0.243288	0.00577908	0.0983755	0.39118	0.101583	-0.030111	-0.0602533	0.0172891	-0.0216577	-0.0639047	-0.117976
interleukin 10	Il10	16153	Mm.874	ENSMUSG00000016529	1450330_at	100319_at	-	-	-	2.3535	4.34904	0.202861	0.474047	0.199201	0.125664	-	-	0.205402	0.235071	0.163567	0.146274	0.0279737	-0.0948105	-0.104403	-0.0548155	-0.0176856	-0.142016	-0.104123	0.00117448	-0.0841393	0.217155	0.0708881	-0.0292962	0.0086435	0.0526879	0.0678826	0.0792973	0.0730273	-0.0593555	-0.0717184	0.0679985	0.0947935	0.0688453	-0.0242144	-0.0505006	-0.0593023	-0.0225555	-0.0579051	-0.136939
RIKEN cDNA 2210418O10 gene	2210418O10Rik	76958	Mm.229100	---	1449910_at	100321_f_at	-	-	-	4.71725	6.67781	0.237028	0.0809324	0.800731	0.596415	-	-	0.305475	0.08655	0.382233	0.353566	-0.706455	-0.112597	-0.79365	-0.680533	-0.470975	-0.702178	-0.471189	-0.807813	-0.541797	-0.121239	-0.525469	-0.486423	-0.598355	-0.552567	-0.033422	-0.540017	-0.517749	-0.639439	-0.594476	-0.243691	-0.35521	-0.513596	-0.649072	-0.197841	-0.71158	-0.476256	-0.662044	-0.441263
S-adenosylmethionine decarboxylase 1 /// S-adenosylmethionine decarboxylase 2 /// similar to S-adenosylmethionine decarboxylase	Amd1 /// Amd2 /// LOC432454	11702 /// 11703 /// 432454	Mm.253533	ENSMUSG00000060096 /// ENSMUSG00000063953	1416835_s_at	100323_at	Y	-	-	10.1031	13.3943	0.00246179	0.514929	1.15104	0.489634	-	-	0.289928	0.923687	0.338734	0.416535	0.202846	0.290364	-0.204261	-1.29355	-0.323661	0.380712	0.332078	-0.395025	-0.386095	-0.19361	0.539784	0.612326	-0.253559	0.403445	0.555514	-0.14514	-0.365749	0.297137	0.232068	0.26295	0.146186	0.0753361	0.0693194	0.270737	-0.354297	-0.294002	-0.737996	0.220564
glycoprotein 49 A /// leukocyte immunoglobulin-like receptor, subfamily B, member 4	Gp49a /// Lilrb4	14727 /// 14728	Mm.358601	ENSMUSG00000062593 /// ENSMUSG00000043675	1420394_s_at	100325_at	Y	Y	B	7.1477	4.85446	0.00143028	0.0284298	3.2138	1.7061	-	-	0.558321	0.497371	0.435276	0.974042	1.00429	1.96543	2.23322	2.73808	2.41117	1.01868	1.57825	2.8289	3.18723	4.01642	0.105658	-0.0677627	0.0176752	0.0670151	0.0979895	0.139934	0.0683854	-0.0238316	-0.11465	0.0908884	0.238674	3.17529	1.0254	1.89212	2.61122	3.14802	2.66658	0.547689
paired-Ig-like receptor A1 /// paired-Ig-like receptor A2 /// paired-Ig-like receptor A3 /// paired-Ig-like receptor A4 /// paired-Ig-like receptor A6 /// paired-Ig-like receptor B /// similar to killer activatory receptor-like protein p91D	Pira1 /// Pira2 /// Pira3 /// Pira4 /// Pira6 /// Pirb /// LOC546027	18722 /// 18725 /// 18726 /// 18727 /// 18729 /// 18733 /// 546027	Mm.358627	ENSMUSG00000030427 /// ENSMUSG00000066869 /// ENSMUSG00000058818	1420464_s_at	100328_s_at	-	-	-	2.16168	5.06872	0.943058	0.44109	0.0948451	0.313212	-	-	0.374158	0.279166	0.148963	0.296335	0.0367807	-0.123339	-0.111281	-0.0535723	-0.00878415	-0.126698	-0.0663511	0.0345658	-0.0816648	-0.0580182	0.0640286	-0.0392459	0.0013444	0.0502473	0.0561693	0.131065	0.20635	-0.0824208	-0.0682023	0.0675479	0.448587	0.0728164	-0.0240296	-0.0538268	0.292292	0.0950819	-0.0609668	-0.113317
serine (or cysteine) proteinase inhibitor, clade A, member 1a	Serpina1a	20700	Mm.312587	ENSMUSG00000066366 /// ENSMUSG00000059035	1448680_at	100329_at	-	-	-	1.31479	4.88051	0.558374	0.241696	0.214374	0.239023	-	-	0.450582	0.429711	0.16662	0.230993	0.0687708	-0.0421911	0.235579	-0.0285417	0.372546	-0.179817	-0.0532942	0.0473034	-0.0633125	-0.0548447	0.142855	0.00666721	0.0423825	0.0902099	0.227172	0.121479	0.0845422	-0.0882585	-0.125136	0.221285	0.16812	0.110442	0.00262349	0.0444872	0.0492201	-0.00772833	0.00821632	-0.077367
peroxiredoxin 2	Prdx2	21672	Mm.334677	ENSMUSG00000005161	1418506_a_at	100331_g_at	-	-	-	13.6744	15.7038	0.0599471	0.528987	0.468167	0.247216	-	-	0.11542	0.514397	0.178982	0.177058	-0.172082	-0.208243	-0.321197	-0.1311	-0.525541	-0.120548	-0.138556	-0.336344	-0.44559	-0.410793	0.295416	0.204515	0.106234	0.412791	0.071227	0.206675	0.136828	-0.00597578	0.0918929	-0.0440218	-0.133415	-0.115858	-0.0170526	-0.205139	-0.289829	-0.400733	-0.634681	-0.0641046
peroxiredoxin 6	Prdx6	11758	Mm.186185	ENSMUSG00000026701	1423223_a_at	100332_s_at	Y	Y	B	10.0926	9.94308	0.000487187	0.0181673	0.944193	1.68178	-	-	0.72291	0.264805	0.157544	0.696747	0.00188212	0.163574	-0.355944	-0.469732	-0.910499	0.396977	0.289472	-0.150057	-0.391069	-0.524841	-1.19621	-0.675709	-0.494927	-1.01913	-1.50864	-1.24356	-1.00355	-0.810781	-0.752456	-1.64479	-1.84868	-2.12	-0.243686	-0.0275594	-0.377223	-0.553358	-1.05567	0.339494
serum amyloid A 1	Saa1	20208	Mm.148800	ENSMUSG00000061933	1419075_s_at	100333_at	-	-	-	3.79634	4.99617	0.873701	0.862883	0.130692	0.209685	-	-	0.985318	0.426604	0.0808538	0.194631	0.0183044	-0.152168	-0.190843	-0.0687686	-0.00450905	-0.18541	-0.109217	0.0431574	-0.158489	-0.096397	0.106938	0.0025263	0.0430083	0.0914901	0.0940824	0.129312	0.292693	-0.0222648	-0.0465486	0.097309	0.21055	0.0865118	-0.0326453	-0.0754504	-0.109256	-0.0250918	-0.0830018	-0.161058
ATPase, Cu++ transporting, beta polypeptide	Atp7b	11979	Mm.87854	ENSMUSG00000006567	1450283_at	100335_at	-	-	-	2.99573	5.96873	0.670914	0.723249	0.398754	0.165897	-	-	0.919396	0.27246	0.147832	0.148587	-0.1638	-0.564005	-0.132528	-0.226143	0.0562008	-0.496353	-0.233503	-0.192852	-0.274353	-0.498971	0.151438	-0.0378251	0.00605142	0.0516145	0.0479718	0.0777897	0.0931601	-0.0493712	0.0144157	0.0883238	0.137499	0.0902026	-0.224502	-0.222412	-0.23633	-0.471494	-0.227031	-0.246196
bone gamma-carboxyglutamate protein, related sequence 1 /// bone gamma carboxyglutamate protein 1 /// bone gamma-carboxyglutamate protein 2	Bglap-rs1 /// Bglap1 /// Bglap2	12095 /// 12096 /// 12097	Mm.87858	ENSMUSG00000062913 /// ENSMUSG00000063560	1449880_s_at	100336_s_at	-	-	-	6.78102	7.0034	0.347825	0.954487	0.814947	0.310172	-	-	0.64494	0.160731	0.181259	0.651788	-0.473925	-0.777816	-0.714538	-0.688027	-0.795377	-0.724648	-0.748147	-0.616406	-0.820382	-0.834518	0.215346	0.0532698	0.157092	0.103933	0.582628	0.151584	0.00448797	-0.419174	0.0973487	0.105601	-0.532458	-0.0769053	-0.804611	-0.703364	-0.695879	-0.661209	-1.01408	-0.75648
calcium channel, voltage-dependent, R type, alpha 1E subunit	Cacna1e	12290	Mm.337729	ENSMUSG00000004110	1421692_at	100337_at	-	-	-	2.80405	5.27478	0.942693	0.348023	0.263533	0.213647	-	-	0.337163	0.244669	0.240249	0.226153	0.0167974	-0.267917	-0.306654	-0.232972	-0.209682	-0.438033	-0.252659	-0.20219	-0.294093	-0.268963	0.114438	-0.0490716	0.0213724	0.0617914	0.0593289	0.0895873	0.083297	-0.0834181	-0.0818252	0.163607	0.235475	0.0845153	-0.220713	-0.132988	-0.141805	0.195705	-0.225488	-0.254215
solute carrier family 10 (sodium/bile acid cotransporter family), member 1	Slc10a1	20493	Mm.341781	ENSMUSG00000021135	1424898_at	100339_at	-	-	-	3.07991	6.95021	0.85803	0.282151	0.0725594	0.74683	-	-	0.957632	0.996264	0.0468329	0.426646	-0.0210499	-0.0862988	-0.0852458	-0.0469407	0.00531754	-0.120872	-0.05882	0.028227	-0.0566566	-0.0558741	0.145244	-0.0225027	-0.00454145	0.100452	0.132336	0.218257	0.20027	-0.0276857	-0.0437823	0.12698	1.31113	0.145718	-0.0155127	-0.0445572	-0.0492315	-0.0128119	-0.0505224	-0.105477
solute carrier family 10 (sodium/bile acid cotransporter family), member 1	Slc10a1	20493	Mm.341781	ENSMUSG00000021135	1450261_a_at	100340_at	-	-	-	1.90555	6.15909	0.89038	0.203234	0.0849713	0.361834	-	-	0.617968	0.244861	0.0865301	0.343294	0.0235708	-0.0992631	-0.148578	-0.0620539	-0.0186221	-0.124208	-0.0706795	-0.00137111	-0.102084	-0.0693097	0.207091	-0.0485688	0.0445226	0.0972912	0.218443	0.108833	-0.0196252	-0.143602	-0.273272	0.0920553	0.276476	0.129856	-0.0289805	-0.0574506	0.123695	-0.0413949	-0.0220914	-0.100083
cDNA sequence BC026585	BC026585	226527	Mm.215960	ENSMUSG00000033488	1460696_at	100344_at	Y	-	-	6.89528	10.9204	0.0322165	0.745456	0.750144	0.122877	-	-	0.286605	0.536627	0.331632	0.107913	-0.504164	-0.656825	-0.204062	-0.196502	-0.574179	-0.250546	-0.634658	-0.151316	0.405307	-0.651717	-0.00526953	0.0584844	0.201341	-0.0143815	-0.0452196	0.0140552	0.00993705	-0.159851	-0.128531	0.033344	0.189608	-0.0366033	-0.115567	-0.377883	-0.204946	0.16089	-0.387493	-0.259253
fibroblast growth factor 9	Fgf9	14180	Mm.8846	ENSMUSG00000021974	1420795_at	100346_at	-	-	-	3.36118	5.10646	0.0639607	0.196112	0.538671	0.222323	-	-	0.939312	0.162275	0.285225	0.261255	-0.0542648	-0.151898	-0.362091	-0.0870713	-0.0963982	0.343498	0.140901	-0.426017	-0.402622	-0.137843	0.0544947	-0.024279	0.10791	0.0479275	0.194386	0.135477	0.0486079	-0.0935093	-0.106291	0.0534209	0.132471	0.0629121	-0.10677	0.438893	-0.123819	-0.309383	0.0154723	-0.174446
expressed sequence D17892	D17892	97670	Mm.205258	---	1447986_at	100347_at	-	-	-	5.47232	3.58992	0.422572	0.808387	0.303149	0.125019	-	-	0.984276	0.397754	0.0747529	0.113128	-0.00863871	-0.0612887	-0.0939328	-0.0160496	0.136019	-0.0910577	-0.432634	0.0841951	-0.0582846	-0.0236432	-0.00206113	-0.10245	-0.057123	-0.0158791	-0.0121403	0.00919022	0.0753116	-0.0743369	-0.0581335	-0.00596066	0.0143929	0.00221194	0.0146867	-0.156749	-0.0148278	0.0889414	-0.0182462	-0.1493
EST X83313	X83313	13957	---	---	1456319_at	100348_at	-	-	-	8.37125	10.1838	0.480839	0.182965	2.08191	2.48291	-	-	0.904176	0.251056	0.758915	1.20444	1.23327	0.939194	2.78044	1.18094	2.0144	-0.938523	-0.229944	1.38339	0.302632	0.50878	1.95845	2.61469	-0.217441	2.03402	0.760434	0.779165	0.869849	2.35113	1.05077	-0.336808	0.510643	0.430444	0.556323	0.795308	1.9296	1.458	2.10635	-1.10577
Transcribed locus	---	---	Mm.103861	---	1441583_at	100350_at	-	-	-	2.22543	3.87855	0.848744	0.384058	0.0856509	0.146624	-	-	0.978659	0.195961	0.0463954	0.181597	-0.0144767	-0.103647	-0.135814	-0.0575979	0.00937974	-0.13325	-0.0676546	0.0217705	-0.102467	-0.0669558	0.0540357	-0.0617732	-0.00571003	0.0430932	0.0473017	0.0670214	0.0547593	-0.0852071	-0.0919287	0.0568475	0.098967	0.0593608	-0.0199813	-0.0519268	-0.0640035	-0.00434441	-0.0573926	-0.116988
T-box 15	Tbx15	21384	Mm.88761	ENSMUSG00000027868	1422195_s_at	100354_at	-	-	-	2.52627	4.30544	0.727229	0.465711	0.319392	0.12562	-	-	0.97103	0.17928	0.188604	0.170198	-0.0333037	-0.326992	-0.0631329	-0.279878	-0.180244	-0.239583	-0.311792	-0.217706	-0.356814	-0.335921	0.0431566	-0.059652	-0.0127504	0.0288766	0.0350757	0.0526598	0.0448436	-0.0920608	-0.103976	0.0422394	0.0644518	0.0444217	0.0540452	-0.283885	-0.31524	0.0235459	-0.268134	-0.364865
t-complex protein 10a /// t-complex protein 10c	Tcp10a /// Tcp10c	21460 /// 21462	Mm.264651	ENSMUSG00000052469 /// ENSMUSG00000055602	1422225_s_at	100358_s_at	-	-	-	5.32978	5.3783	0.188389	0.944947	0.645644	0.136872	-	-	0.918054	0.562529	0.191483	0.0964561	-0.102855	-0.266785	-0.138282	-0.475068	-0.0779908	0.788363	-0.0367744	-0.0153135	-0.130711	-0.120933	0.057998	0.150078	-0.0410415	0.00995071	0.104664	0.0232451	0.0128476	-0.0521264	-0.126442	0.0095886	0.00159754	0.0191482	-0.0720297	-0.131689	-0.100864	-0.111593	-0.0939118	0.469284
T-complex protein 10c	Tcp10c	21462	Mm.264651	ENSMUSG00000055602	1427421_at	100359_at	-	-	-	2.866	5.18966	0.855231	0.572736	0.249475	0.182265	-	-	0.221414	0.0756719	0.266375	0.178229	0.104236	-0.102949	0.0387797	0.518487	0.258568	-0.114618	0.587319	0.0367696	-0.0299179	-0.0232407	0.0698624	-0.0360618	0.00213551	0.0277423	0.0527101	0.0772706	0.145476	-0.0822096	-0.104522	0.0611495	0.193549	0.0676275	0.017796	0.3038	-0.0993204	0.0100152	-0.0209689	-0.034682
synaptotagmin VI	Syt6	54524	Mm.88818	ENSMUSG00000027849	1426106_a_at	100364_at	-	-	-	4.43772	6.24081	0.154956	0.421553	0.467993	0.240527	-	-	0.533084	0.131979	0.305843	0.274971	-0.0419032	-0.0792348	0.126239	0.0536663	0.176742	-0.77988	-0.114857	-0.0120357	0.0425942	-0.16846	0.216919	0.045461	0.148465	0.143951	0.169375	0.148618	0.121828	0.00267795	0.0815996	0.142751	0.31168	0.113722	-0.0402606	-0.0728803	-0.0717539	-0.040433	0.453222	-0.169837
caspase 9	Casp9	12371	Mm.88829	ENSMUSG00000028914	1426125_a_at	100368_at	-	-	-	5.52809	4.76734	0.764241	0.45735	0.433613	0.137127	-	-	0.882328	0.217294	0.101615	0.197614	-0.294927	-0.481586	-0.364554	-0.300148	-0.296341	-0.405665	-0.38564	-0.184915	-0.377203	-0.443873	0.0142303	-0.0865966	-0.060025	0.0024565	-0.0012078	0.0220467	0.0172494	-0.144359	-0.158787	0.00884169	0.0445065	0.00849878	-0.307297	-0.502715	-0.342346	-0.302669	-0.342245	-0.30959
doublesex and mab-3 related transcription factor 1	Dmrt1	50796	Mm.88852	ENSMUSG00000024837	1423582_at	100374_at	-	-	-	3.82351	5.60631	0.934111	0.39449	0.375529	0.165319	-	-	0.989368	0.212431	0.0472224	0.310413	-0.146433	-0.405582	-0.535976	-0.147781	-0.208428	-0.414286	-0.345476	-0.179401	-0.408754	-0.37636	0.162486	-0.0261627	0.084636	0.0947974	0.1328	0.146103	0.093861	0.0484674	-0.105466	0.135413	0.177009	0.147637	-0.239024	-0.335312	-0.343595	-0.228389	-0.313087	-0.413349
H3 histone, family 3A	H3f3a	15078	Mm.352429	ENSMUSG00000016559 /// ENSMUSG00000060743	1423262_a_at	100380_at	-	-	-	13.5691	15.4416	0.674878	0.200292	0.279881	0.321682	-	-	0.318864	0.116836	0.197639	0.234277	-0.169825	-0.219513	-0.184632	-0.491186	-0.344001	-0.230516	-0.117166	-0.336403	-0.0685765	-0.201059	-0.116093	0.227092	-0.0880839	-0.0412745	-0.0861339	0.159475	0.374256	0.155439	0.0977124	0.1287	-0.174699	-0.0479544	-0.334918	-0.285448	-0.118614	-0.174726	-0.334476	-0.120974
actin, alpha 1, skeletal muscle	Acta1	11459	Mm.214950	ENSMUSG00000031972	1427735_a_at	100381_at	-	-	-	3.71857	5.05279	0.0684133	0.166822	0.995606	0.528659	-	-	0.247209	0.729717	0.461507	0.323416	0.534223	-0.390904	-0.114224	0.136246	-0.775114	-0.184346	-0.437069	-0.126168	-0.494094	-0.866221	-0.057822	-0.167208	-0.0721851	0.408671	-0.0813158	-0.123599	-0.0534233	-0.2327	0.332318	-0.0827187	-0.448224	-0.607766	0.279128	-0.371824	-0.274816	-0.62049	-0.892895	-0.189532
ST6 (alpha-N-acetyl-neuraminyl-2,3-beta-galactosyl-1,3)-N-acetylgalactosaminide alpha-2,6-sialyltransferase 1	St6galnac1	20445	Mm.371581	ENSMUSG00000009588	1421517_at	100382_at	-	-	-	3.61271	5.94505	0.667263	0.161385	0.178739	0.251227	-	-	0.672227	0.194199	0.12326	0.219764	0.0336614	-0.193437	-0.302566	-0.127069	-0.0433718	-0.224389	-0.0373897	0.0670276	-0.23041	-0.0381866	0.235638	0.0533046	0.0429769	0.102944	0.0340668	0.127471	0.114872	-0.061551	-0.0451032	0.106843	0.165101	0.366737	-0.065096	-0.1346	-0.169449	-0.0842658	-0.142269	-0.223073
zinc finger protein 179	Zfp179	22671	Mm.89201	ENSMUSG00000010086	1460385_a_at	100383_at	-	-	-	2.5565	6.17506	0.757678	0.739354	0.21405	0.22123	-	-	0.896053	0.278729	0.156087	0.1712	0.280354	-0.0760153	-0.0500627	-0.0460319	-0.00877199	-0.121367	-0.122806	0.279342	-0.098523	-0.138823	-0.0197503	-0.00934288	-0.124666	-0.0129407	0.00918446	0.0507311	0.233673	-0.164426	-0.103872	0.106247	0.0368362	0.058992	-0.0410093	-0.0601137	0.146502	-0.0396532	-0.0274426	-0.112179
heat shock transcription factor 4	Hsf4	26386	Mm.89204	---	1425786_a_at	100384_at	-	-	-	2.2877	5.40502	0.826137	0.202001	0.142908	0.206274	-	-	0.943002	0.301405	0.120494	0.237833	-0.00207821	-0.132199	-0.154692	-0.0691475	-0.00272442	0.0838711	-0.0718247	0.197683	-0.134449	-0.0825757	0.102749	-0.0456669	0.0135828	0.0736716	0.0837804	0.14348	0.0682929	-0.0867397	-0.136337	0.115798	0.196361	0.106885	-0.0365853	-0.00302101	-0.0882974	-0.0485373	-0.0928906	0.139284
glycine receptor, alpha 1 subunit	Glra1	14654	Mm.358598	ENSMUSG00000000263	1422277_at	100385_at	-	-	-	2.23581	5.45923	0.9818	0.468005	0.150917	0.222214	-	-	0.459672	0.131238	0.0874682	0.233598	-0.0721182	-0.179008	-0.136773	-0.110095	-0.0782979	-0.167013	-0.122825	-0.0491432	-0.150221	-0.145832	0.235617	-0.0278859	0.00494694	-0.146969	0.0443571	0.0716939	0.069061	-0.00880194	-0.0535475	0.00721885	0.0879439	0.0556221	-0.0786175	-0.11622	-0.115642	-0.089249	0.0685983	-0.160636
beaded filament structural protein in lens-CP94	Bfsp1	12075	Mm.275937	ENSMUSG00000027420	1450571_a_at	100390_s_at	-	-	-	5.73373	4.373	0.435161	0.471777	0.193828	0.140722	-	-	0.366212	0.288563	0.153447	0.163906	-0.0152474	-0.215745	-0.207284	-0.0379759	0.0863331	-0.369435	-0.171911	-0.10551	-0.189192	-0.165666	0.0682401	-0.046319	0.0322325	0.0490247	0.0602746	0.0800494	0.0723505	-0.0533414	-0.0459295	0.0678721	0.121509	0.0600498	-0.12919	-0.152706	-0.156112	-0.130668	0.0394368	-0.195989
mitogen activated protein kinase 8	Mapk8	26419	Mm.21495	ENSMUSG00000021936	1420931_at	100391_at	-	-	-	4.98096	7.47494	0.10966	0.249549	1.78277	0.712283	-	-	0.259857	0.695334	1.15616	0.299361	0.561429	-0.0746278	-2.22963	-0.667368	-1.00516	-0.364393	0.00315289	-1.13887	-0.814348	-0.702428	0.728769	0.789833	-0.0975214	-0.223854	0.144836	0.0815675	0.0513013	-0.600799	0.105023	-0.420641	-0.424001	-0.553564	-0.0960441	0.15321	-0.468468	-0.625239	-0.649669	-0.155145
podocalyxin-like	Podxl	27205	Mm.89918	ENSMUSG00000025608	1417396_at	100394_at	-	-	-	5.32879	6.20212	0.849735	0.238034	0.719045	0.24611	-	-	0.549837	0.304161	0.710207	0.32685	-0.357971	-0.339027	-0.435623	-0.227329	-0.208344	-0.476598	-0.232225	-1.00247	0.0905797	-0.578915	0.2301	0.00968601	0.0626049	0.10017	0.122879	0.293992	0.100539	-0.0884481	-0.0206244	0.120962	0.174732	0.119465	0.300145	-0.177051	0.132936	-0.0910241	-0.278428	-0.341171
TYRO protein tyrosine kinase binding protein	Tyrobp	22177	Mm.46301	ENSMUSG00000030579	1450792_at	100397_at	Y	Y	B	4.91027	6.17122	0.000171216	0.0406832	2.01819	1.43235	-	-	0.714414	0.737521	0.452123	0.458099	0.0223189	-0.139953	0.59634	1.83061	1.43948	0.102801	-0.0888842	0.801504	1.04018	2.36806	0.0322589	-0.0295733	0.0230907	0.427555	0.0631085	0.117235	0.00501805	-0.233765	0.049292	0.0223363	0.0571573	2.48413	0.492661	-0.327285	0.785154	1.68728	1.62667	0.0959958
kinesin family member 3A	Kif3a	16568	Mm.88694	ENSMUSG00000018395	1449841_at	100398_at	-	-	-	9.57905	8.69557	0.472643	0.558535	0.509012	0.673237	-	-	0.439099	0.680339	0.222627	0.438536	0.259369	0.37484	0.168137	0.50774	0.114981	0.692672	0.643184	0.305612	0.2478	0.41615	-0.174977	0.140154	-0.184512	0.0364865	0.255213	0.133886	-0.966369	0.0649746	-0.329292	0.0847999	-0.56771	-0.081407	0.208452	0.561927	0.20222	0.37362	0.600758	0.474954
RIKEN cDNA 4921531G14 gene	4921531G14Rik	66736	Mm.244512	ENSMUSG00000022337	1416668_at	100400_at	-	-	-	11.4292	11.6946	0.179007	0.58245	0.9212	0.588745	-	-	0.845308	0.890603	0.361084	0.492249	-0.29943	-0.277319	-1.28818	-1.4451	-1.52233	0.121245	-0.0979716	-0.554222	-0.30423	-0.00877264	-1.08159	-0.336572	-0.575087	-0.302161	-0.390063	0.423139	-0.0958959	-0.125572	-0.359881	-0.0381429	-0.430533	-0.589863	-0.241421	-0.26433	-1.50751	-0.451516	-1.53053	0.0181914
Son cell proliferation protein	Son	20658	Mm.46401	ENSMUSG00000022961	1420952_at	100401_at	-	-	-	11.1551	7.50426	0.326111	0.949108	0.306333	0.297469	-	-	0.618073	0.735783	0.212064	0.365302	0.0621062	-0.325318	-0.0620037	0.20145	0.0433293	-0.136736	-0.0453261	0.071852	0.0405719	-0.0942167	0.342175	0.5188	0.478619	0.170605	0.495985	0.207687	-0.0356716	0.0568548	0.11632	0.273736	0.0159042	0.219821	-0.0850389	-0.231676	0.0839606	-0.00105689	0.212729	-0.306251
myosin, light polypeptide 7, regulatory	Myl7	17898	Mm.46514	ENSMUSG00000020469	1449071_at	100403_at	-	-	-	2.71685	5.03932	0.386033	0.610691	0.706895	0.308097	-	-	0.17839	0.296006	0.561849	0.206328	-0.344095	-0.366575	-0.372069	-0.320503	-0.136387	-1.06814	-0.372154	-1.04172	-0.407367	-0.376732	0.0532649	-0.145655	0.00395504	0.0119226	0.00701071	0.129664	0.245668	-0.171606	-0.0508017	-0.0182755	0.0173686	0.0253314	-0.321408	-0.344457	-0.0021892	-0.327607	-0.364785	-0.411884
tetratricopeptide repeat domain 10	Ttc10	21821	Mm.4653	ENSMUSG00000040040	1448652_at	100404_at	-	-	-	8.49704	10.546	0.739961	0.144068	0.365011	0.644749	-	-	0.911066	0.677042	0.16116	0.312459	0.23332	-0.080742	-0.0302962	0.293608	-0.0793789	-0.024949	0.0107153	-0.491356	-0.199359	-0.292816	0.128751	0.0777366	0.0638993	-0.0423339	0.268443	0.179726	0.18703	-0.0256841	-0.155488	0.73769	0.929468	0.468132	0.0799428	0.107193	0.191436	0.109063	-0.0186808	0.107233
protein tyrosine phosphatase, non-receptor type 5	Ptpn5	19259	Mm.4654	ENSMUSG00000030854	1423544_at	100406_at	-	-	-	6.45881	8.07324	0.435034	0.526964	0.449643	1.7375	-	-	0.11111	0.889402	0.449965	0.570072	0.273433	-0.0219159	-0.460742	0.106998	0.090483	-0.17257	0.467723	0.00726388	-0.377078	-0.107842	-0.337326	0.0651167	2.28182	0.699664	0.686389	0.460107	-0.02941	-0.455509	0.802796	-0.31105	0.513632	0.602141	0.335254	0.230506	-0.525559	-0.161046	-0.375803	0.51311
galanin	Gal	14419	Mm.4655	ENSMUSG00000024907	1460668_at	100407_at	-	-	-	10.9664	7.71344	0.416184	0.0712714	1.38349	0.916207	-	-	0.431407	0.0802344	0.36289	0.868314	-0.655605	-1.35229	-1.43297	-0.491036	-0.482609	-0.684029	-0.417115	-1.33402	-1.05324	-0.895129	0.210424	0.282247	-0.229478	-0.403675	-0.419559	0.0572918	0.0641441	-0.97007	-0.214526	-0.667226	0.0407134	0.704221	-0.773944	-1.53759	-1.36338	-1.15835	-0.593597	-0.35499
polymerase (DNA directed), epsilon 3 (p17 subunit)	Pole3	59001	Mm.27444	ENSMUSG00000028394	1421015_s_at	100408_at	-	Y	-	4.01348	7.24784	0.183266	0.0154325	0.472098	0.743708	-	-	0.667333	0.478	0.172573	0.230742	-0.0889205	-0.105749	-0.0889205	-0.112851	-0.254771	0.62902	-0.0955815	-0.0587159	-0.211139	-0.149325	0.381662	0.045527	0.162484	0.504684	-0.424059	-0.122935	0.150117	0.275475	0.271717	-0.11668	-0.531577	-0.536404	-0.0763357	-0.0664705	-0.137153	-0.00320915	-0.483771	0.502048
cadherin 3	Cdh3	12560	Mm.4658	ENSMUSG00000061048	1426673_at	100409_at	-	-	-	3.557	4.50147	0.78836	0.645106	0.0876854	0.13764	-	-	0.816647	0.180627	0.0497443	0.28279	-0.0256707	-0.0800414	-0.0981847	0.0280076	-0.00883012	-0.1497	-0.0529842	0.00486494	-0.0802663	-0.103458	-0.00517165	0.0212823	-0.0261873	-0.026227	-0.0063043	0.0026727	0.250514	-0.0245351	0.133794	-0.00371054	0.0484941	0.0158437	-0.0392089	0.000401616	-0.107352	-0.0168648	-0.0500949	-0.0668244
RIKEN cDNA C330027G06 gene	C330027G06Rik	68280	Mm.291032	---	1429558_a_at	100410_at	-	Y	-	9.53037	10.4508	0.0842737	0.000985872	0.661996	1.37413	-	-	0.437515	0.986045	0.301768	0.33707	-0.395548	0.0835733	-0.211231	-0.702366	-0.828856	0.387916	0.203921	-0.0517188	-0.14939	-0.207641	0.078619	0.222579	-0.194893	-0.481172	-0.485084	-1.07897	-0.180965	0.372696	-0.524939	-0.155223	-1.35759	-1.074	-0.10171	0.141829	-0.196899	-0.275674	-0.417668	-0.0300223
AE binding protein 1	Aebp1	11568	Mm.4665	ENSMUSG00000020473	1450637_a_at	100412_g_at	-	-	-	6.2034	6.66114	0.349579	0.178131	0.184388	0.86884	-	-	0.780643	0.921507	0.0773176	0.314486	0.0623869	-0.143667	-0.117639	0.151419	0.190849	-0.275857	-0.0913672	0.0872438	-0.0931628	-0.057108	0.113398	0.0312238	0.0949785	0.176512	1.55017	0.297651	0.124171	-0.0648399	0.0365934	0.149827	0.153892	0.229386	0.0667308	-0.0923149	0.069258	0.200426	0.136271	-0.156011
YLP motif containing 1	Ylpm1	56531	Mm.153183	ENSMUSG00000021244	1424532_at	100413_at	-	-	-	9.98844	11.5695	0.284015	0.756135	0.517728	0.434675	-	-	0.893288	0.61051	0.17525	0.331838	0.133776	0.0228798	0.458804	0.326404	0.729476	-0.354504	-0.300315	0.299216	-0.155998	0.0264596	-0.22177	-0.435432	-0.0543586	-0.378421	-0.164969	-0.33093	-0.346604	-0.433918	-0.42476	-0.302856	-0.342769	-0.404249	0.074194	-0.0654467	0.511717	0.360715	0.681504	-0.160224
myeloperoxidase	Mpo	17523	Mm.4668	ENSMUSG00000009350	1415960_at	100414_s_at	-	-	-	4.17675	4.93787	0.729556	0.375833	0.164805	0.149915	-	-	0.524339	0.204353	0.0930446	0.206236	-0.0767523	-0.224185	-0.183419	-0.117402	-0.0529188	-0.165031	-0.105425	-0.0374035	-0.049441	-0.11401	0.0840173	-0.0130355	0.0265844	0.0744136	0.0782078	0.096267	0.0648836	-0.0887937	-0.116389	0.0778714	0.119794	0.0798613	-0.0639427	-0.116142	-0.107178	-0.0748023	0.122312	-0.161763
maternal embryonic leucine zipper kinase	Melk	17279	Mm.268668	ENSMUSG00000035683	1416558_at	100416_at	-	Y	-	7.70166	6.41242	0.813238	0.0463148	1.13306	1.39282	-	-	0.824982	0.877382	0.314739	0.419529	-0.137483	-0.0120407	0.675616	-0.856551	-0.818833	-0.07756	-1.01501	0.563447	0.0380991	0.311373	-1.06983	-0.971324	-1.40861	-1.44803	-1.34853	-1.34641	-0.320436	-0.281384	-1.37702	-1.10748	-1.18918	-1.37331	-0.30502	0.0102244	0.392483	-0.131226	-0.383137	-0.230437
guanine nucleotide binding protein (G protein), gamma 2 subunit	Gng2	14702	Mm.41737	ENSMUSG00000043004	1418451_at	100418_at	Y	-	-	9.96025	8.28664	0.00111441	0.714784	1.08704	0.536669	-	-	0.299108	0.260659	0.270525	0.51964	-0.224403	-0.640027	-0.581049	-0.63243	-1.16188	-0.325849	-0.294455	-0.733839	-0.934125	-1.0122	-0.207786	0.145144	0.113278	0.128086	0.086705	-0.0394719	-0.441127	-0.271231	-0.0224957	-0.546427	-1.06926	-0.542606	-0.595465	-0.710352	-0.823604	-0.716175	-1.28224	-0.432036
similar to Acidic ribosomal phosphoprotein P0 /// similar to Acidic ribosomal phosphoprotein P0	LOC433621 /// LOC545581	433621 /// 545581	---	ENSMUSG00000049133 /// ENSMUSG00000056953	1427268_at	100420_at	-	-	-	2.95679	5.07624	0.53288	0.240405	0.159547	0.275732	-	-	0.843847	0.951396	0.0826329	0.198545	0.0364475	-0.184434	-0.26103	-0.0798683	0.116206	-0.225875	-0.134661	0.00185674	-0.2115	-0.137164	0.0980172	0.0127608	0.0576341	0.0847524	0.495938	0.104966	0.0935214	0.0132561	-0.0772089	0.442364	0.0359522	0.0986475	-0.0656105	-0.00713831	-0.143978	-0.0379032	-0.116104	-0.165173
keratin complex 2, basic, gene 4	Krt2-4	16682	Mm.46425	ENSMUSG00000059668	1418735_at	100421_at	-	-	-	2.93581	4.23088	0.517313	0.695478	0.158895	0.261071	-	-	0.326165	0.491446	0.160401	0.197872	0.152925	0.0294954	0.106063	-0.191298	-0.0194352	-0.0395133	-0.0602883	-0.010634	-0.0130799	-0.0530806	0.322223	-0.0624783	-0.0260395	0.304938	0.0216425	0.0400556	0.0629265	0.0375111	-0.0801802	0.110985	0.32108	0.0184011	0.0171577	-0.0457724	-0.0384517	-0.0326766	-0.125665	-0.101832
signal transducer and activator of transcription 5A	Stat5a	20850	Mm.277403	ENSMUSG00000004043	1421469_a_at	100423_f_at	-	-	-	3.47547	5.50893	0.485193	0.768408	0.197142	0.268721	-	-	0.475436	0.744485	0.210712	0.200338	0.126013	-0.0485635	0.138538	0.0126822	0.349857	-0.1178	-0.0308813	0.00195953	-0.0775009	-0.0350167	0.0278082	0.220405	0.0880988	0.149522	0.361238	0.146011	-0.0108747	0.317037	-0.0761432	0.0560301	0.10231	-0.0119696	0.0508735	0.044439	-0.032609	0.0912091	-0.0224778	-0.151369
spleen tyrosine kinase	Syk	20963	Mm.122843	ENSMUSG00000021457	1418261_at	100425_at	-	-	-	5.60487	7.11803	0.309049	0.290822	0.210141	0.380589	-	-	0.880553	0.273867	0.230918	0.546897	-0.014509	-0.102814	0.00320042	0.287845	0.00230669	-0.131603	-0.128401	0.0204028	-0.0987776	-0.0643703	0.256653	0.194149	-0.0415235	0.186767	0.0364235	0.294546	0.21867	0.137859	0.336921	0.0467394	0.562521	0.466633	-0.0272777	-0.143528	0.366982	-0.0213719	0.165944	-0.112769
spleen tyrosine kinase	Syk	20963	Mm.122843	ENSMUSG00000021457	1425797_a_at	100426_s_at	-	-	-	2.98119	4.40096	0.900625	0.365866	0.0855632	0.174312	-	-	0.936917	0.183876	0.0419748	0.208658	0.0791408	-0.093953	-0.24952	-0.0540554	0.00481845	-0.120333	-0.0610779	0.0783934	-0.0922916	-0.101669	0.0779095	-0.0577302	0.0059255	0.0473051	0.0581121	0.0791228	0.0658396	-0.109011	-0.0902572	0.0681734	0.123771	0.0705242	-0.0173417	-0.0455461	-0.0559366	-0.016804	-0.0507292	-0.1078
protein tyrosine phosphatase, receptor type, O	Ptpro	19277	Mm.186361	ENSMUSG00000030223	1417676_a_at	100427_at	Y	-	-	10.7973	12.3885	0.0101218	0.613297	2.25985	0.935749	-	-	0.817914	0.554027	0.294237	0.422256	-0.531217	-0.571977	-2.28202	-1.0878	0.171825	-0.544647	-0.36886	-2.23769	-1.35446	-0.46169	-0.653143	-0.159561	0.569168	-0.305858	-0.533995	-0.478308	-0.663548	-0.502694	-0.0143597	-0.137133	-0.132462	-0.0853663	-0.369049	-0.243146	-2.30771	-1.14785	0.0131236	-0.405682
laminin, gamma 2	Lamc2	16782	Mm.329272	ENSMUSG00000026479	1421279_at	100428_at	-	-	-	2.33891	5.43902	0.860571	0.258316	0.10905	0.64366	-	-	0.927073	0.252427	0.0439886	0.878986	7.8684e-05	-0.115458	-0.170976	-0.0737993	-0.0042479	-0.170047	-0.102642	0.00121129	-0.133154	-0.0973731	-0.0237634	-0.129521	-0.130136	-0.131094	-0.707832	-0.238414	1.03852	0.272962	0.233663	-0.0644916	0.449155	-0.0341443	-0.0387548	-0.062787	-0.0884564	-0.0232907	-0.0805547	-0.148502
protoporphyrinogen oxidase	Ppox	19044	Mm.266888	ENSMUSG00000062729	1416618_at	100429_at	Y	-	-	7.78356	8.22977	1.17e-05	0.98544	0.837629	0.399996	-	-	0.239827	0.5842	0.216604	0.516532	0.024877	0.0541407	0.390314	0.711801	0.864674	-0.148489	-0.00841245	0.241322	0.733053	0.686972	-0.214465	-0.404194	0.194755	-0.772241	-0.604682	-0.629092	-0.585526	-0.0700728	-0.852291	0.156481	-0.154344	-0.0943117	-0.0293525	0.112128	0.63685	0.591916	0.655858	-0.058962
leptin receptor	Lepr	16847	Mm.259282	ENSMUSG00000057722	1425873_a_at	100430_at	-	-	-	2.3586	4.60339	0.638201	0.432436	0.113352	0.337439	-	-	0.735743	0.810849	0.148005	0.182495	0.0032136	-0.135529	-0.095932	-0.0635454	0.0168895	-0.148604	-0.0911749	-0.0201978	0.0341864	-0.0777999	0.0834964	-0.00433227	0.0255116	0.0655934	0.0800896	0.0929818	0.0835333	-0.061902	-0.0839247	0.54305	0.125544	0.0843746	-0.0168118	-0.060455	-0.0559504	0.344751	0.00551146	-0.126965
leptin receptor	Lepr	16847	Mm.259282	ENSMUSG00000057722	1425644_at	100431_at	-	-	-	3.13029	5.79205	0.102966	0.234109	0.336002	0.255255	-	-	0.208065	0.271766	0.21732	0.35929	-0.0472024	-0.115948	-0.315956	-0.079207	-0.0446941	-0.157085	-0.0861855	0.0220624	-0.111524	0.422804	0.229769	0.0523496	0.107707	0.147008	0.184575	0.166449	0.0417319	-0.0875497	-0.0804301	0.146085	0.290736	0.155392	-0.0484265	-0.0780291	-0.0795517	-0.0302829	-0.0797004	0.0225939
MyoD family inhibitor	Mdfi	17240	Mm.329100	ENSMUSG00000032717	1420713_a_at	100434_s_at	-	-	-	2.72046	5.29266	0.787324	0.0800807	0.157986	0.75112	-	-	0.944706	0.407864	0.0485546	0.193397	0.0237954	-0.19033	-0.258696	0.0523345	-0.0162067	-0.23328	-0.125641	0.0371622	-0.113492	-0.161637	0.407012	0.509169	0.362189	0.406549	0.411572	1.08257	0.42628	0.289825	0.206362	0.561904	0.425203	0.419674	-0.0506074	-0.0955665	-0.11419	-0.000358342	-0.0903233	-0.143114
endothelial differentiation, lysophosphatidic acid G-protein-coupled receptor, 2	Edg2	14745	Mm.4772	ENSMUSG00000038668	1417143_at	100435_at	Y	Y	B	8.36019	7.00974	7.78e-05	0.0369775	2.29159	1.09049	-	Y	0.201442	0.00430358	0.427922	0.745597	-0.627352	-0.50321	0.990059	0.899341	1.40466	-0.357666	-0.880998	0.521468	1.51894	1.79432	-0.291132	-0.58287	-1.14649	-0.548192	0.330233	0.659367	-0.223198	-0.583831	-0.513603	-1.0482	-0.0147919	-0.138473	-0.140631	-0.292209	1.14775	1.58208	1.70016	-0.351409
orosomucoid 1	Orm1	18405	Mm.4777	ENSMUSG00000039196	1451054_at	100436_at	-	-	-	3.72928	6.15788	0.956102	0.157568	0.237596	0.449985	-	-	0.933102	0.239487	0.179469	0.290412	0.0405785	-0.221782	-0.254124	-0.100987	-0.0381673	-0.204676	-0.211023	0.296511	-0.171714	-0.18413	0.167	-0.0209223	0.241176	0.081712	0.303272	0.116625	-0.0276643	-0.168024	-0.237136	0.0903893	0.407752	0.0463793	-0.0803807	-0.170913	0.0720256	-0.0922575	-0.131276	-0.185826
G protein-coupled receptor 19	Gpr19	14760	---	ENSMUSG00000032641	1421756_a_at	100438_at	-	-	-	9.28962	10.4891	0.876824	0.196725	0.440963	0.674919	-	-	0.830906	0.688424	0.262774	0.147901	0.480287	-0.0686318	0.139125	0.657386	0.275525	0.273833	0.352445	-0.266932	0.0103125	-0.183967	0.865597	0.136567	-0.121479	0.256051	0.445033	0.616715	0.484241	0.223065	0.195954	0.0746481	0.105125	0.307876	0.0969202	0.0466963	0.191572	0.159482	0.282696	0.161915
ankyrin 1, erythroid	Ank1	11733	Mm.334444	ENSMUSG00000031543	1419421_at	100440_f_at	-	-	-	7.6934	6.42424	0.116593	0.385701	0.51702	0.548512	-	-	0.606775	0.600213	0.177975	0.277784	-0.0982402	-0.0896195	-0.625725	-0.17958	0.30587	-0.146908	0.039108	-0.296173	-0.289159	-0.193728	-0.140744	-0.382702	-0.160133	-0.13771	-0.155867	0.182731	0.33569	0.224529	-0.240395	0.461014	0.852362	0.357037	0.181071	0.0164517	-0.651234	-0.146426	-0.0437206	-0.0702694
branched chain aminotransferase 2, mitochondrial	Bcat2	12036	Mm.24210	ENSMUSG00000030826	1425764_a_at	100443_at	-	-	-	2.27274	7.44952	0.270254	0.635884	0.653498	2.0892	-	-	0.996105	0.863278	0.574711	0.505401	-0.019159	-0.0497892	-0.115495	-0.0286727	0.033539	1.08889	-0.0387182	-0.121768	-0.0822662	-0.0415231	-0.530161	0.21488	2.70574	1.47784	0.244878	0.871962	0.0526455	0.153514	0.995157	0.206613	0.271	0.277041	-0.00924581	-0.0270685	-0.0290787	0.0114838	-0.0297643	-0.0704431
cyclin-dependent kinase 5	Cdk5	12568	Mm.298798	ENSMUSG00000028969	1450674_at	100444_at	-	Y	-	9.7672	10.9665	0.527615	0.0327757	0.474988	0.961957	-	-	0.987517	0.194705	0.217467	0.420148	0.275237	-0.118305	0.0993901	0.609616	0.0073475	0.282735	0.0593616	-0.208892	-0.068465	-0.39935	0.258866	0.297203	0.230546	0.766103	0.820578	0.97456	-0.567395	0.200101	0.241916	0.275728	0.100784	0.640824	0.0622185	-0.0900591	0.138286	0.292913	0.0339137	0.0608203
hyaluronidase 2	Hyal2	15587	Mm.4834	ENSMUSG00000010047	1448679_at	100447_at	Y	-	-	8.92902	9.10324	0.0338837	0.535087	0.628335	0.773419	-	-	0.907901	0.319071	0.138974	0.259636	-0.324831	-0.074383	0.306756	0.516497	0.156429	-0.205394	0.0311851	0.41969	-0.042933	0.104722	-0.419134	-0.228517	-0.0907094	-0.184604	-0.399732	-0.368954	-1.1277	0.0494192	-0.0812959	-0.321034	-0.363951	-0.523619	-0.267479	-0.182697	0.281133	0.172597	0.277534	-0.28218
activin A receptor, type II-like 1	Acvrl1	11482	Mm.279542	ENSMUSG00000000530	1451604_a_at	100449_g_at	-	-	-	2.53457	7.96407	0.122097	0.211082	0.287254	0.420759	-	-	0.162258	0.132374	0.573324	0.483083	-0.0890556	-0.202304	-0.047755	0.0402052	-0.196486	-0.222833	0.176792	-0.0204754	0.103018	-0.2348	0.0771926	-0.0573357	0.246568	0.0995684	0.208457	0.563018	0.0980735	-0.0902107	0.447405	0.117719	0.321182	0.0998302	-0.0488045	-0.0706412	0.0752487	0.458479	0.0174878	-0.116902
heat shock factor 1	Hsf1	15499	Mm.347444	ENSMUSG00000022556	1424622_at	100451_at	-	-	-	5.77862	6.80592	0.0438925	0.806205	0.471025	1.07797	-	-	0.174854	0.998904	0.270282	0.411868	-0.391176	-0.397736	-0.291062	-0.205238	0.0843775	-0.531795	-0.265543	-0.32169	-0.596051	-0.0652976	-0.0902023	-0.0772545	1.95051	0.0393793	0.384736	0.118513	-0.0992817	-0.358609	-0.233946	-0.478749	-0.0880987	-0.458443	-0.228065	-0.394018	-0.274149	-0.00548256	0.0743566	-0.303412
Kruppel-like factor 1 (erythroid)	Klf1	16596	Mm.4847	ENSMUSG00000054191	1418600_at	100452_at	-	-	-	4.52086	6.57691	0.978433	0.0342456	0.0822859	0.354244	-	-	0.929776	0.673547	0.069566	0.255161	-0.0156031	-0.0985445	-0.0881143	0.0464772	-0.00138598	0.0236523	-0.057978	0.0145477	-0.110736	-0.0574878	0.0653608	-0.116291	0.0392337	0.0586674	0.059043	0.493763	0.0458521	-0.0101629	-0.0443254	0.0456678	0.0913505	0.0882708	-0.0276572	0.0704519	0.0833729	-0.0143498	-0.0117301	-0.101192
calcium/calmodulin-dependent protein kinase II, beta	Camk2b	12323	Mm.4857	---	1448676_at	100453_at	Y	Y	B	7.7041	10.5764	0.000301955	4.67e-07	0.970724	1.89644	-	-	0.0550249	0.0582676	0.448435	0.433745	0.222563	-0.0429039	-0.477741	-0.00746568	0.627571	-0.0736563	-0.00858114	-0.0833181	-0.0673725	0.752818	-0.420104	-0.248395	0.383216	0.406023	1.10122	1.19102	-0.487123	-0.153182	0.412144	0.552199	1.05258	1.69463	0.084648	0.0905888	-0.532369	-0.742442	0.682154	0.15604
protein tyrosine phosphatase, receptor type, U	Ptpru	19273	Mm.4860	ENSMUSG00000028909	1416674_at	100454_at	-	-	-	3.9482	5.07469	0.378377	0.345702	0.325761	0.398851	-	-	0.340744	0.118601	0.154223	0.355836	-0.185936	-0.248521	-0.202822	-0.383377	-0.24415	-0.282353	-0.121766	0.028278	-0.215466	-0.407371	0.0303001	0.05231	0.0182723	0.0274964	0.364445	0.0247226	0.0456742	0.21017	-0.124215	0.64578	0.022452	0.667037	-0.0103827	-0.188717	-0.191839	-0.44254	-0.166725	-0.263079
synaptosomal-associated protein 91	Snap91	20616	Mm.281651	ENSMUSG00000033419	1416688_at	100455_at	Y	-	-	11.2744	13.1279	0.0134314	0.205765	1.26316	1.08759	-	-	0.430642	0.410156	0.534495	0.477859	-0.256495	-0.0920719	-1.44139	-1.41981	-0.576899	-0.169131	-0.159997	-1.08494	-0.607512	-0.0855576	-1.13707	-0.780954	-0.469172	-1.017	-1.02489	-1.35571	-0.512927	-0.0821838	-0.405702	-0.0584298	-0.328977	-0.819476	-0.0889983	-0.110719	-1.82186	-0.742639	-1.07704	0.112515
golgi apparatus protein 1	Glg1	20340	Mm.276271	ENSMUSG00000003316	1448579_at	100457_at	Y	-	-	10.3514	11.6247	0.0107849	0.126742	0.998105	0.847925	-	-	0.773306	0.693644	0.109813	0.403149	0.437766	0.178877	0.730775	0.996691	1.28516	-0.0281406	0.255679	0.66053	0.502373	0.711046	-0.250297	-0.151088	0.967406	0.338194	0.0660244	0.137371	-0.42178	0.205414	0.0563681	0.466684	0.522644	0.455359	0.240252	0.195008	0.930467	0.844499	1.34481	0.0883304
N-ethylmaleimide sensitive fusion protein attachment protein beta	Napb	17957	Mm.274308	ENSMUSG00000027438	1423173_at	100458_at	Y	-	-	9.75414	9.86229	0.0150899	0.116326	1.18438	0.506751	-	-	0.352651	0.784795	0.360086	0.225717	0.164277	-0.204243	-0.390403	0.365383	0.896729	0.23036	0.08687	-0.684099	-0.247826	0.397536	0.115558	0.163	0.017497	0.291274	0.637105	0.543226	0.147057	-0.305875	0.402192	0.463692	0.0243039	0.3274	0.21175	0.0383186	-0.221878	0.0781806	0.528131	0.125231
RAD50 homolog (S. cerevisiae)	Rad50	19360	Mm.4888	ENSMUSG00000020380	1422630_at	100459_at	Y	-	-	8.17582	8.53141	0.00126311	0.727658	1.12915	0.289528	-	-	0.872607	0.841256	0.356762	0.300278	-0.615365	-0.158807	0.489849	0.517035	0.544948	-0.694073	-0.916671	0.223554	0.25617	0.403912	0.0721744	-0.181499	-0.0222915	-0.0989391	-0.0929509	-0.316322	-0.320509	-0.0676459	-0.304823	-0.143305	-0.486104	-0.00979028	-0.257445	-0.259007	0.113114	0.32863	0.594069	-0.338468
SH2 domain binding protein 1 (tetratricopeptide repeat containing)	Sh2bp1	22083	Mm.255858	ENSMUSG00000005609	1422679_s_at	100460_at	-	-	-	9.28699	10.1155	0.739699	0.161087	0.204598	0.712664	-	-	0.738757	0.332103	0.190926	0.348767	0.0722685	0.0881127	0.197403	0.132438	0.0244653	-0.0860765	-0.0225466	-0.488276	-0.223259	-0.368094	-0.405995	-0.317783	0.00494255	-0.339439	-0.65024	-0.532984	-0.560499	-0.143546	-0.152017	-0.659848	-0.775088	-0.520804	-0.184408	0.119779	0.27096	-0.0517986	-0.0270545	-0.0905824
polymerase (RNA) II (DNA directed) polypeptide J	Polr2j	20022	Mm.4896	ENSMUSG00000039771	1417720_at	100461_at	-	-	-	10.168	12.579	0.3051	0.344919	0.519576	0.705816	-	-	0.443736	0.795368	0.217214	0.187335	-0.244123	-0.499409	-0.0725322	0.208205	-0.425788	-0.185145	-0.311533	-0.273733	-0.546085	-0.613363	0.916853	0.621841	0.165625	0.559311	0.615251	0.307775	0.494779	0.246552	0.480757	0.320294	0.0551221	0.292722	-0.399254	-0.537764	-0.119385	-0.335842	-0.504233	-0.464442
casein gamma	Csng	12993	Mm.4908	ENSMUSG00000061937	1420633_a_at	100463_at	-	-	-	3.06379	4.67656	0.922195	0.312091	0.164928	0.19533	-	-	0.994011	0.300696	0.139195	0.194563	0.0853455	-0.157048	-0.179916	0.00916145	0.0142079	-0.163344	-0.172808	0.044476	-0.131187	-0.118582	0.0668328	-0.0640238	-0.00147384	0.0469066	0.0531932	0.0717166	0.0568053	-0.0798586	-0.0970075	0.0600362	0.193583	0.0624045	0.0323462	-0.0682003	-0.121156	0.0613009	-0.0771707	-0.151549
RIKEN cDNA 3110043O21 gene	3110043O21Rik	73205	Mm.331544	ENSMUSG00000028300	1428468_at	100464_at	-	-	-	10.3721	10.5692	0.0677301	0.132158	0.802385	1.09573	-	-	0.490491	0.853558	0.584249	0.715671	-0.390936	-0.245343	-0.637986	-1.26603	-0.528174	0.288724	0.243708	-0.390743	-0.33874	-0.13566	-0.970932	-0.178173	0.115402	0.0077937	0.0342066	0.0209621	-0.818897	-0.00233485	0.286236	-0.0951028	-0.175371	-0.188562	-0.0775077	-0.255674	-0.741527	-0.243485	-0.592911	0.210001
lymphoblastomic leukemia	Lyl1	17095	Mm.4925	ENSMUSG00000034041	1419120_at	100467_at	-	-	-	4.1469	5.00702	0.76488	0.205253	0.199796	0.173013	-	-	0.343236	0.269426	0.285406	0.153726	-0.186882	-0.329416	-0.119146	-0.185017	-0.200708	-0.0401788	0.309508	-0.136749	-0.214575	-0.0544185	0.0369854	-0.0496256	-0.0147996	0.0264703	0.0310143	0.172524	0.0496395	-0.0850905	-0.0852012	0.036206	0.0602741	0.0387848	-0.158782	-0.301333	-0.156288	0.177901	-0.179238	-0.237807
nuclear transcription factor-Y alpha	Nfya	18044	Mm.4929	ENSMUSG00000023994	1452560_a_at	100469_at	-	-	-	7.87444	9.41979	0.0789683	0.398771	0.821018	1.15833	-	-	0.658999	0.875648	0.413928	0.280796	-0.701541	-0.505446	-0.5574	-0.0792593	-0.85396	-0.825312	-0.313346	0.307582	0.194442	0.134729	-0.516244	-0.686213	0.9773	-0.480612	-0.671508	-0.562522	-0.397433	-0.586595	-0.193482	-0.592607	-0.644882	-0.970325	-0.867107	-0.277711	-0.86076	-0.927902	-0.783058	-0.348129
mitogen activated protein kinase 10	Mapk10	26414	Mm.39253	ENSMUSG00000046709	1448342_at	100470_at	-	Y	-	9.22429	11.3009	0.0764556	0.0030657	1.52378	1.00635	-	-	0.991445	0.433773	0.264093	0.466042	0.920887	0.891284	1.19131	1.81446	1.74145	1.07121	0.959302	0.731059	0.944876	1.30611	0.130871	0.10501	-0.322787	-0.910041	-0.896505	-0.798706	0.189728	0.0672172	-0.155751	-0.447481	-0.0412919	-0.893395	0.790591	1.0097	1.20956	1.50515	1.80492	0.67332
RIKEN cDNA 1110036O03 gene	1110036O03Rik	66180	Mm.4940	---	1455288_at	100471_at	-	-	-	7.77564	7.05255	0.12983	0.57773	0.889124	0.673318	-	-	0.465981	0.93979	0.313853	0.423516	0.194541	0.265288	0.766135	0.622425	0.586728	0.549968	0.41287	1.01211	0.633602	0.916969	-0.329552	0.453004	0.125843	0.378632	-0.203137	-0.284795	-0.48269	-0.533643	0.0413251	-0.727908	-0.976332	-0.573392	0.206214	0.22995	0.797847	0.6784	0.842331	0.346864
enabled homolog (Drosophila)	Enah	13800	Mm.87759	ENSMUSG00000022995	1424800_at	100472_at	Y	Y	B	12.6905	12.5864	0.0332038	0.0146558	0.742184	1.53139	-	-	0.723813	0.915643	0.252652	0.345258	0.0518785	0.254862	-0.300362	-0.937797	-0.76432	-0.330123	-0.0529129	-0.139284	-0.344622	-0.425309	-0.895839	-0.581873	-0.510919	-1.41126	-1.40821	-1.5895	-0.0233725	-0.328938	-0.81733	-0.526783	-0.520183	-1.47328	0.0214177	0.299226	-0.48154	-0.269753	-0.978309	-0.117406
arrestin, beta 1	Arrb1	109689	Mm.260193	ENSMUSG00000018909	1460444_at	100473_at	-	-	-	9.30631	8.83652	0.205171	0.244279	0.835021	0.688768	-	-	0.678649	0.355355	0.306912	0.379859	-0.29324	0.0645319	-0.952338	-0.964423	-0.49353	-0.652954	-0.270831	-0.717705	-0.457126	-0.417074	-0.594486	-0.212194	0.0366128	-0.501803	0.0466809	-0.358755	-0.78305	-0.181985	-0.203938	-0.161422	-0.419965	-0.603968	-0.00614493	0.094753	-1.26647	-0.206153	-0.676742	-0.326225
ST8 alpha-N-acetyl-neuraminide alpha-2,8-sialyltransferase 2	St8sia2	20450	Mm.4954	ENSMUSG00000025789	1420377_at	100474_at	Y	-	-	8.8936	10.9298	0.00129233	0.0876852	1.22032	1.88868	-	-	0.324025	0.447863	0.560853	0.60769	0.177033	-0.0894701	0.313853	-0.146193	-0.962466	-0.245747	-0.0165257	-0.277612	-0.732393	-1.44194	0.365407	0.697489	2.6603	1.70485	1.34096	1.16279	0.261785	0.419717	1.11707	1.13069	1.32457	0.847655	-0.0145879	-0.149495	0.191597	-0.692393	-1.03044	0.0751083
tripartite motif protein 25	Trim25	217069	Mm.248445	ENSMUSG00000000275	1425974_a_at	100475_at	-	-	-	5.76428	8.10738	0.281809	0.724784	1.29558	1.45633	-	-	0.908938	0.72999	0.253737	0.391634	-0.118764	-0.552095	0.31453	-0.58724	-0.549905	-0.0875501	-0.779005	0.94552	1.24946	0.093856	-0.535693	-0.359321	0.375358	0.435535	0.0315185	0.409883	-0.544219	-0.725103	1.45288	-0.684537	-0.395064	-0.101275	0.266781	0.0105124	-0.362252	0.24983	-0.12224	-0.0970182
integrin binding sialoprotein	Ibsp	15891	Mm.4987	ENSMUSG00000029306	1417484_at	100476_at	-	-	-	2.99238	5.32735	0.865637	0.259268	0.146173	0.272912	-	-	0.870298	0.173107	0.0783864	0.251919	0.0148308	-0.172167	-0.249366	0.03911	0.00505244	-0.178008	-0.120179	0.0315769	-0.175573	-0.121822	0.170498	-0.034779	0.0536777	0.102762	0.19898	0.130691	0.103634	-0.0638175	-0.128738	0.122008	0.248246	0.126386	-0.0189715	-0.058942	-0.128761	-0.0150983	-0.0974971	-0.159772
transmembrane protein 45a	Tmem45a	56277	Mm.262328	ENSMUSG00000022754	1422587_at	100477_at	-	-	-	2.64654	4.62434	0.189393	0.863791	0.2692	0.315245	-	-	0.0560332	0.151134	0.483966	0.276821	-0.221861	-0.315407	-0.249628	-0.0750119	0.0845036	-0.290447	-0.222992	-0.185482	-0.255299	-0.214193	-0.0343646	-0.151422	-0.113505	-0.0778486	-0.0625441	-0.0495711	0.305198	-0.208234	-0.207425	-0.0552314	0.018192	-0.0430609	-0.203726	-0.221152	-0.102904	0.434445	-0.192815	-0.434449
procollagen, type XI, alpha 1	Col11a1	12814	Mm.209715	---	1449154_at	100481_at	-	Y	-	8.10276	6.2628	0.576988	0.0277597	0.838861	1.2465	-	-	0.116838	0.974412	0.956519	0.81633	0.167658	-0.63712	1.04557	-0.0897619	0.396328	0.782467	0.402839	0.397867	1.50903	0.116237	-0.353607	0.0945464	0.0656322	-1.16923	-0.842301	-0.826778	-0.454132	0.523297	-0.762058	-0.705925	-0.778931	-0.787035	0.376441	-0.431622	1.44966	1.63636	0.330943	0.508011
zinc finger protein 598	Zfp598	213753	Mm.219581	ENSMUSG00000041130	1460691_at	100482_at	-	-	-	8.46509	10.3586	0.112232	0.819535	0.598377	1.07854	-	-	0.846978	0.912879	0.154981	0.150945	0.221203	0.475269	0.710987	0.761866	0.777946	-0.0189241	0.149757	0.485766	0.267717	0.360028	0.386779	0.400886	1.29951	0.784202	0.487693	0.722137	0.568018	0.556112	0.857562	0.423797	0.645158	0.857309	0.261063	0.395688	0.850955	0.66024	0.754426	0.227706
interferon (alpha and beta) receptor 1	Ifnar1	15975	Mm.502	ENSMUSG00000022967	1449026_at	100483_at	Y	-	-	7.86022	7.59231	0.0320772	0.997167	0.614044	0.59713	-	-	0.711565	0.820804	0.228013	0.532444	-0.337181	-0.269682	0.139175	0.329821	0.237142	-0.562491	-0.69783	-0.488273	-0.200554	0.0234339	-0.118262	0.0957769	0.114622	0.0498285	0.415457	-0.0884055	-0.85055	-0.209756	0.110826	-0.119715	-1.3271	-0.120113	-0.327792	-0.283817	0.102776	0.187273	0.378479	-0.597602
matrix metalloproteinase 13	Mmp13	17386	Mm.5022	ENSMUSG00000050578	1417256_at	100484_at	-	-	-	2.76559	4.49895	0.851989	0.289591	0.150575	0.188075	-	-	0.458686	0.179882	0.248154	0.214906	0.168385	-0.158123	-0.267606	-0.0438667	-0.0190035	-0.22655	-0.143026	-0.00359179	-0.190918	-0.145604	0.0702679	-0.0701236	0.0018205	0.0447175	0.0686053	0.0781953	0.0509898	-0.106303	-0.105371	0.0673383	0.131117	0.0671644	-0.0410355	-0.0166411	-0.143706	-0.0290618	-0.0749899	-0.160376
enhancer of zeste homolog 1 (Drosophila)	Ezh1	14055	Mm.5027	ENSMUSG00000006920	1449023_a_at	100486_at	Y	Y	B	7.21536	9.51035	0.000912261	0.00833212	1.06235	0.743042	-	-	0.0770833	0.891613	0.528193	0.233981	-0.323516	-0.213641	0.162797	1.03159	0.901705	-0.319849	-0.0372284	0.285564	0.449744	0.288497	0.16127	0.299112	-0.0317674	0.382546	0.647263	0.512424	-0.26359	0.367716	0.256614	0.364757	0.736501	0.496549	-0.308266	-0.0259568	0.258707	0.170632	1.05189	-0.172659
glucosidase, beta, acid	Gba	14466	Mm.5031	ENSMUSG00000028048	1450099_a_at	100488_at	-	-	-	8.47147	10.2076	0.133973	0.227042	1.2011	0.557761	-	-	0.835632	0.945511	0.201553	0.107455	0.449363	0.0274366	1.0179	1.5101	0.791889	0.616989	0.490837	0.151625	0.892101	0.626035	0.441417	0.452316	0.39401	0.806141	0.856405	0.430638	-0.163691	0.483445	0.456474	0.309381	0.248567	0.0960291	0.305764	0.205133	0.925991	1.11237	0.857529	0.387981
phosphodiesterase 7A	Pde7a	18583	Mm.296814	ENSMUSG00000069094	1423313_at	100489_at	Y	Y	B	7.7397	10.997	0.0357339	0.00196012	0.763156	0.91696	-	-	0.236665	0.69243	0.269781	0.303982	-0.369963	-0.331827	-0.427045	-0.802125	-0.640062	0.243889	0.26246	-0.673448	-0.315832	-0.886249	0.00149807	-0.180598	-0.510631	-0.639335	-0.567859	-0.978215	-0.440341	-0.160401	-0.384741	-0.170109	-0.901615	-0.855705	-0.184807	-0.0534753	-0.29985	-0.481635	-0.479757	0.0616588
---	---	---	---	---	1418445_at	100491_at	Y	-	-	7.10465	7.05032	0.00232233	0.717283	1.75399	0.423288	-	-	0.224315	0.478743	0.564944	0.543912	0.106989	-0.507006	-0.439502	0.0102028	1.14748	-0.083705	0.0669967	-1.12914	0.100865	0.791863	-0.272541	-0.258883	0.471899	-0.0573532	-0.296922	-0.377137	-0.166303	-0.0715793	-0.0884526	-0.384089	0.0833409	-0.0859929	-0.16188	-0.165512	-0.946428	-0.326206	0.935795	0.247404
adaptor protein complex AP-2, alpha 2 subunit	Ap2a2	11772	Mm.253090	ENSMUSG00000002957	1435869_s_at	100492_at	Y	-	-	9.37477	11.2234	0.0378845	0.615598	1.04531	0.247606	-	-	0.870385	0.399156	0.212598	0.308084	0.36107	0.692429	0.511181	0.917666	1.31643	0.306803	0.698001	0.629708	0.525805	0.77418	0.0638862	0.0501451	0.35123	0.00168279	-0.130685	0.00146051	-0.161728	0.123996	-0.0254424	0.105134	0.528056	0.323065	0.656627	0.673941	0.540102	0.642405	1.14003	0.436441
---	---	---	---	---	1416761_at	100493_at	-	-	-	4.93925	5.2201	0.456968	0.665213	0.836472	0.132846	-	-	0.0515658	0.18629	0.312858	0.131781	-0.663539	-0.877757	-0.572532	-0.751002	-0.888038	-0.879795	-0.782865	-0.634396	-0.816024	-0.784907	-0.046747	-0.145283	-0.0209134	-0.0558698	-0.0568736	-0.0451503	-0.0582161	-0.120409	-0.138151	-0.0830737	0.0117992	-0.0605914	-0.645689	-1.08514	-0.865181	-1.01782	-0.519071	-0.842607
dishevelled 2, dsh homolog (Drosophila)	Dvl2	13543	Mm.5114	ENSMUSG00000020888	1417207_at	100495_at	-	-	-	4.68371	3.97852	0.480847	0.53469	0.155033	0.136163	-	-	0.899953	0.25204	0.314123	0.134955	0.110734	0.119261	0.118921	0.166314	0.176735	-0.0593879	0.133954	0.162634	0.111028	0.133331	0.04284	-0.062642	-0.0107268	0.0107281	0.0293842	0.043716	0.0509931	-0.0333193	-0.0635265	0.0305164	0.146981	0.0383972	0.541291	-0.219959	0.146935	0.134625	0.196525	0.0903064
peptidylglycine alpha-amidating monooxygenase	Pam	18484	Mm.5121	ENSMUSG00000026335	1418908_at	100496_at	Y	Y	B	8.28787	8.64414	1.26e-06	0.0225334	2.72013	0.731119	-	-	0.678646	0.636418	0.45085	0.228217	0.959623	0.986631	1.9226	2.53691	2.58199	0.45474	1.11262	1.84355	2.28597	2.85826	-0.121446	0.175039	0.0350482	-0.0556948	0.596256	0.60513	-0.172178	0.464738	-0.325165	0.23031	0.309598	0.563485	0.690068	0.813799	1.97536	1.60485	2.57403	0.812051
syntaxin 3	Stx3	20908	Mm.272264	ENSMUSG00000041488	1426151_a_at	100497_at	-	-	-	3.42893	6.35056	0.562798	0.511799	1.15143	0.176297	-	-	0.354486	0.385162	1.04796	0.224621	-0.081559	-0.0522482	0.29331	-0.115615	0.0324659	-0.188457	-0.439274	1.51803	-0.160476	-0.113961	0.241417	0.137118	0.144804	0.126015	0.179662	0.151063	0.0554722	-0.104065	-0.0809062	0.144341	0.172931	0.180244	-0.0790166	-0.0856731	-0.109328	-0.0244561	-0.082418	-0.0958002
---	---	---	---	---	1425536_at	100499_at	-	Y	-	6.30603	9.04855	0.122045	0.0150312	1.58786	1.57231	-	-	0.970973	0.389264	0.376105	0.718113	0.189197	0.91748	0.513355	-0.803677	0.549758	0.620357	1.48264	0.293263	0.0280675	0.1843	-1.37616	-1.27976	-0.384428	-0.508022	-0.248286	-0.730965	-1.76847	-0.55799	-0.419557	-0.197812	-0.722343	-0.509671	0.507506	0.754031	0.069271	-0.164787	0.237394	0.312395
Fas (TNFRSF6)-associated via death domain	Fadd	14082	Mm.5126	ENSMUSG00000031077	1416888_at	100500_at	-	-	-	6.79928	8.1798	0.0762392	0.0842438	0.788575	0.706067	-	-	0.648711	0.818003	0.189082	0.222414	-0.735652	-0.581626	-0.154898	-0.316544	-0.614399	-0.841497	-0.670222	-0.206755	-0.437083	0.0566126	-0.199218	-0.142304	-0.0692467	0.146823	0.174876	-0.380123	-0.0991006	-0.101055	0.223884	-0.423651	-0.760104	-0.877374	-0.739716	-0.665193	-0.435166	-0.591455	-0.39517	-0.821727
ATPase, H+/K+ transporting, beta polypeptide, gastric specific	Atp4b	11945	Mm.154039	ENSMUSG00000031449	1448911_at	100501_at	-	-	-	2.55431	4.63833	0.890849	0.453574	0.13578	0.141166	-	-	0.987206	0.153097	0.0756538	0.170878	-0.00965251	-0.198437	-0.147001	-0.0641836	0.010948	-0.104709	-0.0731233	0.0869418	-0.114998	-0.0756483	0.0793684	-0.0161203	0.0221006	0.0642242	0.0755043	0.087639	0.0738043	-0.0962957	-0.0537474	0.0728251	0.094412	0.070064	-0.0312985	-0.0654833	-0.0720082	-0.0336918	-0.0533779	-0.122288
phosphodiesterase 1C	Pde1c	18575	Mm.5145	ENSMUSG00000004347	1426036_a_at	100502_at	-	-	-	3.51427	5.2082	0.831081	0.244626	0.216169	0.225808	-	-	0.880205	0.175053	0.151446	0.264939	-0.0162866	-0.247094	-0.323265	-0.1397	-0.0344307	-0.263696	-0.185244	-0.0188494	-0.233476	-0.202761	0.12164	-0.0422408	0.0415275	0.102761	0.12164	0.12463	0.0937996	-0.0746006	-0.0976734	0.111178	0.213135	0.111491	-0.0955416	-0.16459	-0.205764	0.00195233	-0.162746	-0.24751
Ras-like without CAAX 2	Rit2	19762	Mm.5163	ENSMUSG00000057455	1448125_at	100505_at	Y	Y	B	5.83123	8.69977	0.00854753	8.56e-05	1.79875	2.27041	-	-	0.822832	0.227153	0.363621	0.558073	0.275322	-0.172967	-0.938129	-0.887656	0.0796843	1.24536	0.620582	-1.1387	-0.473585	-0.36198	-0.839902	-0.455749	-0.746936	-0.111415	0.269681	0.816585	-0.819733	-0.319204	-0.479333	0.343538	1.16034	2.0646	0.0302046	0.139246	-0.892174	-0.861794	-0.176672	1.04325
nephroblastoma overexpressed gene	Nov	18133	Mm.5167	ENSMUSG00000037362	1426851_a_at	100507_at	Y	Y	B	7.69906	8.71805	2.97e-05	9.13e-05	1.63544	2.8805	-	-	0.14561	0.169417	0.333603	0.636085	-0.0997015	-0.656029	-1.67015	-1.43833	-0.267542	-0.149979	-0.710083	-1.3398	-1.83254	-0.746648	-0.306004	0.483762	0.832975	1.16316	2.36414	2.93467	-0.355005	-0.188288	1.3596	1.20652	1.0669	2.16531	-0.0110965	-0.448259	-1.91573	-1.85667	-0.407557	-0.141927
manic fringe homolog (Drosophila)	Mfng	17305	Mm.149235	ENSMUSG00000018169	1416992_at	100508_at	Y	-	-	8.49819	5.88712	1.28e-06	0.111466	3.02491	0.219749	-	-	0.887983	0.423993	0.169105	0.209001	0.063974	-0.0434656	0.269066	-0.319757	-2.62919	-0.23833	-0.387044	0.398323	-0.908927	-2.75324	0.0361517	-0.046595	0.00520087	0.0228541	0.063848	0.262492	0.039092	-0.0916849	-0.0750499	0.0400655	0.0227442	0.038726	-0.146311	-0.169227	0.345251	-0.420856	-2.38281	-0.193771
ring finger protein (C3HC4 type) 19	Rnf19	30945	Mm.5181	ENSMUSG00000022280	1417508_at	100509_at	-	-	-	11.7802	11.774	0.379941	0.56521	0.440185	0.494414	-	-	0.693998	0.952001	0.187152	0.148613	0.274457	-0.308124	0.078648	0.639473	0.532232	-0.0114989	0.0125253	-0.358993	-0.0588047	0.0525386	0.454223	-0.0609876	-0.604183	-0.0185442	0.0605051	-0.0291931	-0.0932892	-0.174525	-0.0237112	-0.260038	0.0526068	0.158208	0.221292	-0.253805	-0.0247415	0.177315	0.477787	-0.0745034
synuclein, beta	Sncb	104069	Mm.200843	ENSMUSG00000034891	1418053_at	100510_at	-	-	-	4.81564	4.34399	0.803716	0.957358	0.0737652	0.058851	-	-	0.702227	0.225152	0.116294	0.0866683	0.013702	0.0152077	-0.0830259	-0.0454525	-0.0193266	-0.0900879	0.0139673	-0.025188	-0.0729027	-0.0962944	0.00698128	-0.0589845	0.0172399	0.00413102	-0.0091327	0.000442621	0.0329395	-0.0187967	-0.0429352	0.00679314	0.00324489	0.0155379	-0.0324605	-0.171509	-0.0338924	-0.0277053	-0.0222485	-0.0584735
RIKEN cDNA 6330406L22 gene	6330406L22Rik	70719	Mm.243954	ENSMUSG00000035697	1428242_at	100511_at	-	-	-	2.84483	4.27433	0.791154	0.518384	0.176681	0.145403	-	-	0.862152	0.379131	0.0643445	0.164054	-0.142863	-0.187329	-0.20481	-0.14737	-0.00519172	-0.210499	-0.0265964	-0.0728699	-0.179268	-0.160985	0.0489239	-0.0468304	-0.00255658	0.122623	0.0427257	0.069776	0.0610573	-0.0680583	-0.0672209	0.0532946	0.0493971	0.0558156	-0.110825	-0.14978	-0.145388	-0.0768489	-0.139207	-0.199185
ubiquitin carboxyl-terminal esterase L5	Uchl5	56207	Mm.261004	ENSMUSG00000018189	1419452_at	100512_at	-	-	-	10.06	10.7519	0.244707	0.109952	0.943142	0.846025	-	-	0.837717	0.573063	0.211865	0.363797	-0.767479	0.101203	-0.920387	-1.61277	-1.58727	0.0150459	-0.154607	-0.255183	-0.23998	-0.29901	-0.669121	-0.464393	-0.802403	-0.363276	-1.10839	-0.809932	0.0472029	0.282825	-0.00607805	-0.168034	-0.373282	-0.882118	-0.530457	-0.0494169	-1.07434	-0.654178	-1.55302	-0.186283
development and differentiation enhancing	Ddef1	13196	Mm.277236	ENSMUSG00000022377	1425572_a_at	100513_at	Y	-	-	8.57537	9.73623	0.00541043	0.617837	0.849002	0.656765	-	-	0.692647	0.870343	0.188383	0.471956	-0.0192592	-0.00378524	-0.864523	-0.614045	0.0410605	-0.119355	0.180889	-0.656376	-0.691497	-0.259291	-0.264808	0.207102	0.364704	0.334778	-0.06441	-0.0976143	-0.488925	-0.350122	0.195094	-0.417137	-0.665665	-0.478884	-0.047475	-0.257497	-0.590261	-0.544871	-0.231584	0.12498
guanine nucleotide binding protein, alpha 13	Gna13	14674	Mm.193925	ENSMUSG00000020611	1422555_s_at	100514_at	-	-	-	9.20629	10.4773	0.258629	0.0625718	0.452058	0.747232	-	-	0.68897	0.886541	0.227786	0.260835	0.404296	0.134618	0.257891	0.349142	0.796149	-0.0630425	0.0331306	-0.175214	-0.107698	0.107966	0.609883	0.551393	0.657105	0.449629	0.120182	-0.111813	0.0964207	0.153189	0.714463	0.0770855	-0.243078	0.0469243	0.350275	0.366841	0.350568	0.300912	0.774172	-0.146802
furin (paired basic amino acid cleaving enzyme)	Furin	18550	Mm.5241	ENSMUSG00000030530	1418518_at	100515_at	-	-	-	5.41508	10.0637	0.307659	0.232141	0.37502	0.649487	-	-	0.453488	0.670676	0.502466	0.402876	0.384952	-0.0984571	0.318307	0.445871	0.332585	0.0976029	0.131164	0.1847	0.121741	0.417454	0.103411	0.274842	0.760977	0.454464	0.171485	0.398502	0.0457791	0.264226	0.257615	0.614926	0.333156	0.900472	-0.190076	0.145362	0.0505111	0.161501	0.401664	-0.332302
choline kinase alpha	Chka	12660	Mm.225505	ENSMUSG00000024843	1450264_a_at	100516_at	-	-	-	9.24263	9.36383	0.768891	0.724944	0.879386	0.463271	-	-	0.761548	0.555342	0.151009	0.433572	0.842563	0.827624	1.02924	0.871129	1.12393	0.660042	0.744071	0.485801	0.595604	0.63484	0.171866	-0.286968	0.227283	-0.267166	-0.301015	-0.269687	-0.691992	-0.639574	-0.885866	-0.649441	-0.586206	-0.154457	0.871922	0.750473	1.13772	0.99273	1.20404	0.776563
oviductal glycoprotein 1	Ovgp1	12659	Mm.298812	ENSMUSG00000058695	1426526_s_at	100521_at	-	-	-	7.31054	9.19277	0.417454	0.717357	1.7463	1.00965	-	-	0.88165	0.969148	0.426235	0.151518	1.16026	1.85078	1.33542	1.43566	1.89409	0.201077	1.43893	1.54177	0.898813	1.59851	-0.596903	0.102557	0.387521	-0.416633	-0.285761	-0.760288	-0.790629	0.529217	-0.658334	0.194595	0.412568	0.336274	1.1118	2.00412	0.856524	1.11654	2.08585	1.02015
WW domain binding protein 5	Wbp5	22381	Mm.512	ENSMUSG00000042712	1451230_a_at	100522_s_at	-	Y	-	12.3507	14.5739	0.464607	0.00153973	0.161202	0.83281	-	-	0.494986	0.0263206	0.162585	0.494378	-0.0670621	0.0390343	0.014665	0.183829	0.0511459	0.0611023	0.194942	0.11458	0.132615	0.205545	0.210602	0.380376	0.141384	-0.104647	-0.0731225	-0.631526	-0.124924	0.268977	-0.0010402	-0.176539	-0.182904	-0.38474	-0.142618	0.130654	0.124266	0.162951	0.114821	0.152083
HpaII tiny fragments locus 9c	Htf9c	15547	Mm.271798	ENSMUSG00000022721	1448115_at	100525_at	-	-	-	8.07835	9.26057	0.778856	0.591284	0.413156	0.357294	-	-	0.718141	0.432424	0.164334	0.241346	0.624457	0.453389	0.449382	0.253728	0.0974695	0.171886	-0.222061	0.376929	0.0513132	0.248885	-0.244584	-0.455412	0.20233	-0.417928	-0.241296	-0.343888	-0.24242	0.00193915	-0.324715	-0.241251	-0.247993	-0.3707	0.259663	0.317144	0.373474	0.42712	0.0603165	0.208011
DNA segment, Chr 11, ERATO Doi 99, expressed	D11Ertd99e	52469	Mm.52	ENSMUSG00000017188	1419812_s_at	100527_at	-	-	-	11.9952	11.2095	0.742086	0.572728	0.724955	0.693422	-	-	0.73843	0.509708	0.132122	0.399938	-0.262271	-0.751116	-0.27542	-0.0770352	-0.409202	-0.520727	-0.698794	-0.567896	-0.618498	-0.586148	-0.0942794	-0.286829	-1.07381	-0.185908	0.28439	0.184665	-0.347702	-0.677061	-0.313038	-0.592832	-0.548811	-0.527323	-0.37311	-0.693175	-0.189077	-0.260039	-0.583079	-0.558822
ubiquitin-conjugating enzyme E2H	Ube2h	22214	Mm.332967	ENSMUSG00000039159	1418631_at	100529_at	-	-	-	9.55149	6.7996	0.619147	0.930036	0.600145	0.242521	-	-	0.0640651	0.740533	0.197182	0.117274	0.635489	0.503963	0.564788	0.476063	0.573453	0.292375	0.581925	0.427381	0.631076	0.626836	0.0258739	-0.0812048	-0.0720346	-0.123123	-0.0371601	-0.0435189	-0.0217001	0.432295	-0.00519686	-0.0108287	0.306823	-0.036417	0.633571	0.485386	0.78534	0.660545	0.780064	0.530034
ral guanine nucleotide dissociation stimulator	Ralgds	19730	Mm.5236	ENSMUSG00000026821	1460634_at	100530_at	Y	-	-	8.94951	10.7838	0.0292914	0.604055	0.842156	1.26281	-	-	0.548419	0.245906	0.345269	0.571097	0.167356	-0.107276	0.458536	0.261528	-0.414133	-0.0156455	0.10174	-0.147864	-0.507341	-0.959505	-0.344779	0.259356	1.51766	-0.0621453	-0.00326693	-0.0550455	-0.749467	0.0367037	-0.08628	0.524357	0.053134	0.190436	0.176299	-0.302025	0.270712	-0.10543	-0.460695	0.165109
translin-associated factor X	Tsnax	53424	Mm.5248	ENSMUSG00000056820	1423395_at	100534_at	Y	-	-	9.05286	12.1632	0.0219043	0.842575	1.02178	0.672938	-	-	0.454808	0.836692	0.26866	0.145537	-0.517937	-0.554982	-0.924647	-1.41373	-1.20372	-0.353785	-0.423643	-0.890612	-0.622352	-0.839842	-0.667042	-0.330787	0.0892294	-0.602898	-0.489453	-0.373652	-0.642981	-0.442261	-0.261135	-0.742978	-0.459279	-0.703224	-0.82548	-0.531117	-0.987818	-0.622809	-1.24391	-0.530775
RIKEN cDNA E130105L11 gene	E130105L11Rik	77989	---	---	1428362_at	100535_at	-	-	-	12.7418	13.2866	0.00553378	0.0990836	0.519555	0.612972	-	-	0.194426	0.817637	0.187863	0.272196	0.184208	-0.0608299	-0.517788	-0.46366	-0.458804	0.000509794	0.0123236	-0.336604	-0.327613	-0.211883	0.191997	0.239087	-0.316827	0.165797	0.117342	-0.0262933	0.371557	0.581561	0.28725	0.0839138	-0.522639	0.0150239	0.00215221	0.0486187	-0.277176	-0.208276	-0.517268	0.0433449
myelin-associated oligodendrocytic basic protein	Mobp	17433	Mm.40461	ENSMUSG00000032517	1433785_at	100536_at	-	-	-	2.99069	3.61083	0.843795	0.492367	0.180898	0.136309	-	-	0.750419	0.224258	0.159904	0.175526	-0.0181771	-0.167204	-0.198294	-0.0700388	-0.0948657	-0.217718	-0.167006	-0.0442983	-0.160977	-0.266929	0.069925	-0.0538914	0.0374056	0.0460178	0.0484388	0.0698124	0.0574118	-0.0803112	-0.0841166	0.0560682	0.0899773	0.0599462	-0.0884759	-0.116326	-0.0667909	-0.0852354	-0.129199	-0.158473
superoxide dismutase 1, soluble	Sod1	20655	Mm.276325	ENSMUSG00000047905	1451124_at	100538_at	-	Y	-	12.1711	14.7751	0.426532	0.0457714	0.215312	0.649623	-	-	0.349477	0.978318	0.183883	0.230384	-0.164695	-0.178841	-0.237438	-0.112148	-0.149176	0.0500446	0.00529243	-0.193186	-0.10912	0.101004	0.437683	0.479646	0.105558	0.763545	0.75835	0.684206	-0.154502	0.238978	0.421898	0.517637	0.540895	0.345872	-0.338166	-0.114561	-0.322703	-0.0551337	-0.172304	-0.0330245
brain acyl-CoA hydrolase	MGI:1917275	70025	Mm.296191	ENSMUSG00000028937	1417094_at	100539_at	-	-	-	12.6385	13.0824	0.0500227	0.311659	1.0152	0.686166	-	-	0.288486	0.426726	0.358692	0.566332	0.206654	-0.314025	-0.843809	-0.130985	-0.0332361	0.0669348	0.00635266	-0.912994	-0.47549	-0.0494658	0.24157	-0.00416734	-0.0547324	0.495381	0.676115	1.00817	0.0085365	-0.400625	-0.0699943	-0.880967	-0.27811	-0.0406265	-0.122253	-0.357984	-0.68498	-0.305468	-0.361691	-0.00789101
leukotriene A4 hydrolase	Lta4h	16993	Mm.271071	ENSMUSG00000015889	1434790_a_at	100540_at	-	-	-	10.8723	13.4057	0.188405	0.709678	0.406948	0.417325	-	-	0.862055	0.906952	0.166269	0.1239	0.0364753	-0.29363	0.265935	0.408001	-0.0325766	-0.0531761	-0.120375	0.0477756	-0.00810936	0.0210376	0.607583	0.279996	-0.170449	0.42483	0.679158	0.197113	0.0790815	0.0227002	0.0224641	0.0445842	-0.137191	-0.309944	-0.137496	-0.228169	0.318888	0.139548	-0.130516	0.0439697
bromodomain containing 7	Brd7	26992	Mm.5400	ENSMUSG00000031660	1448521_at	100543_s_at	-	-	-	9.78501	11.3475	0.383878	0.0190881	0.285847	0.307535	-	-	0.241266	0.548038	0.214314	0.189965	0.0594709	0.0144989	-0.0194444	-0.046032	-0.168099	0.374614	-0.0719957	0.0476147	0.0765502	0.0304891	-0.0255143	-0.0848569	-0.0741579	-0.322352	-0.162653	-0.310944	-0.108103	-0.0625295	-0.212445	-0.292717	-0.441514	-0.196562	-0.0468429	0.0580119	-0.00542295	0.0842909	0.0778447	0.0522999
RNA binding motif protein 4	Rbm4	19653	Mm.300225	ENSMUSG00000056951	1416920_at	100546_at	-	Y	-	9.40584	8.78391	0.092246	0.000782666	0.357432	1.35683	-	-	0.858562	0.328414	0.100182	0.271983	0.24067	0.00526397	0.0956073	0.192569	-0.117222	0.0483865	0.20294	-0.0538881	-0.251688	-0.308585	-0.769049	-0.628359	-0.992499	-0.999955	-1.17914	-1.20366	-0.452339	-0.449517	-0.781894	-0.833517	-0.892313	-1.51	0.169866	-0.0194333	0.323981	-0.0561327	-0.188473	-0.0672414
phosphoprotein enriched in astrocytes 15	Pea15	18611	Mm.544	ENSMUSG00000013698	1416406_at	100548_at	Y	-	-	9.88243	8.47825	6.01e-05	0.0629112	1.75051	0.724799	-	-	0.905236	0.256763	0.228708	0.592839	-0.432116	-0.19196	1.243	1.8001	1.66533	0.328049	0.195128	1.18812	1.59685	1.31326	-0.632655	-0.883913	-0.0594002	-0.208013	0.000848961	-0.201023	-0.615378	-0.565685	-0.316491	-0.578425	-0.457693	-0.187307	-0.0774305	-0.169759	1.3799	1.73445	1.59678	0.261052
hemoglobin X, alpha-like embryonic chain in Hba complex	Hba-x	15126	Mm.141758	ENSMUSG00000055609	1448716_at	100549_at	Y	-	-	11.3446	5.00176	4.89e-05	0.282632	2.28178	3.11755	-	-	0.156786	0.718321	0.449358	0.775965	-1.02932	-0.927131	-0.00973612	-0.540019	-2.6332	-0.630892	-0.664332	-0.423976	-0.744267	-1.93036	-2.84804	-3.04992	-2.91775	-2.97976	-3.22149	-3.17233	-1.52769	-3.14232	-3.31736	-2.98351	-2.99062	-2.95148	-0.939886	-0.419878	-0.120019	-0.763806	-2.49492	-0.569141
cytochrome c oxidase, subunit VIc	Cox6c	12864	Mm.548	ENSMUSG00000014313	1434491_a_at	100550_f_at	-	-	-	12.7656	16.0319	0.761458	0.317667	0.5613	0.510745	-	-	0.793097	0.311218	0.107665	0.292274	-0.198156	-0.221546	-0.498199	-0.404141	-0.643153	-0.338348	-0.407272	-0.624401	-0.147006	-0.296265	0.349708	0.342795	-0.018952	0.216533	0.320505	0.421728	0.468032	-0.108762	0.152997	-0.420282	-0.198402	-0.1294	-0.362022	-0.369128	-0.508177	-0.567195	-0.396462	-0.363126
interferon gamma receptor 1	Ifngr1	15979	Mm.549	ENSMUSG00000020009	1448167_at	100552_at	-	-	-	7.89112	7.04231	0.211992	0.107113	0.356601	0.404288	-	-	0.51464	0.37362	0.322839	0.200438	-0.202684	-0.4055	-0.29107	-0.0191896	-0.128776	-0.0829418	-0.230534	-0.148861	0.0963574	-0.00351645	-0.282463	-0.336925	-0.218281	-0.256679	-0.136006	-0.293314	-0.33219	-0.47165	-0.478732	-0.170442	-0.165605	-0.231893	-0.705012	-0.291655	-0.213092	-0.220787	-0.236503	-0.226292
tripartite motif protein 27	Trim27	19720	Mm.314056	ENSMUSG00000021326	1448101_s_at	100553_at	-	-	-	9.54545	10.0049	0.743788	0.116388	0.34683	1.0705	-	-	0.780684	0.502653	0.151337	0.320694	0.195702	0.38581	0.227593	-0.142145	0.126993	-0.156873	0.224564	0.291025	0.0588583	0.0563624	-0.608585	-0.399099	0.575352	-0.4204	-0.355177	-0.712341	-0.747926	-0.524282	-0.317206	-0.640135	-0.540804	-1.17051	0.159122	0.364042	0.069272	0.105385	0.220898	-0.069812
PDZ and LIM domain 1 (elfin)	Pdlim1	54132	Mm.5567	ENSMUSG00000055044	1416554_at	100554_at	Y	-	-	10.2651	9.24815	0.00406533	0.16614	1.31007	1.67302	-	-	0.667482	0.875942	0.366891	0.34601	0.0113863	0.13774	-1.34658	-1.28778	-1.17575	0.0939499	0.29974	-0.570864	-0.894892	-0.501431	0.793885	0.954556	1.52425	1.83753	1.0284	0.705892	1.07321	1.01788	1.82179	0.591174	-0.0948528	0.169242	-0.355481	0.207709	-1.28171	-0.842357	-0.975992	-0.272964
Down syndrome critical region homolog 1 (human)	Dscr1	54720	Mm.265744	ENSMUSG00000022951	1416600_a_at	100555_at	Y	-	-	9.49491	10.6051	0.00775886	0.549346	1.05503	0.401897	-	-	0.679327	0.359486	0.203417	0.27507	0.0395133	-0.131137	-0.465357	0.130262	0.767461	-0.500035	-0.205362	-0.616126	-0.131561	0.261124	-0.488868	-0.347906	-0.178016	-0.379045	-0.0553253	-0.288092	-0.281751	-0.28209	-0.22722	-0.42475	-0.291283	-0.46401	-0.0526104	-0.156761	-0.494841	-0.044598	0.875562	-0.250291
eukaryotic translation initiation factor 4B	Eif4b	75705	Mm.290022	ENSMUSG00000058655	1426378_at	100557_g_at	-	-	-	10.3296	9.96585	0.0578005	0.351221	0.585463	0.794319	-	-	0.839225	0.134058	0.135877	0.675704	0.401461	0.574748	0.119941	0.348954	0.319643	0.613072	0.596178	0.190489	0.180932	0.307332	-0.543786	-0.123641	0.173463	-1.16089	-0.80109	-0.745945	-0.606329	-0.0116149	-0.681935	-0.427745	-0.457981	-0.49974	0.616402	0.657915	0.0885181	0.135131	0.171354	0.669885
DEAH (Asp-Glu-Ala-His) box polypeptide 16	Dhx16	69192	Mm.374816	ENSMUSG00000024422	1423925_at	100559_at	-	-	-	9.44844	10.1982	0.53071	0.930645	0.286313	0.322379	-	-	0.668758	0.741995	0.189843	0.313954	0.0376061	0.060303	0.527346	0.0479192	0.535495	-0.128421	-0.0223137	-0.0455356	0.147717	-0.0734281	-0.152158	-0.327568	0.289724	-0.105806	-0.037171	-0.171715	-0.374224	-0.0715036	-0.171348	-0.249571	-0.324323	-0.0884833	-0.0450592	-0.0383817	0.447215	0.331946	0.271261	-0.0977939
platelet-activating factor acetylhydrolase, isoform 1b, beta1 subunit	Pafah1b1	18472	Mm.56337	ENSMUSG00000020745	1448578_at	100560_at	-	-	-	11.3676	13.1238	0.0639392	0.0409507	0.579331	0.46813	-	-	0.300017	0.0629032	0.252256	0.431081	-0.0988512	0.244845	-0.51097	-0.351415	0.205333	0.262809	0.147342	-0.17272	0.0651119	0.269639	-0.0345024	0.011475	-0.082564	-0.42014	0.22785	0.415705	-0.148033	0.104903	-0.0567635	0.201327	-0.1095	0.301743	0.245978	0.0835705	-0.386994	-0.109485	0.046179	0.283114
IQ motif containing GTPase activating protein 1	Iqgap1	29875	Mm.207619	ENSMUSG00000030536	1417380_at	100561_at	Y	-	-	10.0206	9.63836	0.00649039	0.0576605	1.04282	0.420737	-	-	0.739643	0.163375	0.128525	0.583063	0.360873	0.721385	1.13449	0.745119	1.01896	0.216875	0.233776	0.936046	1.3129	1.06667	0.0535005	-0.0248802	0.389393	0.203974	0.532043	-0.221547	-0.152549	-0.038318	-0.0241389	0.0575397	0.117868	0.0299828	0.368713	0.773286	0.897082	1.0799	1.09457	0.0871321
RIKEN cDNA 2400006H24 gene	2400006H24Rik	57785	Mm.371612	ENSMUSG00000032892	1448740_at	100562_at	-	-	-	8.35288	8.99582	0.050803	0.987772	0.877401	0.331707	-	-	0.728673	0.43283	0.184142	0.315428	0.228948	-0.46332	-0.315053	-0.191634	-0.992537	0.271974	0.0344642	-0.350872	-0.494717	-0.261342	0.34402	-0.0816189	-0.397807	0.0858433	0.537844	0.130616	-0.516616	-0.540734	-0.265607	-0.65212	-0.930455	-0.695591	-0.00593294	-0.379241	-0.357943	-0.298169	-0.801422	0.272882
D-dopachrome tautomerase	Ddt	13202	Mm.298947	ENSMUSG00000001666	1417103_at	100564_at	-	-	-	9.52301	11.8702	0.329963	0.192529	0.886521	0.623075	-	-	0.311566	0.512453	0.377628	0.401134	-0.259681	-0.705283	-0.738557	-0.0512217	-0.728582	0.0514513	-0.267467	-1.03449	-0.731806	-0.957046	0.434478	0.362018	0.134877	0.887119	1.03338	0.99318	-0.0594636	-0.270015	0.182825	-0.11591	0.212772	0.241961	-0.407065	-0.703457	-0.868564	-0.830686	-1.04935	-0.122536
glucosamine-6-phosphate deaminase 1 /// similar to mKIAA0060 protein	Gnpda1 /// LOC231914	231914 /// 26384	Mm.22374	ENSMUSG00000052102	1448163_at	100565_at	Y	-	-	8.84615	7.87575	1.31e-05	0.547785	1.72202	1.40573	-	-	0.842415	0.724589	0.108581	0.475611	-0.344736	0.289755	0.875925	1.24105	1.37462	-0.42338	-0.228223	0.644135	0.929854	1.3013	-1.16479	-0.445903	0.611021	-1.00358	-0.861512	-1.0207	-1.11664	0.00888922	-0.0809858	-1.06771	-0.907145	-0.804139	-0.368424	0.251434	0.93244	1.17912	1.54411	-0.182531
insulin-like growth factor binding protein 5	Igfbp5	16011	Mm.309617	ENSMUSG00000026185	1452114_s_at	100566_at	Y	Y	B	11.7102	9.17351	3.44e-05	0.00127573	2.08449	1.87763	-	-	0.82657	0.626029	0.273748	0.589581	-0.456304	-0.145841	0.782786	1.09139	1.56283	-0.874885	-0.302952	0.955063	0.87638	1.27497	0.183463	-0.62929	-0.353639	-2.07737	-1.63781	-2.05334	-0.237261	-0.35967	-1.9026	-1.6779	-1.55196	-1.69201	-0.537226	-0.325429	1.03289	0.959254	1.66477	-0.466201
fatty acid binding protein 4, adipocyte	Fabp4	11770	Mm.582	ENSMUSG00000062515	1417023_a_at	100567_at	-	-	-	4.32718	4.79856	0.472082	0.165911	1.42927	0.229055	-	-	0.945306	0.305364	0.401507	0.295864	0.0956418	-0.366166	0.490761	0.152762	-0.0058349	-0.0491098	-0.223649	1.77797	0.0817652	0.336348	0.145772	-0.0827416	0.00367443	0.0561025	0.0705445	0.0816302	0.060428	-0.0478051	-0.0315029	0.0495013	0.10105	0.245932	-0.0666247	-0.127661	0.771102	0.427227	0.0267005	-0.0316147
ATP-binding cassette, sub-family E (OABP), member 1	Abce1	24015	Mm.5831	ENSMUSG00000058355	1416015_s_at	100568_at	-	-	-	11.424	13.5556	0.160607	0.268943	0.631241	0.322442	-	-	0.614191	0.240648	0.257827	0.402448	0.100933	0.167278	-0.369229	-0.55144	-0.438704	0.344688	0.561467	0.211152	0.0177023	0.330535	0.230704	0.356664	0.485543	0.184453	0.253988	0.360029	0.302809	0.28822	0.154724	0.0719701	-0.0116724	-0.0881675	0.0642696	0.248262	-0.139624	-0.337593	-0.606962	0.331517
annexin A2	Anxa2	12306	Mm.238343	ENSMUSG00000032231	1419091_a_at	100569_at	Y	-	-	12.657	11.4813	0.0122452	0.50329	0.711772	0.973826	-	-	0.151691	0.143191	0.35993	0.747385	0.137313	-0.204597	-0.20818	0.136216	0.595706	0.366254	0.426611	0.0571678	0.0725048	0.676827	0.0667008	0.236821	0.773983	0.850994	0.539207	0.295608	-0.493427	-0.722762	0.687728	-0.374251	-0.385448	-0.533177	-0.0118647	-0.0269966	-0.24435	0.0255503	0.214473	0.258563
RIKEN cDNA 6330412F12 gene	6330412F12Rik	53312	Mm.5856	ENSMUSG00000028954	1420535_a_at	100570_at	-	Y	-	7.11889	9.42662	0.201211	0.0371738	1.04533	0.903804	-	-	0.130873	0.16202	0.577462	0.628153	-0.574246	-0.405689	-0.321276	-1.08509	-0.00781914	-0.734046	-0.799971	-1.76938	-0.656348	-0.520072	-0.215666	0.25275	0.305315	0.148815	-0.0874579	0.558576	-0.0843052	0.496067	0.199424	0.160479	0.0143283	0.94906	-0.531327	-0.603109	-0.622307	-0.620895	-0.392784	-0.258798
lysosomal-associated protein transmembrane 4B	Laptm4b	114128	Mm.197518	ENSMUSG00000022257	1416148_at	100571_at	Y	-	-	11.3612	11.027	0.0433093	0.226458	0.721162	0.92874	-	-	0.983364	0.628957	0.210928	0.321663	0.123865	-0.124871	-0.278613	0.0907546	0.284931	0.439193	0.354364	-0.253617	0.11288	0.625163	-0.0590362	-0.37509	-0.518055	-0.373036	-0.0855151	-0.532892	-0.164558	-0.862373	-0.558041	-0.803026	-1.27701	-1.32459	0.179125	-0.179092	-0.571253	0.29576	0.256992	0.363749
N-acetyltransferase ARD1 homolog (S. cerevisiae)	Ard1	56292	Mm.305796	---	1417118_a_at	100575_at	-	Y	-	8.88862	10.597	0.0610833	0.0413612	0.89864	1.22918	-	-	0.988626	0.995127	0.386867	0.124708	0.366203	-0.255239	0.342666	0.419701	-0.545231	0.326432	-0.0973691	-0.123082	-0.250372	-0.559414	0.436192	0.427032	0.123985	0.58285	0.167509	-0.226827	0.560618	-0.113513	0.343127	-0.851836	-0.955514	-1.23472	-0.0492867	-0.128586	0.290546	0.0210198	-0.549796	-0.0318129
platelet-activating factor acetylhydrolase, isoform 1b, alpha1 subunit	Pafah1b3	18476	Mm.597	ENSMUSG00000005447	1416410_at	100576_at	-	-	-	10.7168	12.433	0.261195	0.729092	0.794699	0.332366	-	-	0.589259	0.474279	0.309509	0.29885	0.0875191	-0.319154	-0.568692	0.0425809	-0.518762	-0.0904777	-0.137454	-1.02071	-0.711413	-0.696092	0.386331	0.405513	0.120598	0.239753	0.311478	0.0407024	-0.36209	-0.308523	0.155236	-0.354445	-0.700376	-0.240995	-0.353296	-0.355056	-0.532156	-0.438799	-0.557247	-0.268682
inosine 5'-phosphate dehydrogenase 2	Impdh2	23918	Mm.6065	ENSMUSG00000062867	1415852_at	100578_at	-	Y	-	10.944	12.9594	0.508193	0.0301778	0.504494	0.745427	-	-	0.67439	0.742155	0.132201	0.179421	0.0978818	-0.209854	0.277537	-0.0555666	-0.252972	-0.224078	-0.269818	0.25178	-0.127863	0.00286639	0.0799729	-0.0390386	-0.618002	-0.276317	-0.27166	-0.438196	-0.0829332	-0.259378	-0.320537	-0.993659	-0.996583	-1.05266	0.0270993	-0.112836	0.393587	0.0164342	-0.301671	-0.00874348
clathrin, light polypeptide (Lca)	Clta	12757	Mm.298875	ENSMUSG00000028478	1434540_a_at	100579_s_at	-	-	-	11.4934	13.2001	0.451078	0.989006	0.316461	0.503227	-	-	0.673355	0.756545	0.133906	0.205833	0.00422305	-0.103351	-0.398684	-0.154168	-0.374195	-0.143698	0.0717867	-0.234239	-0.143186	-0.053516	0.128056	0.12292	0.62353	0.195501	0.130902	0.420129	-0.343433	0.0988439	0.167546	-0.17343	-0.18277	-0.105125	-0.114024	-0.0160985	-0.432215	-0.0394615	-0.412004	-0.0535542
clathrin, light polypeptide (Lca)	Clta	12757	Mm.298875	ENSMUSG00000028478	1421062_s_at	100580_at	-	-	-	12.596	5.52275	0.143995	0.115547	0.197286	0.221706	-	-	0.953263	0.423507	0.0873785	0.207254	-0.0055303	-0.0842088	0.104137	0.187879	0.0379681	-0.15513	-0.0962131	-0.0462833	0.0262703	-0.0174166	0.0997733	-0.0795491	0.102981	0.108041	0.10341	0.192977	0.0374717	-0.0698226	-0.0580935	0.103529	0.188828	0.101063	0.0576747	-0.0823081	0.160214	0.102242	0.0393709	-0.0435779
cystatin B	Cstb	13014	Mm.6095	ENSMUSG00000005054	1422506_a_at	100581_at	Y	-	-	12.2611	10.9915	0.0010841	0.148631	1.15583	0.711948	-	-	0.787241	0.950884	0.216756	0.201818	-0.0632506	0.0434296	0.977	0.876332	0.907013	-0.08812	0.222555	1.18329	0.891258	0.986124	0.134167	0.542671	0.568542	0.788598	0.878216	0.801958	-0.0238011	0.25928	0.375851	-0.00536376	0.218375	0.621939	-0.266098	-0.214177	0.845111	0.82401	0.885532	0.061484
immunoglobulin heavy chain (J558 family) /// similar to immunoglobulin heavy chain variable region /// similar to immunoglobulin mu-chain /// similar to anti-poly(dC) monoclonal antibody heavy chain	Igh-VJ558 /// LOC238447 /// LOC544903 /// LOC544907	16061 /// 238447 /// 544903 /// 544907	Mm.240437	---	1421653_a_at	100583_at	-	-	-	5.51668	5.13597	0.901153	0.171978	0.916188	0.532679	-	Y	0.298471	0.025631	0.608788	0.637062	0.263388	-0.133419	0.34459	-0.0695333	0.382169	-0.16577	-0.198317	0.890926	-0.527326	-0.377827	0.155311	-0.0204668	-0.0194606	0.0207169	-0.0112552	0.0562828	0.858396	0.470258	-0.0321903	-0.0526556	0.186133	-0.00199075	0.152755	-0.327261	0.116931	-0.0702821	0.504206	-0.142974
annexin A4	Anxa4	11746	Mm.259702	ENSMUSG00000029994	1421223_a_at	100584_at	Y	-	-	8.5321	7.92086	2.79e-05	0.99422	1.9621	0.717523	-	-	0.420309	0.610455	0.260585	0.232196	-0.569957	-0.213011	1.29756	1.7233	1.67816	0.261577	0.0919362	0.88428	1.58001	1.93767	0.203385	-0.286685	0.268231	0.0668387	0.0623726	-2.4488e-05	-0.210488	-0.356964	0.523167	-0.20407	-0.358029	-0.00207216	-0.0867472	-0.0563283	1.2011	1.91911	1.89867	-0.16085
proteasome (prosome, macropain) 28 subunit, beta	Psme2	19188	Mm.371573	ENSMUSG00000007687	1417189_at	100588_at	-	-	-	10.7563	10.7976	0.284065	0.274975	0.280253	0.363851	-	-	0.648343	0.396113	0.229549	0.323594	-0.438829	-0.31204	-0.160542	-0.0996125	-0.364493	0.101104	-0.0331689	0.23767	0.167172	-0.118884	0.250865	0.151508	-0.145166	0.247774	0.61589	0.186834	-0.500257	-0.0820068	0.052937	0.0824665	-0.13758	0.221602	-0.457792	-0.435569	-0.328126	0.005276	-0.590868	-0.0853669
inner membrane protein, mitochondrial	Immt	76614	Mm.235123	ENSMUSG00000052337	1433470_a_at	100589_at	-	-	-	10.8208	3.92289	0.129878	0.976564	0.490907	0.164063	-	-	0.99176	0.803008	0.078376	0.0683482	-0.208476	-0.0485794	-0.520493	-0.638042	-0.869764	0.161424	0.071396	-0.011114	-0.199266	-0.0892326	-0.07524	0.236991	-0.128015	0.0986099	-0.0826284	-0.0611208	-0.0763539	-0.218128	-0.174061	-0.0725606	-0.124238	-0.0870867	-0.198453	-0.0820022	-0.604931	-0.432273	-0.646802	0.128006
growth hormone inducible transmembrane protein	Ghitm	66092	Mm.182912	ENSMUSG00000041028	1415882_at	100592_at	-	-	-	11.4239	10.7166	0.0392398	0.594634	0.547105	0.471543	-	-	0.798954	0.495652	0.169318	0.371978	-0.0831177	0.146939	-0.231339	-0.249532	-0.567651	0.115233	0.214661	-0.276855	-0.166282	-0.164959	-0.328437	-0.0366924	-0.507867	-0.139414	0.254186	0.0886443	-0.614649	-0.202373	-0.124552	-0.142556	-0.533306	-0.830178	-0.103878	0.197137	-0.253037	-0.205639	-0.558483	-0.0461536
troponin T2, cardiac	Tnnt2	21956	Mm.247470	ENSMUSG00000026414	1418726_a_at	100593_at	-	-	-	3.20521	5.08066	0.847683	0.427335	0.41813	0.309676	-	-	0.996763	0.326726	0.0775104	0.222214	-0.0280434	-0.186573	-0.255187	-0.103912	-0.00740093	-0.226448	-0.0432909	0.774585	-0.212951	-0.163333	0.176149	0.0195097	0.121756	0.148309	0.174257	0.177692	0.112975	0.106365	-0.0723749	0.471044	0.187806	0.172287	-0.0644586	-0.0676549	-0.142544	-0.0302854	-0.1253	-0.231135
phosphatidylinositol glycan, class Q	Pigq	14755	Mm.6354	ENSMUSG00000025728	1415946_at	100594_at	-	-	-	8.43959	9.238	0.0842258	0.395295	0.569961	1.23719	-	-	0.322043	0.849543	0.139605	0.260135	-0.622502	-0.527014	-0.408519	-0.436248	-0.28257	-0.366281	-0.612909	-0.594457	-0.319753	-0.294717	-1.19127	-1.14996	0.368096	-0.761266	-0.743642	-1.08111	-1.1686	-1.11243	-0.819404	-1.11099	-1.21485	-1.39326	-0.566071	-0.553221	-0.408992	-0.487657	-0.409288	-0.275181
protein tyrosine phosphatase 4a2	Ptp4a2	19244	Mm.193688	ENSMUSG00000028788	1460707_at	100595_at	-	Y	-	11.2071	12.4462	0.176075	0.00431298	0.344047	0.851962	-	-	0.364103	0.927476	0.186822	0.125319	-0.175149	-0.0559882	-0.361491	-0.531338	-0.441089	0.0271174	-0.276279	-0.185217	-0.156756	-0.195678	-0.56392	-0.485484	-0.366884	-0.692847	-0.720428	-0.740772	-0.0981103	-0.338913	-0.445427	-0.883241	-0.736813	-0.963151	-0.233738	-0.0179301	-0.289223	-0.193755	-0.502284	-0.0384833
selenium binding protein 1	Selenbp1	20341	Mm.196558	ENSMUSG00000068874	1450699_at	100596_at	Y	-	-	6.17299	5.30568	0.0133794	0.719497	1.87343	0.163027	-	-	0.823759	0.35722	0.450894	0.175091	-0.671162	-1.48025	0.208786	1.21624	0.0927278	-0.419351	-0.767541	-0.231661	0.282839	-0.0840771	0.0895208	-0.117298	-0.0108708	0.00494148	0.0155025	0.0341788	0.0391676	-0.0800673	-0.163554	0.0210799	0.0496646	0.0104039	-1.11296	-2.06419	0.0784077	0.838168	-0.228052	-0.648145
glycogenin 1	Gyg1	27357	Mm.6375	ENSMUSG00000019528	1448429_at	100597_at	-	-	-	9.02233	10.532	0.151516	0.69565	0.764399	0.35342	-	-	0.546305	0.977478	0.290185	0.262535	0.0109158	-0.520808	-0.551344	-0.00094471	0.0341197	-0.00451907	-0.001459	-0.662331	0.10002	0.281003	0.0680983	0.0128929	0.130911	0.179822	0.319612	0.147215	0.251705	-0.128536	0.343651	-0.142401	-0.551889	0.154012	-0.238993	-0.323916	-0.314914	-0.0903846	0.0767737	0.162539
activating transcription factor 4	Atf4	11911	Mm.641	ENSMUSG00000042406	1448135_at	100599_at	Y	-	-	11.6036	13.5964	0.0478036	0.372295	1.27205	1.6915	-	-	0.875866	0.304527	0.17525	0.536104	1.2785	1.21212	0.295113	1.02726	0.818694	1.13513	1.33197	0.420028	0.27879	0.542135	1.99552	1.92117	1.36892	1.50276	1.5283	1.74686	1.2355	1.46182	1.28031	1.43684	1.01443	0.87503	1.05578	1.34086	0.545789	0.730235	0.674187	1.2643
CD24a antigen	Cd24a	12484	Mm.29742	ENSMUSG00000047139	1448182_a_at	100600_at	-	Y	-	13.8538	15.6644	0.00574827	0.000277358	0.573835	0.796373	-	-	0.209948	0.566468	0.2151	0.155174	-0.0784077	-0.220256	-0.578751	-0.492391	-0.703593	0.0383139	-0.0250103	-0.568918	-0.49708	-0.411426	-0.108984	-0.154149	0.027103	-0.377086	-0.64085	-0.901358	-0.279333	-0.247883	-0.149697	-0.194106	-0.446778	-0.691389	-0.172734	-0.257194	-0.627316	-0.784398	-0.670218	0.0022803
integrin beta 5	Itgb5	16419	Mm.6424	ENSMUSG00000022817	1417533_a_at	100601_at	Y	-	-	6.32264	6.40352	0.0015412	0.613695	3.64336	0.639686	-	-	0.74572	0.936074	1.15665	0.296799	-1.97419	0.337754	1.94115	1.97799	1.81606	-1.47067	0.749069	1.90072	1.46236	1.54427	0.233336	-0.116943	0.302828	0.0594546	0.605155	0.101709	0.0414966	0.0975835	-0.0461449	-0.34919	0.384481	0.145641	-1.22987	0.59315	1.88769	1.65961	1.79274	0.0983226
dynein, cytoplasmic, intermediate chain 2	Dncic2	13427	Mm.249479	ENSMUSG00000027012	1415841_at	100603_at	-	-	-	12.7657	13.7706	0.0518062	0.826535	0.224649	0.500989	-	-	0.777956	0.44911	0.0940275	0.462015	0.0996882	0.0234211	-0.0520035	-0.125999	0.0918373	-0.0310946	0.0443664	-0.114237	-0.217708	0.0137541	-0.817024	-0.387592	-0.487949	-0.622491	-0.560597	-0.497601	-0.184955	-0.00088074	0.0212913	-0.327089	-0.136563	0.0828689	0.171369	0.114547	-0.0648923	-0.0582756	-0.00905367	0.0752889
tropomyosin 2, beta	Tpm2	22004	Mm.646	ENSMUSG00000028464	1419739_at	100605_at	-	-	-	4.46535	8.79888	0.941918	0.904735	0.219036	0.187597	-	-	0.366335	0.464504	0.513673	0.380607	0.441099	-0.102453	0.346838	0.0717753	0.372414	-0.278066	0.0232724	0.0120538	0.0845804	-0.189098	-0.131952	-0.159293	-0.0703474	-0.194308	-0.207884	-0.136444	0.282154	0.148131	0.171921	0.0128991	0.40167	-0.000559122	0.318935	0.0693648	0.592043	0.180154	0.0877816	-0.0835345
prion protein	Prnp	19122	Mm.648	ENSMUSG00000027338	1448233_at	100606_at	Y	-	-	11.8171	13.7909	0.000277954	0.593831	0.970501	0.362537	-	-	0.0117642	0.908865	0.410137	0.101387	-0.0143564	0.347113	0.154138	0.57046	1.15323	0.0231059	0.160924	0.103917	0.417075	0.787768	0.142512	0.0489301	0.0244307	0.0624514	-0.0893102	-0.0166665	0.140287	0.222801	-0.00172279	0.662622	0.551917	0.651678	0.249056	0.353697	0.175996	0.409691	0.506852	0.114262
phospholipase D family, member 3	Pld3	18807	Mm.6483	ENSMUSG00000003363	1416013_at	100607_at	-	Y	-	9.2745	9.9498	0.0531081	0.0190241	1.27708	1.54085	-	-	0.25801	0.243811	0.246218	0.545438	0.849084	0.69843	1.02235	1.37026	1.45584	0.880439	0.794184	0.572453	0.864198	1.09832	-0.123825	-0.147321	1.0278	0.478389	1.01065	1.37249	-0.964691	-0.231636	0.144856	-0.265837	0.36907	0.620707	0.651356	0.644275	0.820023	1.12461	1.25708	0.797402
calpain, small subunit 1	Capns1	12336	Mm.6534	ENSMUSG00000001794	1426400_a_at	100610_at	-	Y	-	10.672	11.5914	0.0809766	0.00700443	0.795128	1.26484	-	-	0.579328	0.375858	0.155328	0.3686	0.643617	0.0566641	0.678936	0.981933	0.832213	0.346344	0.398068	0.586153	0.518222	0.758044	0.281531	0.160532	0.973089	1.20786	1.06227	1.50708	0.117723	0.0444219	0.788397	0.435518	0.627544	1.02261	0.312848	0.149206	0.73662	0.728616	0.822618	0.432967
lysozyme	Lyzs	17105	Mm.45436	ENSMUSG00000069516	1423547_at	100611_at	Y	Y	B	7.36387	5.34382	4.03e-08	0.00069205	5.08945	3.24296	-	-	0.0534904	0.531167	1.10552	1.44766	0.0705245	-0.0959277	1.99001	4.42613	4.71765	-0.334544	-0.0329115	2.42691	4.14816	5.19724	0.0699362	-0.107364	-0.0183693	0.241429	0.147377	1.52389	0.00728113	-0.149862	-0.1348	0.0784505	0.176997	4.70481	0.450237	-0.338653	2.6821	4.38313	3.31831	0.0730615
ribonucleotide reductase M1	Rrm1	20133	Mm.197486	ENSMUSG00000030978	1415878_at	100612_at	-	Y	-	9.63008	11.2825	0.285968	5.19e-06	0.501428	2.02893	-	-	0.860749	0.486477	0.163916	0.213396	0.0472739	0.052194	0.185088	-0.18044	-0.658361	0.0122296	-0.268996	0.281401	0.127052	0.121994	0.473429	-0.236499	-0.373831	-0.759429	-1.4645	-1.80711	0.063583	-0.0411959	-0.561016	-0.40543	-0.814127	-1.71374	-0.286266	-0.0267617	0.140981	-0.176649	-0.518187	0.0179366
FK506 binding protein 8	Fkbp8	14232	Mm.141864	ENSMUSG00000019428	1416113_at	100613_at	-	-	-	8.83248	10.8708	0.72496	0.967885	0.289215	0.727622	-	-	0.7651	0.862717	0.253194	0.170923	0.195727	-0.25214	0.249055	0.71043	0.221024	-0.0748117	0.159079	-0.124333	-0.22506	0.0251241	0.314157	0.231039	1.01769	0.584323	0.110616	0.36591	0.39056	0.0112064	0.437553	0.0469631	0.237986	0.356177	-0.0828107	0.0462206	0.322305	0.032128	0.352984	-0.152645
myoglobin	Mb	17189	Mm.201606	ENSMUSG00000018893	1451203_at	100614_at	-	-	-	4.11486	6.16365	0.944668	0.208808	0.377064	0.278146	-	-	0.6111	0.2757	0.315149	0.337572	-0.140221	-0.230363	-0.547092	-0.184964	0.0626463	-0.260954	-0.129868	0.886087	-0.230169	-0.194347	0.123028	0.00410524	0.0506379	0.0888977	0.324691	0.123248	0.102498	-0.0221316	-0.0837295	0.104227	0.19851	0.105077	0.0890677	-0.591803	-0.118675	-0.148742	0.294121	-0.242243
myoglobin	Mb	17189	Mm.201606	ENSMUSG00000018893	1422420_at	100615_at	-	-	-	2.94913	5.00885	0.368364	0.036591	0.131866	0.364302	-	-	0.882382	0.368368	0.0875212	0.234021	-0.0542512	-0.0883353	-0.11327	0.00606135	0.14641	-0.140228	-0.0608541	0.00902594	-0.0249061	-0.0771566	0.115635	-0.0473413	0.129221	0.0678833	0.0971764	0.141133	0.0755794	-0.0726857	-0.0781827	0.0969435	0.193149	0.467443	-0.0183641	-0.0801611	0.0953628	0.114542	-0.0177368	-0.351157
ribonuclease/angiogenin inhibitor 1	Rnh1	107702	Mm.279485	ENSMUSG00000038650	1451201_s_at	100621_at	-	-	-	9.35343	11.1015	0.0273122	0.915508	0.47739	0.259957	-	-	0.985061	0.123148	0.151482	0.913798	0.00298621	0.0967872	0.571966	0.644139	-0.0795027	0.0319398	0.0052512	0.382813	0.114844	0.106142	0.479061	0.338767	-0.00943045	0.418983	0.490839	0.27277	-0.60763	-0.53134	0.152109	-0.796219	-0.827749	-0.180107	-0.254173	0.0709601	0.471259	0.442763	-0.0671955	-0.013866
outer dense fiber of sperm tails 2	Odf2	18286	Mm.330116	ENSMUSG00000026790	1426040_a_at	100626_at	-	-	-	4.16984	4.63827	0.134855	0.00518054	0.531108	0.461101	-	-	0.963682	0.0366669	0.380986	0.315893	0.0540557	-0.142879	-0.114888	-0.174791	-0.00745378	0.672872	0.938233	-0.0589573	-0.0689321	-0.259408	0.137533	-0.0608033	0.0219888	0.135952	0.215926	0.31174	-0.0393928	-0.0195506	-0.0832977	0.284681	0.0834338	0.530107	0.393906	-0.0341293	-0.1331	-0.0183961	0.00198617	1.09499
NADH dehydrogenase (ubiquinone) 1, subcomplex unknown, 1	Ndufc1	66377	Mm.331007	ENSMUSG00000037152	1448284_a_at	100628_at	-	-	-	11.8342	10.2398	0.0603714	0.543309	0.58473	0.842647	-	-	0.994021	0.85065	0.22154	0.267949	-0.217965	-0.172935	-0.295528	-0.463109	-0.767757	0.380096	0.19795	-0.30065	-0.173493	-0.239571	-0.74863	-0.644915	-0.164392	-0.4048	-0.953062	-0.63109	-0.649489	-0.602199	-0.554135	-0.772456	-0.732232	-0.797839	-0.498202	-0.166235	-0.625399	-0.37145	-0.611433	0.217254
glutathione S-transferase, mu 5	Gstm5	14866	Mm.282351	ENSMUSG00000004032	1416842_at	100629_at	-	-	-	11.4679	12.2948	0.665137	0.972197	0.766764	0.406992	-	-	0.434661	0.76529	0.269512	0.302121	-0.346483	-0.823759	-0.633579	-0.0302209	-0.628599	-0.228408	-0.389019	-0.899949	-0.855483	-0.8595	0.626165	0.591449	0.183082	0.866231	0.853009	0.720418	0.177506	-0.258955	0.320548	-0.0522465	-0.278163	0.0318659	-0.474666	-0.771649	-0.625321	-0.582574	-0.77079	-0.342109
protein kinase, AMP-activated, gamma 1 non-catalytic subunit	Prkag1	19082	Mm.6670	ENSMUSG00000067713	1417690_at	100632_at	-	-	-	9.46463	8.83081	0.0288793	0.408662	0.575609	0.658267	-	-	0.851868	0.280344	0.195439	0.470071	-0.133447	-0.193572	0.230045	0.454786	0.0876675	-0.304405	-0.489019	0.145922	0.0138413	-0.15629	0.556657	0.79359	0.215111	0.175751	0.557543	0.0755188	-0.0744274	0.51697	0.139937	0.221328	-0.563517	0.358523	-0.230186	-0.00170123	0.355789	0.274947	0.264869	-0.251919
MOCO sulphurase C-terminal domain containing 2	Mosc2	67247	Mm.177724	ENSMUSG00000026621	1416766_at	100633_at	-	-	-	10.3289	10.0871	0.41733	0.121557	0.195996	1.19494	-	-	0.373822	0.680122	0.181031	0.261087	0.0282681	-0.0486272	0.0645661	0.142934	-0.0205399	0.248893	0.133088	0.286745	0.0365185	-0.0201403	-1.32113	-1.00702	-0.314781	-0.228993	-0.422251	-0.584678	-1.06875	-1.08919	-0.0382487	-0.723719	-0.889291	-0.744851	0.00306227	0.0403109	-0.00984224	0.14746	-0.191055	0.167128
retinol dehydrogenase 7	Rdh7	54150	Mm.6696	ENSMUSG00000040134	1448723_at	100634_at	-	-	-	2.04652	6.22679	0.858488	0.430248	0.107599	0.238245	-	-	0.995047	0.195908	0.0633213	0.282264	-0.0100817	-0.141525	-0.103907	-0.0617502	0.00749402	-0.142115	-0.0736727	0.024323	-0.109681	-0.0728411	0.197402	0.0101509	0.227429	0.089961	0.183091	0.131754	0.069208	0.00800522	-0.11304	0.121451	0.293398	0.143715	-0.0322134	-0.0606227	-0.0723309	-0.0258885	-0.0628534	-0.121897
SAR1a gene homolog 1 (S. cerevisiae)	Sara1	20224	Mm.6698	ENSMUSG00000020088	1415696_at	100635_at	-	-	-	11.7158	12.6189	0.786	0.5345	0.702392	0.337393	-	-	0.739959	0.0991707	0.13537	0.331052	0.734651	0.360096	0.614189	0.802083	0.68715	0.63594	0.61053	0.739142	0.354294	0.717634	0.686415	0.496385	0.243218	0.284616	0.32118	0.29643	-0.0116279	0.0928966	0.100193	0.063953	0.047756	-0.129395	0.574736	0.480938	0.801177	0.752935	0.655164	0.525115
eukaryotic translation initiation factor 4E binding protein 1	Eif4ebp1	13685	Mm.6700	ENSMUSG00000031490	1417562_at	100636_at	-	-	-	9.95021	10.8697	0.545434	0.793402	2.36585	2.3958	-	-	0.87258	0.784637	0.312948	0.453138	0.765782	2.31447	1.22585	1.8486	1.20554	0.85	2.41722	1.47607	1.29232	1.0394	0.796524	2.64497	1.43012	2.5661	2.31576	1.97784	0.250084	2.14664	2.02851	1.2764	0.511945	1.02439	0.443976	2.30928	1.33052	1.52983	1.44039	0.919986
---	---	---	---	---	1426145_at	100669_at	-	-	-	3.12462	5.00283	0.924643	0.265296	0.147	0.246762	-	-	0.305461	0.15705	0.139496	0.257112	-0.0367571	-0.14809	-0.121391	-0.102099	0.0351612	-0.237482	-0.14591	-0.00203566	-0.1901	-0.197169	0.125657	-0.0578584	0.0270062	0.0775211	0.113502	0.105539	0.0802528	-0.0862055	-0.111207	0.0948029	0.235958	0.0975638	-0.0709884	-0.217422	-0.19963	-0.177771	-0.124663	-0.139865
sodium channel, voltage-gated, type IX, alpha	Scn9a	20274	Mm.314531	---	1421660_at	100670_at	-	-	-	4.88032	4.63634	0.322891	0.362236	1.03666	0.196398	-	-	0.728999	0.166789	0.560648	0.238154	-0.139531	0.419418	-0.207552	-0.503175	-0.0596972	0.380958	1.25448	0.347314	0.103748	0.145026	0.183319	-0.0615504	0.0494374	0.081905	0.0848104	0.101708	0.0296621	-0.0695395	-0.100965	0.0909303	0.176895	0.126017	-0.0838024	0.0550527	-0.167087	-0.60789	-0.175903	0.0465287
interferon alpha family, gene 11	Ifna11	15964	Mm.377087	ENSMUSG00000057338	1422332_at	100671_at	-	-	-	2.67724	4.36274	0.960378	0.275951	0.0744177	0.218001	-	-	0.771751	0.252537	0.132	0.208556	-0.00240319	-0.0770558	-0.0937224	-0.0517402	0.00547728	-0.121014	-0.0627212	0.0334337	-0.0970951	-0.0717003	0.0837959	-0.0649877	0.00225172	0.0493583	0.0912317	0.0821513	0.0623453	-0.0903908	-0.11611	0.0684709	0.189392	0.0700667	0.0494967	0.224313	-0.0472256	-0.0249159	-0.0492	-0.109007
killer cell lectin-like receptor, subfamily A, member 5	Klra5	16636	Mm.14111	ENSMUSG00000030173	1420789_at	100673_f_at	-	-	-	2.60723	5.08387	0.946129	0.436963	0.123927	0.191191	-	-	0.771771	0.27775	0.0614741	0.177978	0.00390725	-0.124078	-0.114842	-0.0807463	-0.0359122	-0.203052	-0.0993378	-0.0697713	-0.167108	-0.125618	0.0866072	0.0161687	0.129464	0.0756499	0.0793392	0.0767746	0.0873886	-0.0647261	-0.0923475	0.258174	0.157242	0.120325	-0.0712293	-0.089267	-0.0451452	-0.0620774	-0.0847166	-0.149551
gamma-aminobutyric acid (GABA-C) receptor, subunit rho 1	Gabrr1	14408	Mm.14116	ENSMUSG00000028280	1450300_at	100675_at	-	-	-	2.72347	4.88405	0.613216	0.268006	0.120899	0.152005	-	-	0.876397	0.173398	0.125357	0.180051	-0.00511345	-0.0910768	-0.148999	-0.0706338	-0.0406168	0.095396	-0.0604377	0.0370641	-0.0732424	-0.0920498	0.0814442	-0.0282234	0.0667065	0.0529667	0.0817626	0.0895894	0.00721066	-0.0557472	-0.0798388	0.0793184	0.138277	0.0801316	-0.0260447	-0.0806577	-0.0727774	-0.0206914	-0.0548149	-0.134386
vomeronasal 2, receptor, 13 /// vomeronasal 2, receptor, 3	V2r13 /// V2r3	22304 /// 22309	Mm.318796	---	1427681_s_at	100678_s_at	-	-	-	2.76421	5.35505	0.623637	0.0462545	0.139644	0.427605	-	-	0.747558	0.204008	0.0833737	0.35841	0.0221102	-0.159364	-0.188585	-0.0100104	0.094168	-0.197969	-0.119924	-0.0293693	-0.166968	-0.126102	0.243672	-0.0136813	0.062008	0.0947376	0.14724	0.144828	0.068463	-0.116494	-0.0854833	0.0722808	0.291526	0.580206	0.0233165	-0.0944386	-0.115465	-0.0252112	-0.105723	-0.185801
vomeronasal 2, receptor, 16	V2r16	22307	Mm.261598	ENSMUSG00000067010	1421701_at	100679_at	-	-	-	2.572	4.23541	0.717908	0.765556	0.0854863	0.0765389	-	-	0.893887	0.239783	0.0622087	0.126169	-0.0553323	-0.0896727	-0.111982	-0.0594618	0.0114137	-0.11564	-0.0674569	0.0131939	-0.0296741	-0.0570929	0.0517941	-0.0242353	-0.0399256	0.0332824	0.0556582	0.0220871	0.0266881	-0.0383656	-0.0023611	0.039252	0.0348188	0.0339207	-0.0172052	-0.0568013	-0.0529888	0.0875975	-0.0522523	-0.104626
deubiquitinating enzyme 1	Dub1	13531	Mm.14130	ENSMUSG00000054568	1420773_at	100680_at	-	-	-	2.61626	4.75693	0.907938	0.272442	0.260283	0.198876	-	-	0.677601	0.13348	0.146995	0.264651	-0.190066	-0.0211408	-0.10896	-0.277185	-0.204169	-0.3305	-0.287579	-0.227035	-0.230858	-0.265989	0.0803723	-0.0683737	0.00857752	0.0563213	0.0775027	0.098042	0.0654282	-0.102403	-0.117127	0.0765375	0.149471	0.0761659	-0.226097	-0.274268	-0.186785	-0.23988	-0.313823	-0.31526
Immunoglobulin kappa chain variable 8 (V8)	Igk-V8	384422	Mm.333117	---	1451951_at	100682_f_at	-	-	-	2.93803	3.28004	0.748535	0.258934	0.205108	0.191397	-	-	0.614645	0.437738	0.205297	0.116103	0.386326	-0.111975	-0.204198	-0.0195509	-0.0679628	-0.196538	-0.108453	0.110533	-0.139594	-0.118882	0.0476103	0.0313758	-0.00516037	0.0336144	0.0360138	0.0623365	0.0517857	-0.0626072	-0.0769388	0.187315	0.0564249	0.238359	-0.0259599	-0.0904307	-0.111691	-0.0759043	-0.0106782	-0.194846
protein kinase C substrate 80K-H	Prkcsh	19089	Mm.214593	ENSMUSG00000003402	1416339_a_at	100684_at	-	-	-	9.58436	11.491	0.101965	0.997017	0.536681	0.297281	-	-	0.799733	0.287629	0.0902931	0.324728	0.353917	0.0736921	0.5699	0.75842	0.666496	0.168381	0.197933	0.478507	0.314942	0.333365	0.292793	-0.181272	0.309826	0.267835	0.214493	0.186473	-0.150321	-0.100099	0.00336385	-0.314134	-0.200142	-0.170572	0.121084	0.0378658	0.467559	0.554124	0.563162	0.235777
keratin complex 2, basic, gene 1	Krt2-1	16678	Mm.183137	ENSMUSG00000046834	1422481_at	100685_at	-	-	-	2.40287	5.73773	0.946228	0.91762	0.0793161	0.146889	-	-	0.936264	0.471567	0.148447	0.184093	-0.00163237	-0.0908119	-0.108907	-0.0600402	-0.00737393	-0.114765	-0.061461	0.00911638	-0.0985921	-0.073748	0.0775476	-0.114029	-0.0256027	-0.0170966	0.103653	0.0838499	0.102232	0.222039	0.128376	0.0753469	0.190125	0.0763607	-0.0187522	-0.0598172	-0.0639042	-0.0384572	-0.0523212	0.19925
ribosomal protein S2 /// similar to 40S ribosomal protein S2 /// similar to 40S ribosomal protein S2 /// similar to 40S ribosomal protein S2 /// similar to 40S ribosomal protein S2 /// similar to 40S ribosomal protein S2 /// similar to 40S ribosomal prote	Rps2 /// LOC432878 /// LOC434347 /// LOC544872 /// LOC545808 /// LOC546164 /// LOC546298	16898 /// 432878 /// 434347 /// 544872 /// 545808 /// 546164 /// 546298	Mm.328846	ENSMUSG00000008953	1422156_a_at	100686_at	-	-	-	14.6118	15.2603	0.50944	0.46057	0.125809	0.383446	-	-	0.545204	0.861684	0.0920893	0.179069	0.0429661	-0.0241107	0.0407291	0.134539	-0.0600816	-0.107422	-0.167316	0.00807954	-0.0743472	-0.0984483	0.516559	0.443497	-0.0241101	0.320134	0.4633	0.294755	-0.0126372	-0.0016935	0.0503388	0.221537	0.303592	0.404841	-0.0664448	0.0336277	0.0605816	-0.00867892	-0.143655	-0.0510414
crystallin, beta B2	Crybb2	12961	Mm.1215	ENSMUSG00000042240	1420536_at	100688_at	-	-	-	3.79168	4.21995	0.427633	0.0951116	0.197855	0.224251	-	-	0.631939	0.327767	0.115382	0.247332	0.104472	-0.177107	-0.268933	-0.0507936	0.0941074	-0.208373	-0.0827177	0.103707	-0.0621625	0.0417777	0.0550501	-0.0635915	-0.00753737	0.104638	0.169809	0.0907936	-0.0753391	-0.154712	-0.148963	0.0475367	0.0603909	0.037283	0.276574	-0.0333248	-0.0498022	-0.0190742	-0.0470212	-0.157756
seminal vesicle protein 2	Svp2	20941	Mm.1286	ENSMUSG00000016998	1427222_a_at	100689_at	-	-	-	2.52444	5.20699	0.864117	0.19621	0.135962	0.266265	-	-	0.97855	0.1991	0.0713179	0.27043	-0.000806473	-0.161047	-0.198728	-0.0876067	-0.00124846	-0.193276	-0.110876	0.0351957	-0.164179	-0.113951	0.114142	-0.0613061	0.0414587	0.095619	0.109899	0.104184	0.0554328	-0.123491	-0.121135	0.0912912	0.237834	0.0930999	-0.0455727	-0.0826764	-0.108863	-0.0289568	-0.102282	-0.137165
tyrosine hydroxylase	Th	21823	Mm.1292	ENSMUSG00000000214	1420546_at	100690_at	-	Y	-	11.5632	14.1799	0.302593	3.45e-05	0.845844	1.78935	-	Y	0.900987	0.0375008	0.150957	0.677331	0.457053	0.014885	0.549121	1.28746	0.695145	0.129362	0.305698	0.111244	0.404226	-0.104668	0.00609385	-0.117025	1.00278	0.884301	1.34871	1.74507	-0.629363	-0.156224	0.174259	0.794023	1.13555	1.21036	0.321078	-0.0288193	0.675364	0.877888	0.605921	0.233378
sodium channel, voltage-gated, type III, alpha	Scn3a	20269	Mm.33983	---	1421705_at	100691_at	-	-	-	3.02042	5.0081	0.921188	0.736757	0.257238	0.186645	-	-	0.607609	0.0970947	0.0887082	0.208453	-0.0139268	-0.169128	-0.208338	-0.085353	-0.0218705	-0.190854	-0.0967251	-0.306138	-0.127773	-0.30411	0.212499	0.138987	0.0537587	0.107416	0.121721	0.139375	0.0949898	0.0079587	-0.0821988	0.12396	0.223128	0.121746	-0.0156959	-0.0667422	-0.117751	-0.0414128	-0.0990258	-0.177918
---	---	---	---	---	1427824_at	100692_at	-	Y	-	4.03932	6.3264	0.713863	0.0458022	0.520546	0.703574	-	-	0.367781	0.260931	0.495422	0.305403	0.0977302	-0.0946316	-0.0841704	0.0317485	0.15884	-0.142915	-0.0389871	0.991643	0.00829267	-0.043401	0.469434	0.407875	0.395197	0.44799	0.4386	0.943133	0.472093	0.276501	0.315647	0.452317	0.430643	0.464014	-0.0260278	-0.0546423	-0.0248667	-0.0177654	-0.0321939	-0.0656693
gamma-aminobutyric acid (GABA-A) receptor, subunit gamma 3	Gabrg3	14407	---	ENSMUSG00000055026	1422187_at	100693_at	-	-	-	2.42278	4.32655	0.894487	0.396891	0.0709181	0.154963	-	-	0.989548	0.240613	0.0394734	0.150376	0.0613896	-0.0799594	-0.107478	-0.0269854	0.0103291	-0.0936168	-0.0618768	0.0333441	-0.102447	-0.0493879	0.0894515	-0.0618553	-0.00285825	0.0438919	0.049814	0.0680433	0.0599182	-0.0744555	-0.0858472	0.126703	0.123801	0.0896645	0.0104219	-0.0329542	-0.0397808	-0.0185637	-0.039143	-0.121596
ribosomal protein, large, P1	Rplp1	56040	Mm.3158	ENSMUSG00000060019	1416277_a_at	100694_at	-	-	-	14.021	14.8686	0.653679	0.888503	0.142636	0.407286	-	-	0.861518	0.891086	0.0844043	0.264057	-0.129546	-0.196243	-0.0825508	0.107391	-0.066315	-0.155726	-0.0852033	-0.12135	-0.200303	-0.195594	0.608174	0.517281	-0.0180426	0.35896	0.625719	0.382443	0.139555	-0.076116	-0.043739	-0.190607	0.127071	0.0796449	-0.184041	-0.169976	-0.130331	0.0291686	-0.108404	-0.270039
endothelin 2	Edn2	13615	Mm.284855	ENSMUSG00000028635	1449161_at	100695_at	-	-	-	3.22158	5.08453	0.946783	0.788563	0.115975	0.148419	-	-	0.844092	0.128965	0.0597294	0.155148	-0.0118485	-0.152387	-0.201335	-0.0660685	-0.0481466	-0.148751	-0.0795637	0.0331302	-0.115271	-0.0844144	0.116332	0.190617	0.04396	0.0864276	0.113869	0.11463	0.103878	-0.0815722	-0.120588	0.0997859	0.100351	0.0953625	-0.00815577	-0.0694159	-0.0776724	0.0135052	-0.0729499	-0.116566
phosphodiesterase 6A, cGMP-specific, rod, alpha	Pde6a	225600	---	ENSMUSG00000024575	1450415_at	100696_at	-	-	-	3.48616	4.81445	0.929216	0.745663	0.088713	0.163384	-	-	0.926409	0.280801	0.100071	0.189386	0.0169552	-0.0800113	-0.134691	-0.0648792	0.00821063	-0.13399	-0.0905412	0.0475247	-0.112547	-0.0791148	0.0418598	-0.0807418	-0.0179959	-0.00982597	0.0324293	0.0548569	0.153696	-0.0504693	-0.0485449	0.0391724	0.122545	0.0456751	0.0114869	-0.0609696	-0.0751678	0.106648	-0.0675404	-0.126615
paired box gene 3	Pax3	18505	Mm.1371	ENSMUSG00000004872	1420389_at	100697_at	Y	-	-	7.31627	5.76971	0.00170198	0.924395	1.00514	0.303057	-	-	0.454072	0.0625857	0.197333	0.395962	0.218411	-0.208091	-0.163087	-0.586691	-0.473207	0.156004	-0.27427	-0.470085	-1.04918	-0.793555	0.556438	-0.0338354	0.081662	0.115103	0.134592	0.138085	0.0392268	0.0233853	0.226338	0.0464355	0.204241	0.148586	0.403967	-0.472274	-0.0638664	-0.747473	-0.689622	0.269891
paired like homeodomain factor 1	Prop1	19127	Mm.1386	ENSMUSG00000044542	1450361_at	100698_at	-	-	-	3.82287	5.13178	0.281089	0.847844	0.847031	0.110626	-	-	0.821248	0.275617	0.426896	0.161314	0.126541	-0.35663	0.645872	0.201692	0.0908242	-0.387725	-0.0782959	0.613265	-0.109038	-0.0719087	0.0931716	-0.0304721	-0.00702933	0.0324979	0.0895152	0.0623842	0.0600158	-0.0341508	0.0574157	0.051841	0.0671148	-0.0121813	0.280282	-0.202221	-0.0538747	0.0610502	0.142704	-0.112732
nuclear factor of activated T-cells, cytoplasmic, calcineurin-dependent 2 interacting protein	Nfatc2ip	18020	Mm.1389	ENSMUSG00000030722	1451781_at	100699_at	-	-	-	2.07289	5.44352	0.936901	0.276827	0.0816649	0.276519	-	-	0.799548	0.212997	0.0472393	0.272005	-0.0150245	-0.108885	-0.121315	-0.0605129	-0.005203	-0.135829	-0.021407	0.0203965	-0.102817	-0.068257	0.147695	-0.0480444	0.0229393	0.0755205	0.140753	0.0944019	0.0674891	-0.108911	-0.0845182	0.0759112	0.255329	0.0789023	-0.029263	-0.0563974	0.121914	-0.0232285	-0.0629453	-0.117246
sex hormone binding globulin	Shbg	20415	Mm.1431	ENSMUSG00000005202	1421602_at	100702_at	-	-	-	3.09348	5.49157	0.136859	0.408709	0.237879	0.145492	-	-	0.723342	0.141984	0.220314	0.188041	-0.0662689	-0.141409	-0.0470604	0.0363577	-0.0526002	-0.239657	-0.164972	-0.17279	0.13302	-0.131084	0.063926	-0.0298503	-0.00833239	0.0356814	0.0589083	0.0712447	0.0576478	-0.0672956	-0.0785669	0.0591846	0.13493	0.0600738	-0.0632592	-0.091997	0.249343	-0.327831	0.218537	-0.259716
neuropeptide Y receptor Y2	Npy2r	18167	Mm.1433	ENSMUSG00000028004	1417489_at	100703_at	-	Y	-	3.18707	5.17362	0.767711	0.000142418	0.236779	2.32749	-	-	0.9424	0.717028	0.0903263	0.806508	0.0271458	-0.255143	-0.239729	-0.107241	0.0184904	-0.293836	-0.218416	-0.0863105	-0.259263	-0.221966	2.55112	1.32761	-0.069518	-0.0795897	-0.4499	-0.271568	1.58351	1.84199	0.296295	-0.089372	0.0111511	-0.248776	-0.0759838	-0.131006	-0.219985	-0.0286343	-0.146822	-0.206521
luteinizing hormone/choriogonadotropin receptor	Lhcgr	16867	Mm.1644	ENSMUSG00000024107	1450192_at	100705_at	-	-	-	3.82241	4.32948	0.605961	0.370621	0.207488	0.170032	-	-	0.945038	0.158649	0.085253	0.211348	-0.0895325	-0.187371	-0.152797	0.050866	0.0243277	-0.0921357	-0.227605	-0.0135617	-0.130934	-0.157513	0.0732583	-0.0728041	0.0126229	0.0511776	0.0706845	0.0722798	0.0584085	-0.0954444	-0.105282	0.0637504	0.101131	0.0645735	-0.0498913	-0.104359	-0.0950979	0.0864439	0.0860222	-0.212627
Scm-like with four mbt domains 2	Sfmbt2	353282	Mm.329991	---	1434353_at	100706_f_at	-	Y	-	3.01395	5.77855	0.280443	1.08e-06	0.400803	1.39291	-	-	0.295517	0.928028	0.391047	0.157912	0.180673	-0.0882513	0.516572	-0.27059	-0.447558	-0.0347924	0.236422	-0.410044	0.247171	-0.205877	0.134679	-0.0752791	0.138344	0.202571	0.661366	1.63375	0.200608	0.0745484	0.0269228	0.191303	0.39203	1.15135	-0.0925441	-0.115929	0.423819	0.0114651	-0.0516944	0.0129764
SH3 multiple domains 2	Sh3md2	59009	Mm.27949	ENSMUSG00000031642	1421270_at	100707_at	-	-	-	5.76469	6.17834	0.704161	0.217782	0.282548	0.321095	-	-	0.817968	0.334286	0.092613	0.258896	0.0433105	-0.279914	-0.426714	-0.205847	-0.148587	-0.311678	-0.171269	-0.138382	-0.28894	-0.323475	-0.168275	-0.283048	-0.0505913	-0.156164	0.0123847	-0.148091	-0.160131	-0.359143	-0.241355	-0.156298	-0.111399	-0.156242	-0.151617	-0.219487	-0.249593	-0.169826	-0.191088	-0.288357
H3 histone, family 3B	H3f3b	15081	Mm.371563	ENSMUSG00000016559 /// ENSMUSG00000060743	1420376_a_at	100708_at	-	-	-	13.8261	15.6982	0.29527	0.435979	0.1376	0.673115	-	-	0.402334	0.850846	0.115785	0.1484	-0.108099	-0.0279976	0.0296536	-0.000219341	-0.044282	-0.126816	-0.0775944	0.0106324	-0.00221495	-0.0397628	0.0957079	0.0327945	-0.87307	-0.36793	-0.340881	-0.50699	0.122078	0.214401	-0.225964	0.126614	-0.0579856	-0.0889036	-0.0422995	-0.0211066	0.055928	-0.0100346	0.123314	-0.00795307
trophoblast specific protein alpha	Tpbpa	21984	Mm.2372	ENSMUSG00000033834	1415808_at	100709_at	-	-	-	3.5354	4.86134	0.96043	0.389858	0.26137	0.226663	-	-	0.832066	0.083243	0.248458	0.212992	0.10208	-0.217087	-0.224843	-0.050005	0.100399	-0.286021	-0.163608	0.366887	-0.261938	-0.162595	0.169325	-0.0813465	0.025058	0.0479492	0.0810185	0.0685469	0.00793928	-0.0558862	-0.01507	0.0692105	0.235074	0.0766076	-0.0411628	-0.0921824	-0.138942	-0.0132588	-0.0551146	-0.19314
ribosomal protein L10A	Rpl10a	19896	Mm.336955	ENSMUSG00000037805 /// ENSMUSG00000061631	1431177_a_at	100711_at	-	-	-	14.2532	13.8192	0.499171	0.39129	0.145584	0.312116	-	-	0.551642	0.558032	0.0757598	0.142738	-0.0319453	-0.00246783	-0.0119689	0.0378549	-0.0967273	-0.041375	0.0523167	-0.141336	-0.0148661	-0.144591	0.489454	0.428704	0.291652	0.499239	0.266143	-0.0317111	-0.0873572	0.195528	0.124632	-0.0165643	0.0214652	0.0722702	-0.104158	-0.0742792	0.0548666	-0.0464809	-0.236106	-0.00899748
neuronal PAS domain protein 1	Npas1	18142	Mm.145821	ENSMUSG00000001988	1420801_at	100712_at	-	-	-	3.0139	6.06536	0.977703	0.0845529	0.214365	1.15999	-	-	0.640076	0.316166	0.0848827	0.507558	0.0219907	-0.222309	-0.110539	-0.109962	-0.177865	-0.293048	-0.20642	-0.119972	-0.258746	-0.176003	0.621971	0.617476	0.728133	0.596076	0.673205	1.69975	0.59265	-0.103651	0.37886	0.80576	0.580323	0.620228	-0.172726	-0.211928	-0.219694	-0.189223	-0.145167	-0.249987
zinc finger protein 617	Zfp617	170938	Mm.251482	ENSMUSG00000062063	1449546_a_at	100713_at	-	-	-	9.7003	9.7969	0.682479	0.389616	0.857922	0.840188	-	-	0.680039	0.696724	0.431527	0.436751	-0.507162	0.929744	-0.0611181	-0.221531	-0.334932	-0.202412	0.0765261	0.483397	0.481991	0.307118	-0.927375	-0.201474	-1.17109	-0.61249	-0.897131	-0.604117	-0.152713	0.17713	-0.127245	-0.306093	-0.268371	-1.07626	0.268186	0.821668	0.00795845	0.213988	0.405372	-0.114706
bagpipe homeobox gene 1 homolog (Drosophila)	Bapx1	12020	Mm.2530	ENSMUSG00000049691	1421464_at	100714_at	-	-	-	1.8082	3.57478	0.899868	0.563011	0.140289	0.11219	-	-	0.303059	0.159047	0.139425	0.151287	0.065525	-0.0851694	-0.0999767	-0.0538256	-0.000354138	-0.119735	-0.0567776	0.238607	-0.0118478	-0.054215	0.0348648	-0.0622618	-0.0203068	0.019384	0.0204653	0.0422483	0.0417807	-0.0854728	-0.0818678	0.0108174	0.0456278	0.0318443	-0.0118494	-0.0448883	-0.04852	-0.017998	-0.0473681	-0.10103
beta-microseminoprotein	Msmb	17695	Mm.2540	ENSMUSG00000021907	1421687_at	100715_at	-	-	-	2.63916	5.02765	0.95536	0.186675	0.154837	0.273562	-	-	0.846452	0.292077	0.0868769	0.269568	0.072472	-0.164893	-0.185001	-0.0985772	0.0324677	-0.28746	-0.144781	-0.0770375	-0.191715	-0.249347	0.140017	-0.0219429	0.0740833	0.116194	0.179881	0.138763	0.119299	-0.0473556	-0.0611905	0.132474	0.297945	0.132744	-0.0573995	-0.127952	-0.144645	-0.108476	-0.0535748	-0.195782
hyaluronan synthase1	Has1	15116	Mm.255701	ENSMUSG00000003665	1420590_at	100716_at	-	-	-	6.4536	5.89561	0.8873	0.231638	0.272829	0.225754	-	-	0.642481	0.287247	0.0954212	0.184675	0.0145076	-0.303526	-0.365153	0.0656574	-0.155934	-0.344236	-0.242132	-0.0906874	-0.272282	-0.245218	0.0960329	-0.0211154	0.0210401	0.075694	0.0752143	0.0981035	0.0858806	-0.0905113	-0.0234982	0.207478	0.264667	0.0874177	-0.202055	-0.240083	-0.235593	-0.157441	-0.180295	-0.300859
cDNA sequence U90926	U90926	57425	Mm.2548	---	1460667_at	100717_at	-	-	-	4.82146	5.24062	0.349575	0.787691	0.259059	0.56834	-	-	0.829244	0.359013	0.241056	0.283953	-0.0579864	-0.409229	-0.0839922	-0.15328	0.183773	-0.29304	-0.00396719	-0.423549	-0.180967	-0.173196	0.476938	0.312782	0.389267	0.355611	0.375996	0.366199	0.659741	0.286358	0.259916	0.379961	0.531417	0.49611	-0.137614	-0.156414	0.251349	-0.143891	0.160959	-0.419463
kallikrein 16	Klk16	16615	Mm.19214	ENSMUSG00000038968	1420490_at	100719_f_at	-	-	-	2.84411	5.24684	0.581377	0.477589	0.145962	0.200391	-	-	0.824049	0.184741	0.0537503	0.203006	-0.0638335	-0.185094	-0.147165	0.060067	-0.00625122	-0.18916	-0.10683	-0.0147923	-0.15506	-0.110404	0.0943873	-0.0698678	-0.00190115	0.0572587	0.0933891	0.0847025	0.127147	-0.0170356	-0.0478162	0.0591788	0.22049	0.0768995	-0.0598556	-0.087101	-0.0677751	0.115296	-0.0860728	-0.166814
poly A binding protein, cytoplasmic 1	Pabpc1	18458	Mm.371570	ENSMUSG00000022283	1418883_a_at	100720_at	-	-	-	13.2277	14.2121	0.566206	0.732783	0.350401	0.691497	-	-	0.547905	0.80816	0.127493	0.203466	-0.163346	-0.306466	-0.208574	-0.184047	-0.245257	-0.537456	-0.294486	-0.282547	-0.276874	-0.280381	0.0614271	0.232686	0.968821	0.50417	0.177057	0.362572	0.344941	0.149733	0.414174	-0.103393	0.045656	-0.019688	-0.322232	-0.340914	-0.152773	-0.0564383	-0.117602	-0.46847
recombinant antineuraminidase single chain Ig VH and VL domains	LOC56304	56304	Mm.358673	ENSMUSG00000068414	1450367_at	100721_f_at	-	-	-	2.34768	3.47775	0.869236	0.560803	0.105144	0.118301	-	-	0.984869	0.242678	0.0520636	0.163792	-0.00228783	-0.128056	-0.154378	-0.0642536	0.00745917	-0.146988	-0.0822315	0.0331727	-0.115521	-0.082679	0.0366289	-0.063143	-0.0180013	0.0220729	0.0259824	0.0437794	0.0486454	-0.088185	-0.0771275	0.0352361	0.0476759	0.0349621	-0.0378489	-0.0613143	-0.0765248	-0.0216241	-0.0679393	-0.127231
zinc finger protein 28	Zfp28	22690	Mm.127014	ENSMUSG00000062861	1427587_at	100724_at	-	-	-	3.30454	6.17398	0.941748	0.552593	0.209897	0.460576	-	-	0.266507	0.859653	0.172254	0.150594	1.97855e-05	-0.169825	0.00679226	0.0856509	-0.00608958	-0.280908	0.308732	-0.146374	-0.246006	-0.190112	0.542517	0.0680917	0.16945	0.2309	0.243627	0.219308	0.378635	0.63923	0.246582	0.198869	0.410144	0.302554	-0.0473722	-0.0831212	-0.125806	-0.294781	0.130383	-0.144129
glutamate receptor, ionotropic, NMDA2A (epsilon 1)	Grin2a	14811	Mm.2953	ENSMUSG00000059003	1421616_at	100726_at	-	-	-	2.02106	5.07633	0.502	0.266624	0.101066	0.181031	-	-	0.718492	0.34284	0.0628115	0.227828	-0.0222486	-0.108142	-0.132544	-0.0601616	-0.00570896	-0.144589	-0.069829	0.0102848	-0.102072	0.0298693	0.084752	0.0104776	0.0243798	0.161078	0.0822935	0.0887479	0.0710362	-0.0963896	-0.0594158	0.115071	0.1236	0.150144	-0.0542255	-0.0562343	-0.0668148	-0.0244458	-0.0634567	-0.118349
ribosomal protein L28	Rpl28	19943	Mm.300263	ENSMUSG00000030432 /// ENSMUSG00000058603	1416074_a_at	100727_at	-	-	-	13.3807	13.7428	0.124536	0.147914	0.29783	1.20498	-	-	0.187675	0.977954	0.196383	0.158816	-0.0752389	-0.02994	-0.0215606	0.2266	-0.204112	0.0724132	0.222666	0.1627	-0.139883	-0.198822	0.339194	0.496705	1.22992	0.487874	0.210011	0.0244796	0.0696647	-0.132765	0.358656	-0.415926	-0.368585	-0.845871	-0.0359796	0.0749612	-0.220743	-0.174299	-0.395289	0.0101069
multiple PDZ domain protein	Mpdz	17475	Mm.153039	ENSMUSG00000028402	1418663_at	100728_at	-	-	-	6.34051	6.32792	0.119411	0.811534	0.636538	0.242259	-	-	0.335248	0.472978	0.521278	0.205024	-0.241647	-0.160744	-0.491988	-0.612491	-0.571105	-0.0291336	-0.160973	-0.781087	-0.307178	-0.0460487	0.0379368	-0.0595572	-0.0018634	0.0102247	-0.215121	0.0176257	0.0369318	0.462053	-0.0778045	0.242967	0.1331	0.0380593	0.0642889	0.0174194	-0.637325	-0.336606	-0.740116	-0.0709187
ribosomal protein L26	Rpl26	19941	Mm.306548	ENSMUSG00000060938 /// ENSMUSG00000063754	1448109_a_at	100729_at	Y	-	-	12.7136	16.1798	0.0310021	0.572504	0.667957	0.510117	-	-	0.946585	0.852168	0.20858	0.206987	-0.394267	-0.362838	-0.385277	-0.262158	-0.719567	-0.150217	-0.204598	-0.201661	-0.665088	-0.616348	0.790658	0.762505	0.291512	0.556833	0.666396	0.235998	0.229575	0.00734785	0.413044	-0.288499	-0.0237496	0.0777992	-0.521102	-0.412687	-0.308857	-0.480207	-0.712789	-0.440541
CD180 antigen	Cd180	17079	Mm.3300	ENSMUSG00000021624	1421547_at	100730_at	-	-	-	4.89894	5.73456	0.741	0.395294	0.377707	0.166996	-	-	0.0663568	0.225601	0.454509	0.195909	-0.27535	-0.33811	-0.34495	-0.320526	-0.288216	-0.480064	-0.376416	-0.280892	-0.344473	-0.320275	0.181521	0.031974	0.0701247	0.108722	0.152315	0.121698	0.0679976	-0.0209128	-0.0184534	0.148554	0.181678	0.128155	-0.273108	-0.391831	0.228993	-0.2634	-0.310201	-0.369709
proline-rich protein 15	Prp15	56290	Mm.3320	---	1450373_at	100731_at	-	-	-	3.62077	4.02111	0.804257	0.713031	0.164926	0.129561	-	-	0.613732	0.0826071	0.171473	0.181156	-0.0219995	-0.112994	0.0214248	-0.0524041	-0.00536783	-0.143677	-0.0708944	0.12454	-0.103041	-0.0709228	0.0650677	-0.0500682	0.00736147	0.068169	-0.154967	0.0769338	0.065682	-0.0638394	-0.0834908	0.067129	0.102562	0.0682812	-0.0123457	-0.0502617	-0.0705562	-0.0278968	-0.0663036	-0.119477
ribosomal protein S8	Rps8	20116	Mm.260904	ENSMUSG00000047675	1436760_a_at	100732_at	-	-	-	13.1553	15.3205	0.136114	0.508638	0.273748	0.761123	-	-	0.988432	0.710868	0.109471	0.21853	-0.101301	0.03278	0.0392916	0.236813	-0.122916	0.234329	0.257069	0.29127	0.0573994	-0.0940198	0.479697	0.574793	1.05615	0.810877	0.528069	0.467009	0.221837	-0.0822277	0.466098	0.0734576	0.0660353	-0.165435	-0.0812011	0.0742947	0.0484364	0.0737142	-0.1103	0.0668539
proteasome (prosome, macropain) subunit, alpha type 2	Psma2	19166	Mm.252255	ENSMUSG00000015671	1448206_at	100733_at	-	-	-	12.7265	14.1579	0.0554808	0.82585	0.412608	0.2674	-	-	0.45058	0.657855	0.117769	0.188062	-0.180397	-0.319156	-0.323939	-0.297732	-0.39744	-0.146091	-0.157042	-0.348014	-0.393961	-0.427777	0.450852	0.486546	-0.011611	0.191276	0.523203	0.306167	0.0839486	0.0265772	0.124331	0.203054	-0.130006	-0.137238	-0.313558	-0.374924	-0.387731	-0.350756	-0.477484	-0.248468
ribosomal protein L3	Rpl3	27367	Mm.290771	ENSMUSG00000057111 /// ENSMUSG00000060036	1449323_a_at	100734_at	-	-	-	14.1694	16.6407	0.516174	0.366432	0.0989203	0.235683	-	-	0.570497	0.179671	0.0572676	0.171053	-0.0834278	-0.0207694	0.00634451	0.0954557	0.068938	0.00291191	0.00662431	-0.0306894	-0.044931	0.0483867	-0.07531	-0.141111	-0.356401	-0.103844	-0.162798	-0.0641597	-0.131044	0.00963918	-0.114964	-0.296738	-0.306154	-0.343547	-0.00844125	0.0236601	0.0935084	0.101221	0.0123029	0.0107989
keratin associated protein 6-3	Krtap6-3	16702	Mm.328678	---	1427842_at	100735_at	-	-	-	2.66055	6.06672	0.840854	0.29576	0.218054	0.326807	-	-	0.942003	0.229875	0.0250134	0.321897	-0.130787	-0.233464	-0.268271	-0.144778	-0.122226	-0.247803	-0.202643	-0.139255	-0.224112	-0.197434	0.310401	0.0697917	0.163781	0.158789	0.273514	0.147728	0.0326941	-0.115798	-0.0419017	0.153546	0.334094	0.141545	-0.14784	-0.181921	-0.192202	-0.135564	-0.184745	-0.249333
BarH-like homeobox 2	Barx2	12023	Mm.261044	ENSMUSG00000032033	1421761_a_at	100736_at	-	-	-	2.77077	5.18565	0.973405	0.336952	0.0535109	0.134628	-	-	0.748085	0.101	0.0686723	0.172019	-0.0134931	-0.0617321	-0.0799966	-0.0391993	-0.00506051	-0.0855992	-0.0452898	0.0651041	-0.0662932	-0.0421653	0.0543561	-0.0414604	0.00173276	0.0389429	0.048555	0.0646875	0.0118392	-0.0942284	-0.119344	0.0526762	0.0850116	0.055644	-0.0289787	-0.0282353	-0.0335968	-0.0106817	-0.0350189	-0.0889614
one cut domain, family member 1	Onecut1	15379	Mm.303355	ENSMUSG00000043013	1450252_at	100737_at	-	-	-	3.27589	5.15512	0.0600774	0.203657	0.793283	0.173802	-	-	0.706937	0.26399	0.157764	0.153069	-0.022813	-0.609397	-0.728774	-0.556226	-0.570397	-0.326357	-0.294291	-0.813215	-0.655745	-1.01617	-0.0547138	0.0247489	0.050261	0.108457	0.102391	0.11868	0.134962	0.0436181	-0.0576871	0.112548	0.237786	0.120673	-0.0982932	-0.598	-0.610763	-0.598674	-0.574701	-0.250896
serine protease inhibitor 15	Spi15	20711	---	---	1426149_at	100738_at	-	-	-	3.02554	6.70665	0.952521	0.459376	0.0563833	1.00926	-	-	0.986179	0.810991	0.0323006	0.605902	-0.0287346	-0.0591202	-0.0559301	-0.0219018	-0.0108905	-0.084032	-0.0486291	0.00503687	-0.0680576	-0.0518869	0.405091	0.227414	0.211503	-0.236679	0.368007	0.380707	1.61343	0.905819	0.406018	0.430937	0.997212	0.825146	-0.0152051	-0.0448428	-0.0321413	-0.0193602	-0.0302479	-0.0825692
serine protease inhibitor 16	Spi16	20712	---	---	1427834_at	100739_at	-	-	-	4.02413	5.08911	0.95895	0.418875	0.121721	0.220853	-	-	0.685451	0.121626	0.141057	0.24307	0.249326	-0.12891	-0.126844	-0.0727158	-0.00429778	-0.246673	-0.0921906	0.149185	-0.135305	-0.0946872	0.118236	-0.0373075	0.00795076	0.0401879	0.0853771	0.0724973	0.0551881	-0.151517	-0.188546	0.056067	0.167504	0.0630192	-0.0512388	-0.188106	-0.081876	-0.0724078	-0.0895771	-0.154497
glycoprotein 5 (platelet)	Gp5	14729	Mm.3519	ENSMUSG00000047953	1422817_at	100740_at	-	-	-	2.62647	5.08592	0.937217	0.364115	0.0566363	0.177618	-	-	0.957323	0.212128	0.0461218	0.210468	-0.0266891	-0.0545841	-0.00078226	-0.0273116	-0.00223131	-0.0764453	-0.0396894	0.0109206	-0.0584163	-0.0390377	0.136513	0.0121984	0.0440443	0.082757	0.104508	0.0992568	0.0349903	-0.120634	-0.0130124	0.0915946	0.142293	0.0903485	-0.010339	-0.0296316	-0.0248439	-0.0138742	-0.0145773	-0.0757355
formyl peptide receptor-like 1	Fprl1	14294	---	---	1421661_at	100741_at	-	-	-	5.2724	5.10422	0.323364	0.283894	0.214358	0.220518	-	-	0.46811	0.23273	0.162636	0.20684	-0.091902	-0.177026	-0.167772	-0.113186	0.0883404	-0.156796	-0.251691	-0.0743043	-0.1493	-0.127758	0.106213	-0.0405911	0.051588	0.086144	0.0940067	0.109962	0.101888	-0.0437741	-0.0463267	0.102975	0.262663	0.105812	-0.080325	-0.113522	-0.118455	0.188359	0.0703076	-0.170198
expressed sequence AA409749	AA409749	103086	---	---	1420161_at	100742_at	Y	Y	B	8.21996	10.2796	0.047276	0.00856566	0.716452	0.886364	-	-	0.35489	0.935231	0.304815	0.294294	0.0149046	0.49608	-0.518132	-0.315379	-0.106416	0.0726876	0.178229	-0.0311484	-0.443216	-0.211961	0.0656038	-0.0674879	-0.906899	-0.465079	-0.455847	-0.699825	0.137521	-0.350474	-0.0660987	-0.631237	-1.11376	-0.827796	0.219628	0.553652	-0.363299	-0.590474	-0.71357	0.315415
RIKEN cDNA 6820424L24 gene	6820424L24Rik	100515	Mm.38277	ENSMUSG00000046572	1441134_at	100744_at	-	-	-	2.83216	5.53527	0.880073	0.448063	0.080495	0.148012	-	-	0.795816	0.238211	0.0289837	0.189001	-0.0282216	-0.0973429	-0.0989201	-0.0533939	-0.00682964	-0.125748	-0.063647	0.00149966	-0.086291	-0.0622318	0.0834119	-0.00239161	0.0103533	0.0571111	0.106046	0.0854954	0.0816706	-0.0742503	-0.0611641	0.0526024	0.113336	0.0741741	-0.0227951	-0.0493825	-0.00192288	-0.0274037	-0.0537092	-0.110946
---	---	---	---	---	1457594_at	100746_at	-	-	-	2.83567	6.77193	0.248217	0.416922	0.165384	0.249975	-	-	0.241735	0.0123622	0.17481	0.493107	0.0105703	-0.14846	-0.133376	-0.0853281	-0.0158619	0.0457831	-0.125954	-0.0359343	-0.186534	0.0369092	0.199827	-0.0125299	0.0983647	0.11291	0.234911	0.17046	0.148031	0.0186847	0.184476	0.0883961	0.265038	0.147949	-0.0528608	-0.0952622	0.225876	-0.0184321	-0.106198	-0.16196
expressed sequence AA408954	AA408954	102391	---	---	1420155_at	100747_at	-	-	-	3.42544	4.98764	0.827746	0.290641	0.196338	0.278653	-	-	0.947002	0.482451	0.160409	0.252308	-0.0708849	-0.219439	-0.276192	-0.0419967	-0.022688	-0.255304	-0.173237	-0.0370372	-0.224924	-0.210144	0.146713	0.0534985	0.111518	0.116005	0.118956	0.120678	0.127095	-0.0270411	-0.0244239	0.175238	0.438349	0.124561	-0.115221	-0.126516	-0.177851	-0.0990415	-0.143413	-0.531785
DNA segment, Chr 10, Wayne State University 159, expressed	D10Wsu159e	28120	---	---	1446971_at	100748_at	-	-	-	3.88103	5.2601	0.408904	0.114203	0.272378	0.484942	-	-	0.828671	0.775812	0.17076	0.242695	0.0108704	-0.188416	-0.266094	0.3509	0.114251	-0.340279	-0.201226	0.0252312	-0.195787	-0.168789	0.103334	-0.0416039	0.0248647	0.120215	0.648736	0.107835	0.084958	-0.0945544	-0.0569309	0.096565	0.18499	0.107151	0.076749	-0.0990777	0.356193	-0.0236642	0.382939	-0.193921
zinc finger and BTB domain containing 37	Zbtb37	240869	Mm.296127	ENSMUSG00000043467	1457810_at	100749_at	-	-	-	2.652	5.85329	0.998046	0.978221	0.15455	0.2616	-	-	0.71716	0.0273942	0.181921	0.237865	-0.0820635	0.270022	0.220591	-0.0803405	0.10298	-0.163133	-0.206117	-0.195415	-0.149637	-0.13848	-0.164849	-0.171233	-0.245392	-0.199792	-0.175764	-0.177184	-0.129202	0.0309141	-0.277808	-0.190551	-0.0126477	-0.188839	-0.107447	0.233818	-0.10805	0.147833	-0.114005	-0.175298
expressed sequence AA414903	AA414903	102401	Mm.270881	---	1420301_at	100750_at	-	-	-	3.13189	5.17943	0.90332	0.216247	0.18384	0.267733	-	-	0.910827	0.204984	0.137397	0.15928	0.0223068	-0.182328	-0.214627	-0.109671	-0.00335774	-0.277264	-0.185352	-0.0312281	-0.195123	-0.196559	0.18663	0.233723	0.0884756	0.160843	0.180882	0.368052	0.131419	0.0710185	0.0192579	0.169436	0.271869	0.167413	-0.0518913	-0.104101	-0.197857	-0.020259	-0.139011	-0.23691
a disintegrin and metalloprotease domain 10	Adam10	11487	Mm.3037	ENSMUSG00000054693	1450104_at	100751_at	-	-	-	5.68211	6.14959	0.81926	0.817844	0.364185	0.592805	-	-	0.793766	0.709132	0.315759	0.2716	-0.0634657	-0.0399552	-0.0858924	-0.322392	-0.238178	0.707035	0.279738	0.00109187	0.60951	0.373552	-0.31821	-0.128672	0.694451	-0.272429	-0.0546494	0.458107	0.502054	0.00108718	0.12327	-0.09546	0.174513	-0.0572976	-0.00196216	-0.0531633	-0.29407	-0.0197964	-0.476062	0.0140137
retinal pigment epithelium derived rhodopsin homolog	Rrh	20132	Mm.278758	ENSMUSG00000028012	1450280_a_at	100752_at	-	-	-	1.73804	6.00742	0.855613	0.423457	0.160446	0.205981	-	-	0.951118	0.144298	0.0322882	0.278044	-0.0847077	-0.192832	-0.178536	-0.117238	-0.0698271	-0.17415	-0.12806	-0.0624542	-0.152503	-0.124348	0.139541	-0.0190276	0.0587902	0.12215	0.123039	0.140462	0.149371	-0.0160672	-0.151155	0.130196	0.196558	0.136288	-0.0826586	-0.122902	-0.116068	-0.0852634	-0.114371	-0.174974
ATP synthase, H+ transporting, mitochondrial F1 complex, alpha subunit, isoform 1	Atp5a1	11946	Mm.276137	ENSMUSG00000025428	1449710_s_at	100753_at	-	-	-	13.8571	15.8485	0.274595	0.0187144	0.245646	0.336122	-	-	0.184336	0.00863332	0.141997	0.366656	0.102033	-0.0197329	-0.0910463	0.168134	0.218433	-0.125213	0.0675594	-0.114186	-0.0170644	0.0676267	0.128584	0.205261	-0.0206846	0.148156	0.122963	0.338874	0.140981	0.180306	0.111848	0.0258482	-0.112672	0.333369	-0.0531491	0.0607947	0.060431	0.0604272	0.0158862	0.0570649
neutrophil elastase	NE	50701	Mm.262194	ENSMUSG00000020125	1422928_at	100755_at	-	-	-	4.22598	4.02241	0.397079	0.899701	0.614299	0.187015	-	-	0.310778	0.381611	0.149539	0.122605	-0.62829	-0.650581	-0.554485	-0.527335	-0.411937	-0.600308	-0.531788	-0.436645	-0.566978	-0.535392	0.155937	-0.0183387	0.0353765	0.0604181	0.0670871	0.0906832	0.101099	0.0899878	-0.0285458	0.313612	0.093979	0.0885842	-0.64675	-0.621749	-0.372064	-0.484188	-0.5245	-0.66588
calcium channel, voltage-dependent, beta 2 subunit	Cacnb2	12296	Mm.313930	ENSMUSG00000057914	1452476_at	100757_at	-	-	-	2.76018	5.12842	0.916629	0.831119	0.168454	0.221811	-	-	0.990588	0.436475	0.0726875	0.138337	-0.0287243	-0.189915	-0.210009	-0.0987504	-0.00416967	-0.207904	-0.146993	-0.00800214	-0.175283	-0.184871	0.0486788	0.0275131	-0.0575749	-0.00784269	0.000587873	0.0223526	0.101018	-0.0782673	-0.236351	0.00970995	0.0755464	0.00858972	-0.0749984	-0.109959	-0.13609	-0.0560472	-0.119253	-0.1923
desmocollin 1	Dsc1	13505	Mm.909	ENSMUSG00000044322	1421460_at	100760_at	-	-	-	3.49876	5.7564	0.234373	0.330655	0.280061	0.19386	-	-	0.495449	0.212435	0.163886	0.206979	-0.0819582	-0.170888	-0.203552	0.412513	-0.0195253	-0.200623	-0.201123	-0.0378286	-0.224402	0.182566	0.0902738	-0.0442221	0.0453182	0.06145	0.0893547	0.0923395	0.0754906	-0.0874746	-0.0637356	0.0716262	0.166668	0.0799471	-0.0778069	-0.139033	-0.195636	-0.0108463	0.151686	-0.175386
striatin, calmodulin binding protein	Strn	268980	Mm.311915	ENSMUSG00000024077	1422036_at	100761_at	-	-	-	4.01087	5.83149	0.221762	0.392873	0.868394	0.151874	-	-	0.44748	0.180738	0.279648	0.239218	-0.734771	-0.826273	-0.779065	-0.915716	-0.397632	-0.803173	-0.798774	-0.727887	-0.821072	-0.795029	0.0618375	-0.0423749	0.00582049	0.0424231	0.0668471	0.0720239	0.048211	-0.0854571	-0.121606	0.0552996	0.109068	0.0508996	-0.390142	-0.909915	-0.765416	-0.66206	-0.640435	-0.776011
sema domain, transmembrane domain (TM), and cytoplasmic domain, (semaphorin) 6A	Sema6a	20358	Mm.40909	---	1421414_a_at	100762_at	-	-	-	3.68845	4.33503	0.710204	0.693652	0.109649	0.222178	-	-	0.362978	0.332617	0.137246	0.160739	-0.00334703	-0.12653	-0.158308	0.0948547	0.135099	-0.169246	-0.0215621	0.167796	-0.136297	-0.0883938	0.281798	-0.0460778	0.0392558	0.0921915	0.153446	0.117762	0.0956858	-0.0207949	-0.0438376	0.106193	0.218221	0.102594	-0.030999	-0.0617546	-0.0774537	-0.0899587	0.0476829	-0.0987186
DNA segment, Chr 2, ERATO Doi 127, expressed	D2Ertd127e	51873	---	---	1442374_at	100763_at	-	-	-	3.28277	5.29902	0.651474	0.905717	0.13727	0.276522	-	-	0.851015	0.662613	0.0514001	0.121319	-0.0759273	-0.148321	-0.219551	-0.0789499	0.0291549	-0.177399	-0.126219	0.037484	-0.159488	-0.0997293	-0.183225	0.143738	-0.295761	-0.117358	-0.0720592	-0.215409	-0.172779	-0.465959	-0.257283	-0.265039	-0.0977251	-0.14354	-0.0784727	-0.0997293	-0.124426	-0.068832	-0.0935794	-0.182813
interleukin 2 receptor, beta chain	Il2rb	16185	Mm.35287	ENSMUSG00000068227	1417546_at	100764_at	-	-	-	2.78212	5.00855	0.25651	0.626315	0.446807	0.142867	-	-	0.637552	0.41982	0.230294	0.12933	-0.20534	-0.366085	-0.126551	-0.267746	-0.204139	-0.688274	-0.286638	-0.241766	-0.285929	-0.0595638	0.0546845	-0.0191462	-0.0240512	0.0195617	0.00892546	0.0321425	0.0447416	-0.0979493	-0.0879283	0.0405527	0.159712	-0.122655	-0.258453	-0.277757	0.0490522	-0.26568	-0.330849	-0.319055
fibronectin type III domain containing 7	Fndc7	320181	Mm.244233	ENSMUSG00000045326	1448055_at	100765_at	-	-	-	3.73442	3.83717	0.786581	0.949923	0.0905909	0.180653	-	-	0.698386	0.156206	0.190705	0.196676	-0.0318826	-0.121162	-0.151785	-0.0231158	0.0487596	-0.149299	-0.00409223	0.00290344	-0.116121	-0.0838767	0.153121	-0.0251642	0.0488023	0.0434339	0.00460432	0.010827	0.0993846	-0.0825171	-0.157604	0.058559	0.0965257	0.0616476	-0.0920095	-0.117014	0.375618	-0.0360125	-0.0697823	-0.129997
endothelin 3	Edn3	13616	Mm.9478	ENSMUSG00000027524	1421136_at	100766_at	-	-	-	2.21814	4.47206	0.934	0.554224	0.10959	0.310005	-	-	0.990812	0.784046	0.0394102	0.191699	-0.040325	-0.129775	-0.147552	-0.074731	-0.0393834	-0.152876	-0.089404	-0.00123636	-0.125898	-0.0937248	0.0762879	0.0536297	0.0183771	0.0594193	0.287039	0.484165	0.0762236	-0.0368353	0.601633	0.062963	0.0853999	0.0808597	-0.0513611	-0.0737606	-0.0880081	-0.0462519	-0.0846241	-0.139184
---	---	---	---	---	1458196_at	100767_at	-	-	-	3.18722	5.21282	0.861764	0.232713	0.114569	0.200708	-	-	0.958305	0.198666	0.0863614	0.302576	0.0152434	-0.135206	-0.183979	-0.0254998	0.058213	-0.154435	-0.0939315	0.056672	-0.165196	-0.121703	0.155941	-0.00442092	0.0678542	0.112848	0.153406	0.141598	0.0592447	-0.0852457	-0.141938	0.17341	0.158342	0.154341	-0.0494627	-0.0517414	-0.124054	0.0211977	-0.0791796	-0.13874
B-cell linker	Blnk	17060	Mm.9749	ENSMUSG00000061132	1451780_at	100771_at	-	-	-	2.26013	3.8157	0.898572	0.517599	0.12317	0.120143	-	-	0.936216	0.152952	0.0453327	0.158634	-0.083183	-0.141886	-0.131848	-0.0969359	-0.0580756	-0.142736	-0.104454	-0.051907	-0.125502	-0.099944	0.04874	-0.0373672	-0.011122	0.0343068	0.0383645	0.0585868	0.0594817	-0.0944171	-0.0902531	0.0443116	0.0701374	0.0471363	-0.0740791	-0.0924553	-0.0990012	-0.0348817	-0.088636	-0.151656
interleukin 12a	Il12a	16159	Mm.103783	ENSMUSG00000027776	1425454_a_at	100773_at	-	-	-	3.60092	5.10937	0.620565	0.184912	0.324612	0.338202	-	-	0.75515	0.76758	0.263576	0.372024	0.0781032	-0.212722	-0.0756716	0.0213692	-0.0356773	-0.227544	0.118066	0.54332	-0.121489	-0.145897	0.104997	-0.0309984	0.0837749	0.377845	0.102192	0.317827	0.0890879	-0.174183	-0.105837	0.0933765	0.179215	0.093968	-0.00783147	-0.0457124	0.0752523	0.218475	-0.0856672	-0.274597
DNA segment, Chr 12, Wayne State University 118, expressed	D12Wsu118e	28115	Mm.375289	---	1428015_at	100774_at	-	-	-	6.53591	8.81504	0.889698	0.790241	0.253054	0.502356	-	-	0.396465	0.880564	0.264353	0.163188	-0.0207551	0.00770067	-0.170973	0.436245	0.374773	0.196288	0.21983	-0.00179534	-0.102904	-0.12353	0.202828	0.141826	-0.689559	-0.190059	-0.0320988	-0.484758	-0.433659	-0.104302	0.0343061	-0.153625	0.381557	0.486844	0.0451331	-0.0636933	-0.129531	-0.334863	0.397555	0.0274483
CD38 antigen	Cd38	12494	Mm.249873	ENSMUSG00000029084	1450136_at	100778_at	-	-	-	2.88156	5.45601	0.63099	0.27687	0.124955	0.221261	-	-	0.301179	0.146271	0.136574	0.235322	-0.0179897	-0.0522996	-0.032336	0.0367721	-0.00369601	-0.128483	-0.0452441	0.135774	-0.0615801	-0.0462745	0.127165	-0.0314024	0.0162966	0.0568755	0.076163	0.0860252	0.0991353	-0.0940243	-0.0297768	0.23703	0.240932	0.179242	0.0390143	-0.0703684	-0.0272813	-0.0151636	0.0762323	-0.1824
interleukin 12b	Il12b	16160	Mm.239707	ENSMUSG00000004296	1419530_at	100779_at	-	-	-	4.24954	5.1376	0.748403	0.754578	0.224152	0.113092	-	-	0.864789	0.122841	0.0710765	0.180882	0.0173531	-0.200631	-0.246657	-0.180363	-0.151723	-0.272509	-0.211925	-0.201647	-0.232873	-0.199574	0.033969	-0.0752196	-0.0230521	0.00595919	0.00250357	0.0218218	0.0376606	-0.0793353	-0.0635268	0.0122663	0.0163198	0.0161212	-0.150382	-0.177577	-0.183171	-0.148634	-0.142922	-0.246927
ribosomal protein S4, X-linked	Rps4x	20102	Mm.66	ENSMUSG00000031320	1416276_a_at	100780_at	-	-	-	14.508	15.4066	0.159721	0.0640559	0.546686	0.520477	-	-	0.703249	0.553127	0.0737811	0.1941	-0.371177	-0.288056	-0.407544	-0.454329	-0.688986	-0.25562	-0.276266	-0.461332	-0.291151	-0.404386	-0.233376	-0.137162	-0.123577	0.0696432	-0.175207	-0.158288	-0.173093	-0.267686	-0.07051	-0.279363	-0.069683	-0.882667	-0.469241	-0.239191	-0.35843	-0.253931	-0.668795	-0.305119
myosin, light polypeptide 4	Myl4	17896	Mm.247636	ENSMUSG00000061086	1457126_at	100828_at	-	Y	-	5.40458	5.9087	0.360097	5.58e-07	0.429143	1.13228	-	-	0.743667	0.0134099	0.366043	0.422519	0.0288776	-0.311516	0.02064	-0.120811	0.255177	-0.665529	-0.253425	0.200995	-0.180516	-0.148613	0.0346665	-0.0541359	-0.11139	0.135953	0.229362	0.959116	0.146875	-0.211979	-0.0746428	-0.0201384	0.31172	1.03934	-0.107244	-0.17578	-0.29649	-0.0330034	-0.0553687	0.202679
fasciculation and elongation protein zeta 1 (zygin I)	Fez1	235180	Mm.5264	ENSMUSG00000032118	1454674_at	100876_at	Y	-	-	10.1813	10.8091	0.0269351	0.161124	1.21046	1.02633	-	-	0.178581	0.986336	0.522015	0.0795927	-0.56606	-0.612738	-1.28489	-0.804091	-0.507161	0.175552	-0.136113	-1.13603	-0.869593	-0.282133	-0.0686479	-0.573781	0.552496	0.116982	-0.346941	-0.504724	-0.517251	-0.500809	0.0927309	-0.527942	-0.510869	-0.902716	-0.60271	-0.656358	-1.36737	-0.994201	-0.781045	-0.129233
RIKEN cDNA 1810058I24 gene	1810058I24Rik	67705	Mm.228046	---	1436339_at	100877_at	-	-	-	10.1737	12.0158	0.629702	0.115449	0.409111	1.17317	-	-	0.35817	0.653595	0.233545	0.312925	-0.0454636	-0.537185	-0.0239481	0.201701	-0.244261	0.0385704	-0.141874	-0.199432	-0.0625394	-0.1698	0.569765	0.562192	1.00421	1.32027	0.956863	1.21095	0.166671	-0.138915	0.915221	0.467096	0.360834	1.13539	-0.351204	-0.410284	-0.166562	0.00499815	-0.0207795	0.0509305
striatin, calmodulin binding protein 3	Strn3	94186	---	ENSMUSG00000020954	1423535_at	100878_at	-	-	-	11.1736	12.5971	0.027442	0.818721	0.58237	0.523973	-	-	0.171312	0.768479	0.352326	0.296076	0.479633	0.338356	0.196107	-0.468998	-0.257208	0.196464	0.354747	0.0412259	-0.0026399	0.223182	-0.472517	-0.176016	-0.700275	-0.239171	-0.734968	-0.253596	-0.0649262	0.533985	0.0102973	0.469191	0.523415	0.547429	0.233555	0.24346	0.205862	0.0312428	-0.0153729	0.282344
actinin alpha 3	Actn3	11474	Mm.5316	ENSMUSG00000006457	1418677_at	100879_at	-	-	-	4.98685	5.50515	0.187985	0.92347	0.548175	0.167982	-	-	0.416528	0.722559	0.337101	0.0791454	0.62436	-0.00940202	0.27497	-0.0120128	-0.119063	-0.0345147	0.0754387	0.345555	-0.463812	-0.141594	0.117816	0.16038	-0.196321	0.0853398	0.0107867	0.0247294	0.0448473	-0.0807653	0.0230189	0.015877	0.023091	0.0173903	0.188518	-0.0214848	0.128542	0.138444	0.074557	-0.0915847
Diabetic nephropathy-like protein (Dnr12) mRNA, partial sequence	---	---	Mm.254851	---	1434380_at	100880_at	Y	-	-	7.945	6.87827	0.000124966	0.307393	2.8605	0.404177	-	-	0.64281	0.00107094	0.341955	0.496331	-0.244131	0.00247799	0.396212	1.7066	1.99458	-0.670981	-0.354881	1.64433	3.09929	2.6981	-0.22161	-0.0017192	-0.357273	-0.0574552	0.10056	-0.131148	0.0475225	-0.35968	-0.310006	-0.181366	0.0405144	0.0950463	-0.330159	0.419138	0.656575	2.10264	1.81646	-0.49792
defensin beta 1	Defb1	13214	Mm.5341	ENSMUSG00000044748	1419492_s_at	100882_at	-	-	-	2.36848	4.7494	0.880544	0.400554	0.0722847	0.142701	-	-	0.919487	0.138071	0.0409952	0.205047	-0.00321545	-0.0494592	-0.170248	-0.0512869	0.00409853	-0.124961	-0.0677266	0.0293319	-0.0932826	-0.0609147	0.0524332	-0.0819971	-0.000217053	0.0324561	0.0430295	0.0643697	0.0509785	-0.0763897	-0.0817179	0.0518674	0.083985	0.0575249	-0.0204789	-0.0476361	-0.05504	-0.016843	-0.053526	-0.0257071
aldo-keto reductase family 1, member B8	Akr1b8	14187	Mm.5378	ENSMUSG00000029762	1448894_at	100884_at	Y	Y	B	8.64705	9.28946	4.8e-06	2.23e-09	2.59163	2.6156	-	-	0.576257	0.429083	0.255601	0.45961	-0.543429	-0.884142	-0.994576	-1.12223	-2.70133	-0.157676	-0.356257	-0.77398	-1.37777	-2.48194	-0.0965922	-0.333144	-0.822889	-1.18936	-1.98194	-2.61376	-0.0698128	-0.406791	-0.693262	-0.92982	-1.56711	-2.61744	-0.347513	-1.11846	-1.11129	-1.28149	-2.86784	-0.121244
NIMA (never in mitosis gene a)-related expressed kinase 2	Nek2	18005	Mm.33773	ENSMUSG00000026622	1417299_at	100885_at	-	Y	-	6.26013	9.30619	0.993429	5.39e-07	0.498503	2.93173	-	-	0.965589	0.111624	0.0993543	0.739218	0.578251	0.330669	0.552544	0.409176	0.201729	0.324617	0.374413	0.444463	0.350316	0.63435	0.445573	-0.267243	-1.15938	-1.59867	-1.9506	-2.64159	0.257969	0.400784	-1.04552	-1.36507	-1.89215	-2.51832	0.328556	0.416456	0.38776	0.359319	0.383244	0.375604
sortilin-related receptor, LDLR class A repeats-containing	Sorl1	20660	Mm.121920	ENSMUSG00000049313	1460390_at	100888_at	-	-	-	3.66174	4.90473	0.304986	0.0345777	0.203096	0.427756	-	-	0.876558	0.710462	0.0777157	0.13842	-0.148203	-0.200174	-0.270911	-0.104326	0.166357	-0.257988	-0.0759727	-0.118457	-0.219404	-0.178423	0.0722044	0.276452	-0.01763	0.0319683	-0.0113693	-0.0725498	0.329194	0.528301	0.181637	0.0352283	0.0188534	0.0217911	-0.187153	-0.165259	-0.179489	-0.00498898	0.0420131	-0.154269
cDNA sequence BC042901	BC042901	233033	Mm.54120	ENSMUSG00000037513	1460034_at	100889_at	-	-	-	7.53203	8.82974	0.419706	0.168448	0.528743	1.58105	-	-	0.633536	0.503484	0.505799	0.574303	0.37379	-0.0479158	0.282612	-0.334887	0.507651	-0.671831	-0.0502654	-0.0712757	-0.0737197	0.141228	0.0320043	-0.047143	1.81679	0.155559	-0.225775	-0.922329	0.465337	0.00680605	0.328829	-0.175483	0.0995846	-0.0941416	0.0923489	-0.111988	-0.150877	-0.127606	0.206087	-0.308261
chromatin assembly factor 1, subunit B (p60)	Chaf1b	110749	Mm.274222	ENSMUSG00000022945	1423877_at	100890_at	-	Y	-	5.5742	9.26443	0.464374	8.02e-05	0.402824	1.70702	-	-	0.457583	0.72577	0.411654	0.320009	0.00343564	-0.0568839	-0.173074	0.152357	-0.647619	0.127407	-0.0991549	0.0485785	0.169752	0.16408	1.11563	0.551557	0.0234238	0.40143	-0.436003	-0.621539	0.821103	0.835869	0.371604	-0.4116	-0.0399885	-0.855763	-0.227357	-0.0880199	-0.0109343	-0.0960138	-0.181665	0.215763
mitochondrial capsule selenoprotein	Mcsp	17235	Mm.331192	---	1418358_at	100891_at	-	-	-	2.75437	6.70978	0.815918	0.487837	0.131256	0.360696	-	-	0.913646	0.049195	0.0201225	0.494534	-0.0438557	-0.153244	-0.15704	-0.0817282	-0.0403432	-0.190859	-0.109267	-0.0460874	-0.0956305	-0.112042	0.152644	-0.0442133	0.0577794	0.0984823	0.0978444	0.125264	0.237221	0.145735	-0.102924	-0.430009	0.226078	0.11487	-0.0714021	-0.0935999	-0.00262395	-0.0750244	-0.0985267	-0.144243
NADH dehydrogenase (ubiquinone) 1 alpha subcomplex, assembly factor 1	Ndufaf1	69702	Mm.5390	ENSMUSG00000027305	1423711_at	100892_at	-	Y	-	8.79066	10.2962	0.150416	0.0402612	1.45638	0.733105	-	-	0.749019	0.0721913	0.443293	0.323894	-1.07841	-1.12643	-1.39768	-1.9258	-1.91382	-0.4561	-0.855839	-1.03358	-0.909592	-0.998945	-0.616989	-0.255847	-0.530207	-0.357711	0.0147651	-0.300234	-0.849221	-0.381972	-0.394608	0.0133699	-0.373765	-0.340146	-1.78266	-1.08904	-1.65624	-1.64132	-2.39679	-0.638435
serine palmitoyltransferase, long chain base subunit 2	Sptlc2	20773	Mm.565	ENSMUSG00000021036	1460243_at	100893_at	-	-	-	8.70401	8.52332	0.425458	0.765915	0.474441	0.563702	-	-	0.231314	0.523554	0.405938	0.257028	0.0784912	-0.107041	-0.107919	0.0918843	0.221663	0.546519	0.557763	-0.215952	0.282663	0.309518	-0.218279	0.138715	-0.519819	-0.251666	0.123021	-0.368998	-0.756496	0.0139141	-0.296779	-0.0716485	-0.326345	-0.120269	0.0167277	0.0794776	-0.168197	-0.0220957	-0.164033	0.750628
origin recognition complex, subunit 5-like (S. cerevisiae)	Orc5l	26429	Mm.21724	ENSMUSG00000029012	1415830_at	100894_at	-	-	-	9.50678	10.6513	0.746602	0.524108	0.680002	0.870227	-	-	0.918545	0.278484	0.256845	0.405166	-0.577744	-0.0746965	-0.525001	-0.113732	-0.763572	-0.0688996	-0.293332	-0.835004	-0.322781	-0.35378	-0.267582	-0.654226	-0.474448	-0.47476	-0.337978	-0.717306	-1.14738	-0.708607	-0.650808	-0.637945	-1.14051	-1.02315	-0.66475	-0.164122	-0.501431	-0.481266	-0.43592	-0.401983
DNA segment, Chr 16, Brigham & Women's Genetics 1547 expressed	D16Bwg1547e	224092	Mm.567	ENSMUSG00000022538	1437630_at	100895_at	Y	-	-	7.158	9.69528	0.000951783	0.0655415	1.01123	0.614401	-	-	0.162843	0.240454	0.256312	0.38955	0.330965	0.270256	-0.281232	-0.359047	-0.920895	0.514252	0.21721	-0.287333	-0.366256	-0.256345	0.600729	0.218754	-0.270353	0.0923748	0.0654821	-0.335391	-0.0948546	0.179743	-0.151805	-0.389675	-0.788409	-0.211172	0.149735	0.390847	-0.146511	0.0276671	-0.869247	0.370684
calcium channel, voltage-dependent, gamma subunit 1	Cacng1	12299	Mm.57093	ENSMUSG00000020722	1422813_at	100896_at	-	-	-	2.34817	5.55455	0.582098	0.951482	0.103955	0.270596	-	-	0.564955	0.27683	0.0835855	0.19658	-0.00554256	-0.116198	-0.0453217	-0.0265968	0.00875103	-0.102	-0.0794591	0.0524752	0.0388507	-0.0758508	0.215835	0.0268141	-0.00342883	0.0506038	0.0701231	0.0869104	0.27153	-0.080642	-0.0298192	0.0588489	0.22421	0.0527646	-0.01005	0.0340743	-0.0633148	-0.00168088	0.075436	-0.0909697
zinc finger protein 297	Zfp297	81630	Mm.328963	ENSMUSG00000051390	1448705_at	100899_s_at	-	-	-	9.16377	10.2298	0.115574	0.330852	0.414714	0.861671	-	-	0.911105	0.912443	0.224423	0.256388	0.0332553	0.0859125	0.0323873	0.0563444	0.00930312	0.0574634	0.282227	-0.0399603	0.102634	-0.470592	-0.225156	-0.0579814	0.923737	0.115483	-0.163611	-0.306365	-0.273645	0.190836	0.300804	-0.0220465	-0.193728	-0.145768	0.0827497	0.0534577	0.10608	0.00101729	0.0837848	0.0435018
host cell factor C1	Hcfc1	15161	Mm.248353	ENSMUSG00000031386	1433736_at	100900_at	Y	-	-	10.1247	12.2168	0.0316868	0.551004	0.808187	0.739333	-	-	0.723695	0.846007	0.194946	0.316004	-0.0409682	-0.0821245	-0.565202	-1.15146	-0.611668	-0.283034	-0.251223	-0.278239	-0.464912	-0.358268	-0.823572	-0.261799	0.718416	-0.865785	-0.788965	-0.851288	-0.553115	-0.0825631	-0.657999	-0.480112	-0.325983	-0.566962	-0.208726	-0.0254694	-0.621359	-0.585707	-0.52062	-0.0718756
host cell factor C1	Hcfc1	15161	Mm.248353	ENSMUSG00000031386	1450439_at	100901_at	-	-	-	4.75264	5.24514	0.924729	0.919622	0.272158	0.304858	-	-	0.985832	0.992241	0.0877526	0.140678	-0.166434	-0.240147	-0.298687	-0.269783	-0.164121	-0.303371	-0.223187	0.247571	-0.274533	-0.239795	0.0786713	0.0128997	0.660123	0.0644082	0.0614953	0.0606294	0.083908	-0.0456594	-0.0831663	0.101549	0.0947577	0.0812804	-0.0976525	-0.215523	-0.236324	-0.211099	-0.219262	-0.244612
RIKEN cDNA 2610019F03 gene	2610019F03Rik	72148	Mm.5727	ENSMUSG00000050052	1428357_at	100902_at	Y	-	-	5.63079	6.45327	0.00969379	0.304624	1.76222	0.793249	-	-	0.434659	0.24659	0.670863	0.673855	1.56764	-0.134636	-0.317325	0.130473	0.225606	1.34022	0.751552	-0.299252	-0.465635	0.0443753	-0.0329552	-0.706315	-0.0319133	-0.0785945	-0.442438	-0.278658	-0.0934511	0.0557023	0.678888	-0.572796	-0.458854	-0.660866	0.749964	-0.204098	-0.417514	-0.380587	0.0329791	0.816173
poly (ADP-ribose) polymerase family, member 2	Parp2	11546	Mm.281482	ENSMUSG00000036023	1417800_at	100903_at	-	-	-	9.49288	12.5908	0.059257	0.858906	0.665268	0.698116	-	-	0.916953	0.970852	0.150771	0.155295	0.0804279	0.181027	0.750803	0.62698	0.548597	0.200586	-0.351117	0.409644	0.398116	0.467832	0.712518	0.184016	-0.513361	0.0598924	0.149412	-0.122205	-0.0662451	0.144787	-0.236599	0.347409	-0.0204869	0.172233	-0.00876858	0.233021	0.592888	0.50303	0.448333	0.0704352
DNA segment, Chr 14, ERATO Doi 209, expressed	D14Ertd209e	52535	Mm.5750	ENSMUSG00000035802	1452699_at	100904_at	-	-	-	8.26226	8.94752	0.480708	0.307699	0.991756	0.941819	-	-	0.416967	0.240597	0.358001	0.552559	0.922214	0.750564	0.81437	1.29149	1.27246	0.755191	0.574312	0.457633	0.5064	0.711054	0.572682	-0.192068	-0.479211	-0.460614	0.124708	0.208655	-0.221689	0.680222	-0.289321	0.458553	0.803609	0.906451	0.641178	0.9154	1.10221	0.853861	0.883593	0.530162
hect domain and RLD 4	Herc4	67345	Mm.234437	ENSMUSG00000020064	1427032_at	100905_at	-	-	-	10.2821	10.777	0.065111	0.421649	0.502832	0.497172	-	-	0.610626	0.924324	0.141132	0.239523	-0.117289	0.027637	-0.308293	-0.701573	-0.484113	0.0619126	0.146245	-0.179105	-0.13021	-0.137001	-0.318459	-0.300997	-0.632124	-0.656086	-0.430485	-0.396597	-0.125082	0.192326	-0.362221	0.0898441	-0.523779	-0.31058	-0.0215792	0.0294884	-0.511149	-0.298167	-0.56641	0.159509
integrin beta 7	Itgb7	16421	Mm.58	ENSMUSG00000001281	1418741_at	100906_at	-	-	-	5.21594	7.63527	0.868483	0.737631	0.0943497	0.280746	-	-	0.899538	0.25991	0.115228	0.269443	0.0369795	-0.10178	-0.0306296	-0.0357202	0.0342877	-0.143449	-0.0869193	0.0148034	-0.0978645	-0.0582267	-0.0168505	-0.112188	-0.0330682	-0.0134629	0.00149411	0.0699975	0.388419	-0.077734	-0.105561	0.143089	0.0596425	0.124087	-0.0164925	-0.0566151	-0.0496548	0.148361	-0.0523183	-0.10468
potassium voltage-gated channel, Isk-related family, member 1-like	Kcne1l	66240	Mm.58507	---	1416640_at	100907_at	Y	-	-	7.65564	4.57409	0.00121757	0.752928	2.53651	0.132497	-	-	0.631997	0.260146	0.54178	0.164901	0.00182974	-0.374628	-1.05901	-1.00381	-2.42404	0.404377	0.203765	-1.70546	-0.922944	-2.24277	0.0598376	-0.0750588	-0.0278099	-0.0106885	0.015562	0.021092	0.0377098	-0.092388	-0.132513	0.0135251	0.0634229	-0.00512413	-0.072433	-0.855129	-1.71183	-1.14175	-3.03456	0.200809
surfeit gene 2	Surf2	20931	Mm.6874	ENSMUSG00000014873	1433609_s_at	100910_at	-	-	-	8.18574	11.8059	0.0189941	0.780808	0.515742	0.69481	-	-	0.423717	0.577936	0.231906	0.32403	0.362839	0.0506903	0.00204606	0.0484151	-0.0956174	0.232431	0.187188	-0.135894	-0.0682688	-0.340596	0.843752	0.800374	0.459403	0.546729	0.802218	0.648741	0.210363	0.532682	0.28231	0.422739	0.587401	0.579028	0.104964	0.192059	0.193061	-0.0937308	0.0176265	0.0834775
GPI anchor attachment protein 1	Gpaa1	14731	Mm.5903	ENSMUSG00000022561	1448225_at	100911_at	-	-	-	7.60048	9.50688	0.131837	0.674199	0.616781	0.636598	-	-	0.693706	0.246152	0.242012	0.445797	0.299059	0.208485	0.825071	0.799343	0.416362	-0.266236	0.0875841	0.408491	0.143087	0.136251	-0.510369	-0.42512	0.567184	-0.419527	-0.293402	-0.262342	-0.570077	-0.0979339	-0.374434	-0.573186	-0.299253	-0.732815	-0.00894662	0.203989	0.84798	0.499642	0.261324	0.0236749
RIKEN cDNA 2410012M04 gene	2410012M04Rik	69740	Mm.5915	ENSMUSG00000033554	1452839_at	100912_at	-	-	-	9.29842	10.0004	0.41547	0.984531	0.312929	0.558436	-	-	0.241186	0.709687	0.3038	0.374152	-0.12121	0.0310359	-0.329503	-0.12419	-0.185165	-0.182271	-0.228557	-0.296355	-0.203015	0.0245464	-0.0824853	-0.142584	-0.955575	-0.171017	0.129979	0.00899589	-0.349866	-0.477768	-0.161296	-0.627449	-0.545903	-0.717314	-0.470939	-0.000540106	-0.35227	-0.182505	-0.414082	-0.440142
cDNA sequence BC026682	BC026682	230579	Mm.222956	ENSMUSG00000034871	1417443_at	100913_at	-	-	-	5.32584	5.69786	0.500659	0.484472	0.184725	0.586618	-	-	0.771416	0.295121	0.124023	0.445996	0.166494	-0.166907	-0.121008	-0.226632	-0.000433096	-0.122084	-0.063453	0.0170913	-0.0984072	-0.0633701	0.425178	0.356068	0.745275	0.739749	0.480278	0.451115	0.475595	0.343704	0.427961	0.363238	0.534041	0.446082	-0.0199048	0.0148585	-0.0591201	-0.0197037	-0.0564473	-0.066296
PREDICTED: Mus musculus similar to protease (LOC434722), mRNA	---	---	Mm.290613	---	1437867_at	100914_at	-	-	-	6.26028	7.10779	0.406042	0.209481	0.384536	1.28674	-	-	0.0938683	0.481771	0.623709	0.82053	-0.0213004	-0.0724974	-0.0787507	-0.0762764	0.623086	0.200049	-0.07663	0.282085	-0.173605	-0.103895	-1.40173	-0.767572	-0.754688	-1.56077	-0.55174	-0.253231	-0.631781	0.306336	-0.516394	0.264155	1.08355	0.793192	0.0907798	0.569491	-0.0535073	-0.145908	-0.0494188	0.66895
myosin, heavy polypeptide 9, non-muscle	Myh9	17886	Mm.29677	ENSMUSG00000022443	1417472_at	100915_at	-	-	-	7.10214	8.40408	0.0798609	0.867405	0.4233	1.3577	-	-	0.374048	0.732117	0.344814	0.424658	-0.21814	-0.503196	-0.0088678	-0.234004	-0.170314	-0.402889	-0.343404	-0.0894674	0.17688	-0.219848	-0.570562	-0.263351	2.03576	0.214348	-0.125304	0.142231	0.100878	0.144258	0.209957	-0.154333	-0.12047	-0.0815547	-0.413856	-0.237096	0.0708746	-0.164959	0.110101	-0.404062
solute carrier family 22 (organic cation transporter), member 1	Slc22a1	20517	Mm.594	ENSMUSG00000023829	1418118_at	100916_at	-	-	-	2.40746	4.8374	0.343998	0.729133	0.381256	0.21351	-	-	0.0376527	0.2214	0.252725	0.192815	-0.19909	-0.284979	-0.316666	-0.312049	-0.354613	-0.424647	-0.206365	-0.167582	-0.181963	-0.407899	0.0818571	-0.0492442	0.00254326	0.0463976	0.0527719	0.0757932	0.189244	-0.0876688	-0.158462	0.0625625	0.10705	0.0638237	-0.207811	-0.324874	-0.0138507	-0.203391	-0.124941	-0.243503
troponin I, cardiac	Tnni3	21954	Mm.358642	---	1422536_at	100921_at	-	-	-	2.13873	4.80132	0.671295	0.247466	0.672376	0.252541	-	-	0.407644	0.332948	0.664591	0.202534	-0.0154813	-0.10875	-0.13181	-0.0119674	-0.0141697	-0.119845	-0.0917186	1.27609	-0.107829	-0.0711559	0.160723	-0.0295868	0.0175173	0.0672205	0.199398	0.0953336	0.0503461	-0.0950339	-0.0779563	0.141751	0.181063	0.093043	-0.0340703	-0.0588098	-0.0668325	-0.0650195	-0.0648151	-0.119169
myosin X	Myo10	17909	Mm.60590	ENSMUSG00000022272	1450650_at	100923_at	Y	-	-	5.41215	5.02394	0.0303533	0.704561	0.965718	0.401169	-	-	0.588982	0.853405	0.14614	0.419477	0.686731	0.551595	1.05942	0.79556	0.676729	0.223261	0.453561	0.872017	0.892074	0.338843	0.698231	0.0365691	0.335162	0.0979205	0.471146	0.00187886	0.0577913	-0.0828856	0.252816	0.0397535	0.0457621	0.0386011	0.584187	0.518791	1.02961	0.655061	0.58347	0.14196
GATA binding protein 3	Gata3	14462	Mm.313866	ENSMUSG00000015619	1448886_at	100924_at	-	-	-	2.26208	12.9782	0.922731	0.0746163	0.102597	0.809586	-	-	0.989868	0.924369	0.0447384	0.332492	0.00402505	-0.122701	-0.167871	-0.061086	-0.0162268	-0.154349	-0.0824924	0.0333839	-0.121763	-0.0831063	-0.808251	-0.617025	0.481126	-0.187367	-0.083887	0.113387	-0.702014	-0.515739	-0.409974	-0.34118	-0.295735	-0.00448093	-0.0292814	-0.0585942	-0.0786537	-0.0155635	-0.0731028	-0.130267
RIKEN cDNA 2700089E24 gene	2700089E24Rik	381820	Mm.291762	---	1453208_at	100925_at	-	-	-	10.5364	9.11953	0.0901263	0.616891	0.64172	0.815979	-	-	0.198338	0.376732	0.649787	0.629808	0.229669	0.0575186	-0.401796	-1.06768	-0.0941836	-0.318468	-0.541989	-0.881643	-0.208257	-0.164282	-1.01815	-0.245815	-0.179991	-0.766543	-0.596323	-0.263763	0.0624932	-0.76207	-0.209151	-0.865415	-0.483288	-1.2168	-0.154603	0.0569097	-0.642062	0.214381	-0.147331	-0.411927
phospholipid transfer protein	Pltp	18830	Mm.6105	ENSMUSG00000017754	1417963_at	100927_at	Y	-	-	4.80171	4.95497	0.00141633	0.019193	1.88498	0.387366	-	-	0.102131	0.0247584	0.889502	0.397384	-0.787855	-1.67641	-0.329008	0.730307	0.584827	-0.524097	-0.504002	0.0237623	0.580546	1.00472	0.0948642	-0.0893992	0.0327979	0.0834296	0.0785855	0.426857	0.077867	-0.0997261	-0.106098	0.0761188	0.14179	0.15875	-0.629503	-1.28161	0.511675	0.720268	1.2827	-0.321936
fibulin 2	Fbln2	14115	Mm.249146	ENSMUSG00000064080	1423407_a_at	100928_at	Y	-	-	9.06734	10.3424	5.35e-05	0.23579	2.52581	1.1528	-	-	0.486386	0.343346	0.464721	0.620044	-0.312908	-0.466624	1.523	2.19565	2.3003	-0.507681	-0.479245	1.63173	1.9101	1.34624	0.0256223	-0.0405625	1.11725	1.02261	1.47548	0.695329	-0.16681	-0.912922	0.234862	-0.102484	-0.190373	-0.14643	-0.223357	0.116528	1.96116	2.01982	2.34719	-0.383321
myotubularin related protein 9	Mtmr9	210376	Mm.374857	ENSMUSG00000035078	1455058_at	100929_at	-	-	-	10.4055	11.6335	0.106068	0.807405	0.921881	1.16484	-	-	0.475178	0.670121	0.302475	0.44655	-0.670208	-0.314152	-1.07523	-1.04746	-0.82219	-0.403429	-0.468615	-0.768533	-0.657653	-0.488896	-1.74684	-1.28246	-0.867754	-0.722144	-1.41304	-0.985892	-0.582841	-0.368211	-0.262787	-0.564419	-0.561717	-0.774324	-0.250922	-0.207648	-0.93878	-0.605708	-0.756795	-0.217765
arylsulfatase A	Arsa	11883	Mm.620	---	1460346_at	100931_at	Y	Y	B	8.32869	8.5421	0.000985103	0.0154108	1.18485	1.88549	-	-	0.808461	0.923502	0.197283	0.442688	-0.665972	-0.920897	0.0649123	0.14672	0.437655	-0.753025	-1.02838	-0.276413	0.0695664	-0.017227	-1.69945	-1.90006	0.00158455	-0.273279	0.116454	0.425182	-1.72949	-1.32354	-0.101868	-1.0726	-0.937194	-0.0831426	-0.648538	-0.87773	0.060165	0.35292	0.318271	-0.749523
calpain 1	Capn1	12333	Mm.6221	ENSMUSG00000024942	1417228_at	100932_at	-	-	-	1.73803	6.64249	0.955478	0.0766706	0.138827	0.636926	-	-	0.938986	0.0451671	0.0365028	0.414382	-0.118858	-0.146835	-0.248278	-0.119995	-0.0856967	-0.136779	-0.13082	0.0064084	-0.148963	-0.125235	0.0403609	-0.52621	0.0133119	0.29408	0.0293248	0.46919	0.078771	-0.0196831	0.0347275	0.0749849	0.0523897	0.25877	-0.101588	-0.116042	-0.185657	-0.152596	-0.120922	-0.138221
syntaxin 1A (brain)	Stx1a	20907	Mm.6225	ENSMUSG00000007207	1448366_at	100933_at	-	-	-	7.61886	9.25095	0.0843626	0.809249	0.950513	1.23074	-	-	0.107047	0.604354	0.654556	0.499131	0.352154	-0.109102	-0.358404	0.523442	0.655698	-0.205147	-0.16302	-0.61837	-0.368418	0.268554	-0.505462	-0.473347	0.90757	-0.496462	-0.394574	0.038538	-1.36558	-0.541369	-0.31712	-0.927218	-0.523961	-0.424646	0.180237	-0.10266	-0.426148	-0.603816	0.477801	0.0620236
transcription factor-like 4	Tcfl4	21428	Mm.628	ENSMUSG00000017801	1418437_a_at	100935_at	-	-	-	7.90213	9.95059	0.36686	0.770743	0.516746	0.304829	-	-	0.588824	0.421178	0.219091	0.456426	0.614523	0.324022	0.53409	0.646099	0.33284	0.418969	0.63107	0.0697175	-0.114783	0.0978079	0.43883	0.221815	0.354338	0.173493	0.281886	0.440977	0.170829	-0.0217969	0.23632	-0.0765184	0.193992	0.0532018	0.167107	0.207592	0.251106	0.123278	-0.0140591	0.428205
growth hormone releasing hormone	Ghrh	14601	Mm.144157	ENSMUSG00000027643	1419634_a_at	100938_at	-	-	-	2.9452	6.54577	0.94594	0.0870994	0.363259	0.892578	-	-	0.881154	0.187624	0.257665	0.508183	0.061612	-0.211657	-0.330772	-0.197476	0.0607234	-0.290689	-0.169768	0.599126	-0.260687	-0.326453	0.53658	-0.0587945	-0.10746	0.210889	-0.00597288	0.0127128	0.162715	-0.0632708	0.818207	-0.125856	-0.855186	-1.08712	-0.12534	-0.194786	-0.184966	-0.0909852	-0.161004	-0.509322
zinc finger protein 282	Zfp282	101095	Mm.275552	---	1424298_at	100939_at	-	-	-	6.27736	7.77795	0.123505	0.0666564	0.530471	0.448269	-	-	0.886719	0.701408	0.153016	0.320371	-0.363707	0.102463	-0.389466	-0.349306	-0.527467	-0.263352	-0.0253685	-0.323156	-0.634541	-0.388022	-0.0726883	-0.0226715	0.0972795	0.121887	0.251709	0.0594722	-0.418536	0.257662	0.151027	0.283427	0.145491	0.0853268	-0.343721	-0.00696585	-0.35899	-0.913905	-0.0521165	-0.297645
---	---	---	---	---	1434372_at	100944_at	-	-	-	4.16059	4.86043	0.931286	0.290272	0.125827	0.184593	-	-	0.939682	0.22576	0.0371967	0.177342	-0.0281518	-0.0532514	-0.123444	-0.083768	-0.0398014	-0.223503	-0.0930907	-0.0356495	-0.116153	-0.0900087	0.0608399	-0.0630497	0.0140957	0.0451697	0.05635	0.0656753	0.0552286	-0.0882068	-0.0924746	0.0601892	0.16158	0.0825081	-0.0395763	-0.0898687	-0.0466305	-0.0528739	-0.078884	-0.137685
heat shock protein 1B	Hspa1b	15511	---	ENSMUSG00000067283	1427126_at	100946_at	-	-	-	7.57846	6.15848	0.291873	0.0731715	1.14941	2.17277	-	-	0.286746	0.815959	0.769619	0.539965	-0.427542	1.03017	1.86658	0.57334	0.634538	-0.0653806	-0.340637	-0.0606732	0.722759	0.377648	-1.60032	-1.6682	-0.761501	-0.49792	-0.375619	0.0857329	-1.70966	0.685832	-0.0174195	-0.629405	-0.380765	0.949826	-0.469967	-0.422977	0.268725	0.104848	0.619462	-0.0934329
cDNA sequence BC004044	BC004044	80752	Mm.320355	ENSMUSG00000025854	1417688_at	100949_at	-	-	-	8.40969	10.2661	0.222274	0.36003	0.793324	0.724525	-	-	0.376993	0.389102	0.445222	0.366714	0.429187	-0.196824	-0.470926	0.242656	0.406286	0.21576	0.519684	-0.470775	-0.310951	-0.168196	0.233472	0.23323	0.943014	0.777546	0.521869	0.124334	-0.372491	-0.194969	0.367017	0.0790799	0.112225	0.683997	0.258841	-0.19803	-0.345391	-0.34739	0.248595	0.38047
polycystic kidney disease 2	Pkd2	18764	Mm.6442	ENSMUSG00000034462	1417753_at	100951_at	Y	-	-	9.01541	9.66898	0.00180197	0.659447	1.28514	0.958644	-	-	0.057929	0.439459	0.536137	0.299528	-0.34686	0.15585	0.602093	0.21953	0.861742	-0.593047	-0.152855	0.527825	0.88113	0.768641	-1.07792	-0.811692	-0.601526	-1.18901	-0.581863	-0.721005	-0.839372	-0.370415	-0.965273	-0.708357	-0.348589	-0.709808	-0.111665	0.165755	0.85633	1.14831	0.855643	-0.595754
timeless homolog (Drosophila)	Timeless	21853	Mm.6458	ENSMUSG00000039994	1417586_at	100953_at	-	Y	-	9.13826	10.2948	0.391625	0.0322537	0.383387	1.54867	-	-	0.600902	0.846991	0.267472	0.186962	-0.345182	-0.528284	-0.155019	-0.0971761	-0.015106	0.218293	-0.171204	-0.161328	-0.292701	0.0823913	-0.588782	-0.711807	-0.96307	-1.23373	-1.41562	-2.03171	-0.76932	-0.219377	-0.964858	-0.46653	-0.719938	-1.06563	-0.249287	-0.582317	0.109813	-0.215427	0.0791442	0.305743
HIV-1 Rev binding protein	Hrb	15463	Mm.6461	ENSMUSG00000026159	1426923_at	100954_at	Y	-	-	11.651	9.56114	0.00452534	0.140961	1.14716	1.61153	-	-	0.987329	0.849288	0.144482	0.638855	0.150668	0.438641	-0.188318	-0.354851	-1.01271	0.193964	0.559463	0.157228	-0.192502	-0.283508	-1.61913	-0.875473	-0.84143	-1.59462	-1.54856	-1.07858	-0.548431	-0.37207	-0.978904	-0.983452	-0.980087	-2.14448	0.223514	0.472784	-0.309717	-0.195987	-0.799234	0.410081
ubiquitin-conjugating enzyme E2T (putative)	Ube2t	67196	Mm.284587	ENSMUSG00000026429	1422462_at	100955_at	Y	Y	B	7.18666	10.2303	0.0291422	0.00208144	1.2634	2.36378	-	-	0.602978	0.109649	0.385722	1.02634	-1.12303	-0.028073	0.446299	-0.109911	-0.41373	-0.937547	-0.85872	0.0199321	0.0233845	0.109442	-0.957022	-0.658934	-1.93938	-1.49894	-2.24123	-2.56863	-0.421737	0.15475	-0.813511	-1.01541	-1.45504	-2.15894	-0.990034	-0.400657	0.406051	-0.273921	0.113956	-0.873135
single-stranded DNA binding protein 1	Ssbp1	381760	Mm.276356	ENSMUSG00000029911	1427965_at	100957_at	-	-	-	12.6381	11.1875	0.285545	0.688596	0.528679	0.83798	-	-	0.219688	0.744185	0.286114	0.406863	-0.607537	-0.103723	-0.00733923	-0.481431	-0.409946	-0.437991	-0.357404	0.0191687	0.0185476	-0.125031	-0.885403	-0.386858	-1.12086	-0.808022	-0.417993	-0.692417	-0.751778	-0.0694132	-0.555102	-0.202938	-0.235379	-0.554851	-0.257403	-0.272963	-0.0815679	-0.134403	0.0880133	-0.521924
spermatogenesis associated 13	Spata13	219140	Mm.149776	ENSMUSG00000021990	1454656_at	100958_at	Y	Y	B	10.109	8.57112	0.00228402	0.000465247	0.990496	2.19326	-	Y	0.769656	0.0210127	0.18143	1.0577	-0.377609	0.106786	0.537439	0.368364	0.627775	-0.432696	0.24374	0.556013	0.802323	0.338062	-0.22602	-0.342681	-0.772028	-0.326932	-0.166685	0.62068	-0.835562	-0.708521	-0.489727	-0.709066	-0.565832	2.50408	-0.362116	-0.0122322	0.218826	0.425325	0.47538	-0.0876798
S100 calcium binding protein A13	S100a13	20196	Mm.6523	ENSMUSG00000042312	1418704_at	100959_at	-	-	-	6.1849	8.6651	0.149363	0.355176	0.449713	1.34197	-	-	0.28674	0.11597	0.226954	1.29027	0.203203	-0.160803	0.174439	0.389072	0.4742	0.37621	0.169914	0.271875	0.213562	0.425225	-0.566313	-0.820804	-0.49304	0.128286	0.69535	0.427362	-0.502939	-1.59795	-0.091015	-2.0486	-0.430158	-0.520605	0.240453	-0.104323	0.298937	0.633429	0.219878	0.0900532
potassium voltage-gated channel, subfamily H (eag-related), member 2	Kcnh2	16511	Mm.6539	ENSMUSG00000038319	1449544_a_at	100961_at	-	Y	-	7.69472	7.92702	0.216563	0.0408731	1.04153	0.738727	-	-	0.430748	0.225983	0.469892	0.448804	0.522931	-0.155019	0.858559	1.131	0.654183	0.512494	0.461002	0.135965	0.952065	0.219954	-0.221018	-0.69462	-0.164056	-0.0900962	-0.349291	0.06095	-0.362397	-0.0888139	-0.231447	0.193102	-0.0501928	0.63307	0.31909	-0.766181	0.825297	0.950076	0.912647	0.520484
Ngfi-A binding protein 2	Nab2	17937	Mm.336898	ENSMUSG00000025402	1417930_at	100962_at	-	-	-	6.59091	5.7006	0.0906547	0.917614	1.77324	0.974081	-	-	0.756091	0.978753	0.376652	0.263676	1.45724	0.530301	1.17551	1.26797	1.68672	1.34781	1.48337	1.36348	0.800853	1.85977	0.203037	1.18854	0.964497	0.684285	0.402409	0.31525	-0.390306	0.291171	0.796396	0.179261	-0.190833	0.45967	1.47242	0.575881	0.579755	0.841895	1.86853	1.1665
brain protein 17	MGI:1930773	56695	Mm.373560	ENSMUSG00000026179	1451399_at	100963_at	-	-	-	8.34767	9.42073	0.0749912	0.816458	0.884566	0.755731	-	-	0.610162	0.41051	0.359633	0.332117	0.0684248	-0.406065	0.653445	0.909519	0.782332	0.38632	-0.0214067	0.688214	0.36282	0.435009	0.85371	0.595554	0.922229	0.880096	0.99357	0.875687	0.290567	0.319245	0.534189	0.320508	0.0473295	0.635776	-0.0773141	-0.41607	0.400723	0.535132	0.53531	0.374133
vesicle transport through interaction with t-SNAREs 1B homolog	Vti1b	53612	Mm.265929	ENSMUSG00000021124	1449003_a_at	100964_at	-	-	-	11.3099	13.578	0.133402	0.347565	0.684973	0.844625	-	-	0.762262	0.857588	0.179485	0.350487	-0.465455	-0.299253	-0.798173	-0.664298	-0.657948	0.0568982	-0.0619575	-0.571772	-0.441177	-0.186916	-0.416265	-0.327121	-1.29857	0.0465249	-0.393352	0.0799974	0.0256311	0.126649	-0.0253555	-0.209954	0.0270896	0.285327	-0.386224	-0.302973	-0.996554	-0.461335	-0.766443	0.0657278
cytochrome c oxidase, subunit VIIIc	Cox8c	75483	Mm.660	ENSMUSG00000043319	1455167_at	100965_at	-	-	-	5.9703	8.09421	0.944602	0.445212	0.116437	0.575759	-	-	0.393087	0.307536	0.0983662	0.425408	0.137692	-0.123048	-0.106404	-0.0595801	0.00782572	-0.155051	-0.0783733	-0.04742	0.0910336	-0.0926625	0.189291	0.316286	-0.375271	0.337649	0.155265	0.673728	0.709325	0.282737	0.348857	0.394779	0.862662	0.451375	-0.0678898	-0.071112	-0.0686247	-0.0192226	0.15715	-0.112567
serine (or cysteine) proteinase inhibitor, clade D, member 1	Serpind1	15160	Mm.6609	ENSMUSG00000022766	1418680_at	100966_at	-	-	-	3.82009	5.96797	0.652519	0.27876	0.584963	0.41398	-	-	0.947877	0.530284	0.256721	0.220725	-0.108216	-0.691559	-0.364343	0.000382315	-0.501331	-0.386769	-0.478367	-0.31794	-0.318588	-0.206638	0.187712	0.0555445	0.107236	0.147937	0.104944	0.265398	0.149684	0.0702879	0.0425279	0.227562	0.723017	0.148024	-0.306727	-0.291438	-0.537513	-0.109577	-0.304153	-0.415449
solute carrier family 27 (fatty acid transporter), member 2	Slc27a2	26458	Mm.290044	ENSMUSG00000027359	1416316_at	100967_at	-	-	-	3.54416	5.83797	0.942199	0.475308	0.397138	0.249765	-	-	0.785972	0.320964	0.281732	0.383213	-0.0578224	0.587265	-0.151572	-0.00840001	-0.00125016	0.11409	-0.0732983	0.825044	-0.112404	0.246257	0.279701	0.0231874	0.114368	0.16516	0.126685	0.143855	0.0750426	-0.0732561	-0.149726	0.140112	0.322778	0.153124	-0.311324	0.484461	-0.0686048	-0.205009	-0.0653601	-0.195873
cleavage stimulation factor, 3' pre-RNA, subunit 3	Cstf3	228410	Mm.259876	ENSMUSG00000027176	1424723_s_at	100968_at	-	-	-	11.2852	11.2988	0.510791	0.186912	0.242946	0.916238	-	-	0.584562	0.699266	0.142619	0.210259	-0.0324386	0.0141294	-0.248418	-0.148854	-0.247188	-0.170003	-0.335722	-0.204281	-0.337037	-0.123175	-0.53346	-0.565615	-1.05561	-0.625074	-0.862794	-0.72498	-0.64485	-0.174715	-0.521141	-0.544154	-0.565994	-1.1075	0.0191851	0.0198604	-0.246183	-0.22967	-0.360847	-0.179801
thymoma viral proto-oncogene 1	Akt1	11651	Mm.6645	ENSMUSG00000001729	1416657_at	100970_at	-	-	-	10.535	11.463	0.0634311	0.949458	0.524616	0.501982	-	-	0.644197	0.352444	0.235833	0.371014	0.321158	0.0996381	0.503028	0.814301	0.711988	-0.175497	0.102402	0.27828	0.234932	0.321978	-0.383524	-0.269141	0.675961	-0.193853	0.156782	0.0871295	-0.0280197	-0.240705	-0.181842	-0.300818	-0.443218	-0.12602	0.284155	0.14483	0.458586	0.437144	0.727448	-0.0341468
chemokine (C-C motif) ligand 27	Ccl27	20301	Mm.373540	ENSMUSG00000057154	1430375_a_at	100972_s_at	-	-	-	9.11044	11.1937	0.649384	0.163777	0.535636	0.401297	-	-	0.412016	0.853016	0.33492	0.355175	-0.282886	-0.472618	-0.3895	0.123569	0.0901851	-0.339176	-0.245748	-0.681772	-0.477691	-0.500288	0.0819963	0.0609906	0.085526	-0.0424484	-0.0937926	-0.57048	-0.370774	0.0610497	-0.213298	-0.0503123	-0.321408	-0.110074	-0.380023	-0.457467	-0.457761	-0.406999	-0.115962	-0.537722
single stranded DNA binding protein 4	Ssbp4	76900	Mm.6667	ENSMUSG00000070003	1449511_a_at	100974_at	-	-	-	6.34968	6.29327	0.685092	0.847562	0.435776	1.6828	-	-	0.347729	0.971241	0.101233	0.335062	0.453185	0.226996	0.369911	0.391094	0.454636	0.347897	0.379671	0.429089	0.376734	0.416915	-0.0221989	-0.217438	2.59426	1.27539	0.211665	0.881424	-0.297648	-0.0726554	0.451491	-0.11246	-0.347646	-0.109487	0.263266	0.247107	0.390378	0.40294	0.549205	0.406265
protein tyrosine phosphatase, non-receptor type 9	Ptpn9	56294	Mm.325643	ENSMUSG00000032290	1451037_at	100976_at	Y	Y	B	8.97148	12.0273	0.00491661	0.0386799	0.756316	1.39857	-	-	0.333876	0.623607	0.287949	0.34226	-0.129833	-0.756952	-0.658809	-0.658053	0.405928	-0.400515	-0.26287	-0.532534	-0.524071	-0.0846383	0.590667	0.815243	1.63727	1.49991	1.53881	1.36982	0.212351	0.275329	1.15986	0.777865	0.933086	1.29543	-0.289988	-0.614037	-0.759019	-0.511193	0.074245	-0.207502
pyruvate dehydrogenase kinase, isoenzyme 1	Pdk1	228026	Mm.34411	ENSMUSG00000006494	1423748_at	100977_at	-	-	-	6.24832	7.04795	0.712745	0.276251	0.851595	1.30573	-	-	0.884836	0.187196	0.277172	0.659823	-0.524692	-0.985878	-1.06518	-0.658469	-0.547663	-0.476198	-0.330099	-0.638015	-0.427712	-0.560732	-0.275868	-1.13515	-1.4536	-1.11618	-1.02099	-1.56873	-0.753774	-0.38433	-1.15786	-0.999008	-0.750425	-0.990125	-0.540829	-0.896934	-0.617128	-0.83286	-0.611975	-0.206616
FSHD region gene 1	Frg1	14300	Mm.302275	ENSMUSG00000031590	1417253_at	100978_at	-	-	-	10.9998	10.1261	0.539192	0.0745984	0.962339	0.990688	-	-	0.922034	0.870553	0.288782	0.369682	-1.33372	-0.190376	-0.902122	-1.14114	-1.42889	-0.242195	-0.230955	-0.428895	-0.394877	-0.49579	-0.756682	-0.369214	-0.569413	-0.898195	-0.746415	-1.00677	-0.601614	-0.0727807	-0.764251	-0.19465	-0.917371	-0.974605	-0.740133	-0.211046	-1.09465	-0.652559	-1.12227	-0.258222
ring finger protein 138	Rnf138	56515	Mm.253542	ENSMUSG00000024317	1454064_a_at	100979_at	-	-	-	10.2995	11.7358	0.44416	0.263427	0.71224	1.08118	-	-	0.447011	0.701271	0.659886	0.751613	0.173189	0.667761	-0.0580121	-0.850709	-0.543248	0.136207	0.293129	0.0963406	0.387121	0.553647	-1.06332	-0.503427	-0.927712	-0.787017	-1.41713	-0.517429	0.0096142	-0.282481	-0.35533	-0.435887	-0.745219	-0.974472	0.226099	0.375685	0.057348	0.253816	-0.443992	0.045614
interferon-induced protein with tetratricopeptide repeats 1	Ifit1	15957	Mm.6718	ENSMUSG00000047610	1450783_at	100981_at	-	-	-	2.29997	4.37024	0.300734	0.378798	0.707672	0.160377	-	-	0.253579	0.18158	0.646155	0.198844	0.359918	0.326379	0.161472	0.174599	0.251113	0.0120836	0.194774	0.432772	1.24074	0.494675	0.0524146	-0.0709934	-0.0120136	0.0317993	0.0450878	0.0563973	0.046997	-0.0885936	-0.101892	0.0421869	0.116079	0.0509965	0.155817	1.22625	0.109185	0.230332	0.201455	0.00964225
potassium channel tetramerisation domain containing 9	Kctd9	105440	Mm.6720	ENSMUSG00000034327	1418399_at	100982_at	-	-	-	7.43221	8.62051	0.10776	0.865211	1.17039	0.500755	-	-	0.661913	0.021243	0.342896	0.423198	-0.630171	-0.0773344	-0.609487	-1.57036	-0.683272	-0.630007	-0.296333	-0.953521	-0.770428	-0.502873	-0.259899	-0.114294	-0.711295	-0.512097	-0.112533	-0.360491	-0.733658	-0.319034	-0.290214	-0.420173	-0.297634	-0.42031	-0.620965	-0.388078	-1.34804	-1.08646	-0.59904	-0.400297
prolyl endopeptidase	Prep	19072	Mm.37294	ENSMUSG00000019849	1422796_at	100983_at	Y	-	-	9.28707	9.80727	0.000508885	0.428213	0.659376	0.328277	-	Y	0.488083	0.020637	0.107148	0.802219	0.285967	0.074369	-0.00279665	0.252371	0.578099	0.00260324	0.102852	0.0214491	0.199911	0.740652	-0.205924	-0.0310899	-0.129186	0.00420006	0.233808	0.473506	-0.132394	-0.397577	0.101666	-0.295719	-0.312911	-0.245618	0.326917	0.102457	0.105398	0.386374	0.605783	0.157635
activating transcription factor 1	Atf1	11908	Mm.676	ENSMUSG00000023027	1417296_at	100984_at	-	Y	-	10.3518	11.3119	0.320636	0.00556414	0.616675	0.883578	-	-	0.674	0.093907	0.275886	0.671197	0.0600285	0.214921	0.521406	-0.033682	0.161693	-0.332488	-0.518178	0.408688	0.191963	0.357198	-0.284197	-0.475772	-0.777145	-0.90243	-0.680665	-0.96153	0.149969	-0.0369986	-0.473712	-0.771346	-0.628436	-0.805626	0.307958	0.271317	0.361189	0.309773	0.239793	-0.0286441
seven in absentia 1A	Siah1a	20437	Mm.324553	ENSMUSG00000036840	1449733_s_at	100985_at	-	-	-	9.97188	10.6997	0.0765237	0.0240695	0.622136	0.490068	-	-	0.462187	0.610978	0.201075	0.361062	0.387103	-0.123257	-0.178318	-0.303901	-0.0809889	-0.0900476	0.00654807	-0.768899	-0.364283	-0.310307	0.336202	0.24096	0.0883708	-0.313402	-0.0502293	0.140779	0.213335	0.016381	0.0872897	-0.117197	0.0692357	0.0627727	0.0451166	0.0549709	0.0331856	-0.135759	0.162989	0.0384197
four and a half LIM domains 2	Fhl2	14200	Mm.6799	ENSMUSG00000008136	1419184_a_at	100986_at	-	Y	-	7.07	8.51616	0.176009	0.00064887	0.458919	1.03825	-	-	0.72903	0.716774	0.275303	0.331271	0.0886384	0.275162	-0.0151594	-0.184487	-0.760904	0.0031399	0.00391513	0.159102	0.0572343	0.122143	-0.153775	0.55253	-0.049043	-0.171432	-0.740088	-0.60179	0.50624	-0.060314	0.276921	-0.311451	-0.844197	-0.806191	-0.225166	0.123108	0.0221649	0.014023	-0.538468	-0.233662
BCL2-like 11 (apoptosis facilitator)	Bcl2l11	12125	Mm.141083	ENSMUSG00000027381	1435448_at	100988_at	Y	Y	B	8.9581	9.04138	0.0185836	0.024611	2.19701	1.90519	-	-	0.302354	0.773042	0.504445	0.307949	1.08552	2.02417	1.51122	1.97466	1.91138	1.07305	1.52841	1.66305	2.41937	1.78558	0.347779	0.523392	0.629531	1.1376	1.67707	2.92184	0.630724	0.60263	0.729997	0.604437	0.59841	0.888538	1.21179	2.33999	1.5786	2.17372	2.20708	1.36445
integrin beta 1 binding protein 1	Itgb1bp1	16413	Mm.273333	ENSMUSG00000062352	1422157_a_at	100989_at	-	-	-	10.2225	9.60424	0.0333243	0.131474	0.419625	0.468084	-	-	0.613128	0.15916	0.13435	0.472418	-0.141615	-0.116928	-0.0458226	0.0163282	-0.525924	-0.0982396	-0.152024	-0.206125	-0.209244	-0.313326	0.277762	0.132172	0.178155	0.353064	0.368457	0.458562	0.195439	0.117068	0.486574	-0.00313497	0.219284	0.477606	-0.287251	-0.198355	-0.0784987	-0.088011	-0.539414	-0.221303
apoptosis-associated tyrosine kinase	Aatk	11302	Mm.6826	ENSMUSG00000025375	1416936_at	100994_at	Y	Y	B	8.50789	8.25412	4.25e-05	0.047934	3.13827	1.08292	-	-	0.989006	0.571588	0.220613	0.260573	-0.527148	-0.360709	1.45673	1.85023	2.6312	-1.02034	-1.04358	1.71502	1.91474	2.09785	-0.900503	-1.39634	-0.0639615	-0.754576	-0.526058	-0.519946	-0.90912	-0.769511	-0.759211	-0.383572	-0.0829903	-0.291878	-0.188368	-0.763023	1.69235	2.13068	2.46	-1.21874
desmin	Des	13346	Mm.6712	ENSMUSG00000026208	1426731_at	100997_at	-	-	-	3.382	4.59324	0.936086	0.146454	0.215345	0.196952	-	-	0.978379	0.17613	0.0376271	0.185788	-0.0880247	-0.233737	-0.283384	-0.11171	-0.127704	-0.254908	-0.196952	-0.100679	-0.219902	-0.20044	0.0666411	-0.0399742	0.00289561	0.0501965	0.0727388	0.0827415	0.0594484	-0.0959661	-0.0792643	0.0657301	0.115886	0.175223	-0.17812	-0.179851	-0.187423	-0.145842	-0.175938	-0.240067
histocompatibility 2, class II antigen A, beta 1	H2-Ab1	14961	Mm.254067	ENSMUSG00000036720	1451721_a_at	100998_at	-	-	-	2.07728	5.18864	0.528482	0.0932659	0.122925	0.213914	-	-	0.299757	0.233181	0.0987825	0.162267	-0.0208738	-0.0620083	-0.104058	0.0308822	-0.00659917	-0.0679952	-0.0620083	0.00872449	0.0909512	-0.0686434	0.114864	0.00168572	0.0671386	0.0678696	0.105644	0.27452	0.0795351	-0.0296401	-0.0182999	0.11882	0.184025	0.125354	-0.0383741	-0.0550972	-0.0641314	-0.0223352	-0.029106	-0.128061
ornithine decarboxylase antizyme 2	Oaz2	18247	Mm.116749	ENSMUSG00000040652	1426763_at	101000_at	-	-	-	11.3766	12.2433	0.078128	0.707325	0.416309	0.650792	-	-	0.186569	0.865948	0.277174	0.194809	0.00584678	-0.1545	0.0494236	0.174738	0.475205	-0.331126	-0.0341477	-0.0965014	-0.09047	0.0321342	-0.274396	-0.18396	-1.47649	-0.0308909	-0.0176982	-0.0644979	-0.178531	0.0627274	0.174904	-0.21013	-0.00053536	0.011298	0.0906591	-0.133148	0.0286214	0.0277897	0.182377	-0.0457323
RIKEN cDNA 5031439A09 gene	5031439A09Rik	68151	Mm.6766	ENSMUSG00000028173	1423824_at	101001_at	-	-	-	8.93475	9.43154	0.0698174	0.427713	1.07483	0.76045	-	Y	0.381785	0.0339923	0.500464	1.0107	-0.823322	-0.005548	0.38469	0.0371172	-0.0799438	-0.0502907	-0.0706297	0.773879	1.23892	1.19663	-0.504844	0.101788	-0.418779	0.0859973	0.469187	0.442702	-0.731108	-0.314218	-0.185271	-0.558401	-1.03808	-0.157754	-0.25052	0.173191	0.351758	0.8251	0.249836	-0.13924
antizyme inhibitor 1	Azin1	54375	Mm.250214	ENSMUSG00000037458	1450714_at	101002_at	Y	-	-	11.8906	13.9934	0.0227105	0.723549	0.632682	0.439847	-	-	0.201288	0.625127	0.327759	0.371962	-0.0866006	-0.16939	-0.5791	-0.984136	-0.342339	-0.0147608	-0.231275	-0.686265	-0.245123	0.05079	-0.273782	0.127227	-0.269718	-0.455384	0.385405	0.102741	-0.181354	-0.302543	-0.0593071	-0.153973	-0.115069	-0.352995	-0.235196	-0.180882	-0.583702	-0.320376	-0.198819	-0.13892
splicing factor, arginine/serine-rich 3 (SRp20)	Sfrs3	20383	Mm.358634	ENSMUSG00000045786	1416151_at	101003_at	-	-	-	12.1129	11.5345	0.638014	0.133236	0.453591	0.779476	-	-	0.965884	0.932183	0.180794	0.367718	-0.178104	-0.111193	-0.249304	-0.76798	-0.667726	-0.21455	-0.634319	-0.181895	-0.139203	-0.186396	-0.36459	-0.450071	-1.0473	-0.792498	-0.860571	-0.787398	-0.0847934	0.132159	-0.51165	-0.318795	-0.473208	-0.614578	-0.177401	-0.151974	-0.410947	-0.400007	-0.656851	-0.247958
splicing factor, arginine/serine-rich 3 (SRp20)	Sfrs3	20383	Mm.358634	ENSMUSG00000045786	1416150_a_at	101004_f_at	-	-	-	13.2684	13.721	0.227413	0.108745	1.31142	1.01996	-	-	0.866883	0.641955	0.339141	0.312828	-0.819972	-0.136835	-1.17425	-2.03309	-2.13692	-0.18684	-0.414579	-0.458679	-0.296139	-0.485926	-0.636244	-0.475193	-0.973549	-0.606422	-0.993515	-1.21621	0.0758133	0.249545	-0.597671	-0.036587	-0.403731	-0.823704	-0.478453	-0.148447	-1.38679	-1.0171	-2.14554	-0.24845
MAP kinase-interacting serine/threonine kinase 2	Mknk2	17347	Mm.42126	ENSMUSG00000020190	1418300_a_at	101007_at	-	-	-	9.84361	9.2474	0.146773	0.32448	0.439031	0.896937	-	-	0.153852	0.929941	0.276225	0.197283	0.269852	0.238161	0.587435	0.463048	0.20595	0.184382	0.481887	0.290626	0.175109	0.0141493	-0.218895	-0.102534	1.07951	-0.0446317	-0.0125164	-0.389358	-0.133379	0.117715	0.0660049	-0.137223	-0.354298	-0.259002	0.230378	0.229477	0.389236	0.0327487	0.248294	0.307919
transcription elongation regulator 1 (CA150)	Tcerg1	56070	Mm.270511	ENSMUSG00000024498	1434434_s_at	101008_at	-	-	-	11.6232	11.831	0.694535	0.944348	0.229311	0.292206	-	-	0.270915	0.305049	0.253638	0.46576	0.328736	0.220381	0.115784	0.049191	0.028976	-0.200117	0.238241	0.0708322	-0.0209722	0.0568063	-0.227812	-0.361202	-0.296819	-0.442573	-0.23682	-0.394674	-0.227945	-0.137231	-0.287593	0.160735	-0.320912	0.0349274	0.294624	0.0564452	0.120608	-0.143987	0.346101	0.137244
chaperonin subunit 4 (delta)	Cct4	12464	Mm.296985	ENSMUSG00000007739	1415867_at	101011_at	-	-	-	12.842	14.5472	0.0968111	0.0587714	0.905254	0.782901	-	-	0.583017	0.752812	0.256183	0.219111	-0.610858	-0.196995	-1.06997	-0.8495	-1.16451	-0.145483	-0.192099	-0.740538	-0.575101	-0.574658	-0.135919	-0.0305837	-0.373072	-0.453277	-0.222915	-0.450396	-0.363022	-0.429935	-0.469163	-0.399651	-0.805017	-1.11541	-0.696637	-0.0561938	-1.08607	-0.84935	-1.23339	-0.135132
ornithine decarboxylase antizyme	Oaz1	18245	Mm.683	ENSMUSG00000035242	1428868_a_at	101013_at	-	-	-	11.7573	13.6966	0.222977	0.928259	0.368503	0.369691	-	-	0.448756	0.986041	0.18384	0.114761	0.428614	0.135458	0.29986	0.473693	-0.00558176	0.308392	0.228453	0.243137	0.1168	0.114768	0.252829	0.139053	-0.212448	-0.0927533	0.088244	-0.014948	-0.202954	0.00418559	-0.383696	0.0509419	-0.02715	-0.237248	0.200066	0.251099	0.390772	0.233993	-0.101976	0.257674
interferon (alpha and beta) receptor 2	Ifnar2	15976	Mm.6834	ENSMUSG00000022971	1427691_a_at	101014_at	-	-	-	6.72028	8.3229	0.533639	0.108339	0.2926	0.893481	-	-	0.176208	0.665603	0.274056	0.371939	-0.0951803	0.188442	0.227616	0.222714	-0.0499622	0.01142	0.312998	-0.0360178	0.255725	0.504442	0.295976	0.361912	0.488555	0.334132	0.752521	0.317182	-0.775909	0.3557	0.219679	0.293593	0.387992	0.989846	-0.161623	0.312136	0.31873	0.301981	0.387793	-0.0459151
interferon (alpha and beta) receptor 2	Ifnar2	15976	Mm.6834	ENSMUSG00000022971	1451462_a_at	101015_s_at	Y	-	-	8.25984	7.69142	0.0118757	0.11413	0.826152	0.702705	-	-	0.81146	0.493307	0.233333	0.346555	-0.150479	-0.260362	0.419109	0.581837	0.677746	0.379803	0.395168	0.197521	0.915989	0.974559	-0.0169169	0.298385	-0.543779	0.512868	0.435956	0.863139	-0.0309635	0.503451	0.412305	0.21729	0.548481	0.410796	0.158504	-0.0835228	0.348536	0.585448	0.753038	0.456332
cathepsin C	Ctsc	13032	Mm.322945	ENSMUSG00000030560	1416382_at	101019_at	Y	Y	B	10.854	8.64411	7.31e-05	0.0413608	2.73062	2.0448	-	-	0.588742	0.319452	0.46432	0.820786	-0.417823	0.183192	2.47174	2.5668	2.66524	0.185793	0.113139	2.5442	2.47984	2.56397	-0.537622	-1.20558	-0.403736	0.320476	1.72318	1.20549	-0.973442	-1.71593	0.0893157	-0.682755	-0.55508	-0.330077	-0.379396	-0.0190535	2.29798	2.23186	2.11447	0.266767
RIKEN cDNA 0610010E21 gene	0610010E21Rik	68332	Mm.6844	---	1433936_at	101023_f_at	Y	-	-	9.41557	11.9846	0.027211	0.236014	0.916628	0.496965	-	-	0.907719	0.469225	0.195121	0.270142	-0.643963	-0.339333	-0.329504	-0.65481	-1.03635	-0.33293	-0.73262	-0.452175	-0.634296	-0.796903	-0.11198	-0.0737758	-0.477278	0.418787	0.363665	0.142638	-0.050452	-0.245086	0.135497	0.233363	-0.202877	0.052827	-0.443115	-0.234137	-0.533836	-0.510789	-0.863489	-0.340417
pituitary tumor-transforming 1	Pttg1	30939	Mm.6856	ENSMUSG00000020415	1419620_at	101026_at	-	-	-	4.02972	6.56938	0.164757	0.823954	0.790879	1.00016	-	-	0.624219	0.154355	0.255103	0.18831	-0.58715	-0.320903	0.69415	-0.366383	-0.446425	-0.388782	-0.305319	-0.0883248	0.0311169	-0.279483	-0.814863	-0.893089	-0.907486	-0.86862	-0.797384	-0.833701	-0.931037	-0.765768	-1.09283	-0.861138	-0.769898	-0.905634	-0.522386	-0.364292	0.0151008	0.238339	-0.31946	-0.260519
actin, alpha, cardiac	Actc1	11464	Mm.360115	ENSMUSG00000068614	1415927_at	101029_f_at	-	-	-	2.79827	8.59128	0.517379	0.0137234	0.148625	0.524212	-	-	0.374483	0.0284659	0.131412	0.30859	0.0252258	-0.102011	-0.151928	-0.0803466	-0.00731628	-0.238525	-0.145455	0.0127303	0.130131	-0.120282	0.238967	0.26434	0.418414	0.64795	0.301801	0.0364858	0.395882	0.134963	0.430348	0.224646	0.0891573	-0.212315	-0.0476582	-0.0814351	-0.0851051	-0.116943	-0.121734	-0.136993
ras homolog gene family, member B	Rhob	11852	Mm.687	ENSMUSG00000054364	1449110_at	101030_at	-	-	-	11.0401	12.9566	0.253574	0.411608	0.759778	0.866527	-	-	0.99149	0.362254	0.100154	0.42026	-0.077412	0.228381	-0.126008	-0.391747	-0.669833	0.00248743	0.598771	0.189201	0.521195	-0.0225706	-0.384669	0.0753181	0.699001	0.525587	0.16368	0.203563	0.0736912	0.29993	0.723076	-0.0310623	0.238568	-0.0172829	-0.23642	0.147436	-0.31672	-0.14268	-0.57647	0.129124
surfeit gene 1	Surf1	20930	Mm.347512	ENSMUSG00000015790	1450561_a_at	101031_at	-	-	-	10.3117	11.0461	0.575942	0.854335	0.523696	0.248844	-	-	0.732711	0.858092	0.308751	0.144479	0.242171	-0.148498	0.0681617	0.709308	0.293474	0.301358	0.0871946	-0.254143	0.152103	0.231948	0.259626	0.023928	-0.277797	0.189975	0.130475	0.0815428	-0.131906	-0.0532818	-0.0386629	-0.00874711	-0.00580047	-0.00908804	-0.167784	-0.130457	0.0430204	0.315581	0.395561	0.0938122
growth factor receptor bound protein 2	Grb2	14784	Mm.6900	ENSMUSG00000059923	1418508_a_at	101034_at	-	-	-	7.88359	9.09515	0.356505	0.963904	0.409618	2.32344	-	-	0.743598	0.654363	0.338911	0.497287	0.180308	-0.0604989	0.0599017	-0.364094	0.159581	-0.233031	0.27323	0.0684505	-0.135136	0.160424	0.768055	1.43363	3.06573	1.33957	1.03789	1.28587	0.816635	0.520838	1.58116	0.694028	0.658055	1.13009	-0.0997021	-0.281776	0.0108728	-0.043138	0.080938	0.22371
apoptosis inhibitor 5 /// similar to apoptosis inhibitor 5	Api5 /// LOC329706	11800 /// 329706	Mm.181824	ENSMUSG00000027193	1415813_at	101035_at	-	-	-	11.1753	11.7578	0.0583695	0.0156159	0.31515	0.529267	-	-	0.195684	0.651346	0.270879	0.281244	-0.0857501	-0.049088	-0.189998	-0.282773	-0.293092	0.213486	0.040764	-0.312566	-0.159845	-0.0969929	0.163957	0.0415855	0.192351	-0.0782352	-0.0514752	-0.12358	0.0878887	0.165702	0.036691	-0.344306	-0.755214	-0.576002	-0.130765	0.00423001	0.097733	-0.325136	-0.697318	0.0312572
translocase of outer mitochondrial membrane 20 homolog (yeast) /// similar to translocase of outer mitochondrial membrane 20 homolog	Tomm20 /// LOC546321	546321 /// 67952	Mm.6932	ENSMUSG00000060714 /// ENSMUSG00000058779	1423079_a_at	101036_at	-	-	-	13.4371	6.61953	0.127007	0.944866	0.524115	0.258715	-	-	0.206031	0.629388	0.409522	0.214488	0.190082	0.266196	0.0438338	-0.637374	-0.263245	0.180086	0.235246	0.24855	0.0905871	0.103663	0.0498624	-0.0549191	-0.166766	0.0113796	-0.00661473	-0.00997024	0.276786	-0.00609562	-0.0240164	0.0440791	0.138067	0.00403655	0.362065	0.227109	0.0919159	0.0485856	0.00533839	0.166879
procollagen, type IV, alpha 2	Col4a2	12827	Mm.181021	ENSMUSG00000031503	1424051_at	101039_at	Y	-	-	11.4836	10.8459	8.42e-06	0.134555	1.94002	1.28771	-	-	0.65463	0.120007	0.217425	0.614338	-0.422519	-0.231862	1.20905	1.41981	1.66248	-0.53011	-0.279709	1.19143	1.50761	1.2593	0.188025	0.070026	1.2762	1.4771	0.90256	0.960358	0.331021	-0.455902	0.801729	0.71244	0.28444	0.760802	-0.230519	-0.311134	1.26008	1.57128	1.6106	-0.692566
calpain 2	Capn2	12334	Mm.19306	ENSMUSG00000026509	1416257_at	101040_at	Y	-	-	10.3128	11.9962	7.3e-05	0.123308	0.727226	0.755264	-	-	0.2521	0.338225	0.273969	0.499008	-0.357933	-0.0397472	0.144298	0.441426	0.21082	-0.225922	-0.060315	0.0946559	0.429171	0.170701	-0.468803	0.00630026	0.330417	0.160255	0.190126	0.188514	-0.536588	-0.316055	0.174721	-0.0983975	-0.261658	0.289057	-0.23692	0.0231229	0.13528	0.289807	0.547432	-0.278648
trypsin 4 /// trypsinogen 16 /// RIKEN cDNA 1810049H19 gene	Try4 /// Trygn16 /// 1810049H19Rik	114228 /// 22074 /// 435889	Mm.333022	ENSMUSG00000054106 /// ENSMUSG00000062751 /// ENSMUSG00000036938	1415954_at	101043_f_at	-	-	-	3.74152	4.13745	0.275278	0.606966	0.333821	0.108671	-	-	0.178864	0.161812	0.31157	0.142802	0.133707	-0.46253	-0.0943115	-0.0234233	0.0577001	-0.418273	-0.0494855	0.0662857	0.0589142	0.0979263	0.0889748	0.0408089	0.036174	0.07729	0.0808242	0.0917705	0.0905083	-0.0723568	0.00784633	0.0853027	0.104971	0.0852816	-0.0308403	-0.0372048	-0.0304436	0.123855	0.488799	-0.158285
aminolevulinate, delta-, dehydratase	Alad	17025	Mm.6988	ENSMUSG00000028393	1424877_a_at	101044_at	-	-	-	8.38821	10.665	0.104024	0.206274	1.2528	0.866375	-	-	0.979527	0.762077	0.281172	0.39343	-0.153878	-0.333892	0.673216	0.63092	-0.0529003	-0.954945	-1.1427	0.355778	-0.359266	-0.412308	0.0788744	-0.200735	0.23025	0.344378	0.0851518	-0.443713	0.0806267	-0.587748	0.0568404	-0.953429	-0.943517	-1.00195	0.0244092	-0.637071	0.360974	0.508807	0.0448858	-0.570888
hydroxyacyl-Coenzyme A dehydrogenase type II	Hadh2	15108	Mm.6994	ENSMUSG00000025260	1448286_at	101045_at	-	-	-	10.7709	11.3926	0.70235	0.393391	0.507144	0.57623	-	-	0.876769	0.78112	0.391552	0.346968	0.039994	-0.593337	-0.385079	0.215642	-0.401576	0.0351464	-0.178821	-0.554068	-0.499022	-0.468617	0.66879	0.507925	-0.223472	0.348222	0.725048	0.638453	-0.19338	-0.069627	0.0148587	-0.249526	-0.137812	0.305393	-0.387938	-0.595309	-0.095311	-0.253664	-0.284191	-0.320026
protein tyrosine phosphatase, receptor type, C	Ptprc	19264	Mm.130953	ENSMUSG00000026395	1422124_a_at	101048_at	-	-	-	4.47668	5.96496	0.0584469	0.168812	0.8227	0.328516	-	-	0.22787	0.190876	0.613166	0.261486	-0.0166592	-0.0918244	-0.117556	0.379442	-0.368211	-0.77209	-0.262408	0.017909	0.477209	0.481306	-0.0361447	-0.201185	-0.0899637	-0.0365698	-0.0323357	-0.0682223	-0.0994253	-0.270055	-0.311237	-0.0718426	0.218128	-0.0230298	-0.0721339	-0.562424	-0.0449286	0.815843	-0.321634	-0.113536
riboflavin kinase	Rfk	54391	Mm.7013	ENSMUSG00000024712	1415737_at	101050_at	Y	-	-	11.3901	10.6208	0.00723672	0.180447	0.703048	0.965146	-	-	0.489655	0.859749	0.200843	0.32958	0.244784	-0.204146	-0.347559	-0.729915	-0.502596	-0.0976688	0.173512	-0.793096	-0.452402	-0.756383	-0.882337	-0.510311	-0.793421	-1.16879	-0.934255	-0.576764	-0.258509	-0.376251	-0.474002	-0.761504	-0.600192	-0.825956	0.189359	-0.109454	-0.387895	-0.351944	-0.671745	0.0437971
S100 calcium binding protein A3	S100a3	20197	Mm.703	ENSMUSG00000001021	1421856_at	101051_at	-	-	-	2.46542	4.85625	0.84483	0.314955	0.0854015	0.214507	-	-	0.897313	0.218335	0.0483388	0.153194	-0.00589444	-0.0981991	-0.106481	0.0238246	-0.000109941	-0.143231	-0.0726038	-0.000209349	-0.112196	-0.0709633	0.0446428	-0.0326388	-0.0197957	0.0299322	0.0603439	0.0431254	0.0492875	-0.120486	-0.0805585	0.0362331	0.215545	0.0363299	-0.0316801	-0.0596514	-0.0600604	-0.020219	-0.0643872	-0.0985576
RIKEN cDNA 2610031L17 gene	2610031L17Rik	68879	Mm.292001	ENSMUSG00000002455	1424036_at	101053_at	-	-	-	10.7014	12.1987	0.254523	0.110183	0.21601	0.543938	-	-	0.677993	0.952143	0.137502	0.130662	-0.109095	0.0385224	0.0372073	0.117793	-0.175438	-0.132378	-0.0966032	-0.149002	-0.167809	-0.256583	0.261821	0.100962	-0.0904447	0.245542	-0.187027	-0.182595	-0.250332	0.495739	0.137989	-0.130396	-0.108321	-0.308579	-0.236286	0.018917	0.0551101	-0.0157124	-0.240593	-0.112915
Ia-associated invariant chain	Ii	16149	Mm.276499	ENSMUSG00000024610	1425519_a_at	101054_at	-	-	-	4.38208	6.19482	0.738392	0.930085	0.972332	0.13047	Y	-	0.0252569	0.00411539	0.75285	0.263857	0.0487241	-0.81816	-0.619909	-0.820509	-0.293626	-0.695791	-1.1265	-0.33133	-0.749357	-0.727136	0.047507	-0.0731747	-0.0203516	0.0355797	-0.0463385	0.0591262	0.0833253	-0.0569339	-0.0477021	0.0492821	0.0590447	-0.108991	-0.555983	-0.749301	-0.659632	-0.992435	-1.15591	-0.764881
protective protein for beta-galactosidase	Ppgb	19025	Mm.7046	ENSMUSG00000017760	1448128_at	101055_at	Y	Y	B	10.832	11.6236	0.00196914	0.000606278	1.4662	1.17785	-	-	0.901128	0.752909	0.143195	0.249008	0.191283	-0.091358	0.875002	1.69121	1.37578	0.256353	0.158881	0.110682	1.24119	1.07853	0.340454	0.220897	0.54566	0.940475	1.22257	1.40377	-0.319433	0.182492	0.514574	0.491855	0.662723	0.951924	-0.0449049	0.00175718	0.831214	1.40945	1.46223	0.209581
radixin	Rdx	19684	Mm.245746	ENSMUSG00000032050	1448236_at	101056_at	-	-	-	12.2635	13.1242	0.175466	0.0291025	0.593351	0.476351	-	-	0.195966	0.375357	0.595093	0.307276	0.564146	0.401182	0.385059	-0.542279	-0.137672	0.367248	0.305117	0.339915	0.286971	0.463454	-0.248398	-0.0245571	-0.46204	-0.625213	-0.439925	-0.249408	0.0590454	0.126776	-0.214778	-0.185115	-0.410558	-0.210298	0.270431	0.446865	0.404634	0.449786	-0.0458455	0.352389
RIKEN cDNA A430005L14 gene	A430005L14Rik	97159	Mm.7066	ENSMUSG00000047613	1454682_at	101057_at	Y	-	-	10.0586	10.5126	0.0133154	0.0702517	1.46551	1.28728	-	-	0.9346	0.728946	0.180754	0.501552	-1.40011	0.0132474	0.184193	0.24418	-0.0572271	-1.22833	-0.542355	0.118388	-0.209991	-0.0967048	0.717319	0.729466	-0.0307046	0.365514	0.192451	-0.844841	-0.369115	-0.67323	0.123357	-0.903373	-1.39504	-1.38152	-1.19949	-0.171318	0.170169	-0.316965	-0.0691536	-1.25538
amylase 1, salivary	Amy1	11722	Mm.316928	ENSMUSG00000045402	1417765_a_at	101058_at	-	Y	-	8.18838	9.95719	0.112317	0.000345033	1.75485	2.6598	-	-	0.883546	0.506403	0.342823	0.585167	-0.663971	0.712638	-1.49906	-1.61047	-0.403923	0.648076	0.771236	-0.177686	-0.415362	0.226835	-1.95642	-0.997598	-0.0483023	-0.657173	0.11894	-0.0678528	-2.48118	-1.13608	-1.12982	0.54599	0.763056	0.594756	-0.196083	0.829794	-2.02737	-1.01578	-0.454201	0.511955
necdin	Ndn	17984	Mm.250919	ENSMUSG00000033585	1415923_at	101059_at	-	-	-	12.9058	14.5932	0.0938406	0.438583	0.723384	0.250641	-	-	0.746692	0.860269	0.274312	0.224365	-0.10994	-0.0496009	-0.881865	-0.819742	-0.478667	-0.255194	-0.125653	-0.564903	-0.252889	-0.182019	-0.16135	-0.00358685	-0.00196381	0.163449	0.0884604	0.365304	0.0118136	0.105896	0.145763	0.188296	0.00404613	-0.075677	-0.0111203	-0.159611	-0.88684	-0.285145	-0.472927	-0.249205
protein disulfide isomerase associated 3	Pdia3	14827	Mm.263177	ENSMUSG00000027248	1423423_at	101060_at	-	-	-	9.71293	12.2495	0.0874674	0.621567	1.03445	0.722263	-	-	0.226078	0.76435	0.49563	0.297865	0.654724	0.0887473	-0.909367	-0.136894	-0.336364	0.394905	0.126355	-0.109905	-0.147682	0.281613	0.529016	0.0795959	-0.771223	0.375344	0.741329	1.11471	0.592955	0.0588079	0.448668	-0.122991	-0.581534	-0.303137	0.277584	0.216695	-0.00536209	0.292291	-0.330551	0.000789378
signal sequence receptor, beta	Ssr2	66256	Mm.7091	ENSMUSG00000041355	1449930_a_at	101061_at	-	-	-	10.6262	11.6783	0.385192	0.81772	0.390227	0.25281	-	-	0.550186	0.722443	0.126279	0.176763	0.032299	0.196746	0.394042	0.333865	0.299883	0.35453	0.274625	0.386412	0.295524	0.317335	0.1695	0.224459	-0.237368	0.315983	0.254329	0.267784	-0.0489303	0.0927769	0.0489823	-0.282611	-0.321304	-0.214725	0.174858	0.0801819	0.297583	0.387079	0.157321	0.245798
heme oxygenase (decycling) 2	Hmox2	15369	Mm.272866	ENSMUSG00000004070	1416399_a_at	101062_at	-	-	-	10.5644	9.14492	0.843981	0.459593	0.205629	0.352111	-	-	0.291842	0.0771074	0.193249	0.508464	-0.178409	-0.315978	-0.19811	0.24667	-0.0446211	-0.00048381	0.0659897	-0.152811	-0.186333	-0.12168	0.259896	-0.0583439	-0.203416	0.189533	0.0934476	0.1918	0.161684	-0.0123977	-0.0792259	0.0187021	-0.368267	-0.00754991	-0.242064	-0.372356	-0.0840608	-0.124643	-0.177223	-0.117932
troponin C, cardiac/slow skeletal	Tnnc1	21924	Mm.712	ENSMUSG00000021909	1418370_at	101063_at	-	Y	-	4.95096	8.83236	0.108631	0.00299739	1.16723	2.05447	-	-	0.859993	0.914146	0.342697	0.505094	-0.0585556	1.08434	0.10893	-0.192607	-0.0946645	-0.0688906	0.19009	0.000804628	-0.723073	-0.965357	-1.1208	-0.372665	0.0692035	-0.50796	-1.31249	-2.18539	-1.47336	-0.247378	-0.764679	-0.486746	-1.38539	-1.92355	-0.0347013	1.13717	-0.0705216	-1.1631	-0.271693	0.519521
pleiotropic regulator 1, PRL1 homolog (Arabidopsis)	Plrg1	53317	Mm.286349	ENSMUSG00000027998	1448282_at	101064_at	Y	Y	B	11.007	12.6956	0.0112506	0.000978421	0.767352	0.766205	-	-	0.556255	0.353052	0.265942	0.226965	-0.0445164	0.0997212	-0.490419	-0.458077	-0.826745	0.368929	0.332071	-0.223689	-0.27257	-0.276167	-0.0199625	-0.246767	-0.383164	-0.393172	-0.493996	-0.75057	-0.224793	0.0818276	-0.47091	-0.283408	-0.470707	-0.78184	-0.202981	0.0964854	-0.618662	-0.434718	-0.967196	0.299773
proliferating cell nuclear antigen	Pcna	18538	Mm.7141	ENSMUSG00000027342	1417947_at	101065_at	-	Y	-	12.8084	14.3049	0.216893	0.00411617	0.606646	1.32455	-	-	0.77461	0.143075	0.260493	0.534341	-0.519281	-0.24532	-0.45317	-0.882401	-0.894763	0.0556492	0.0163968	-0.147914	-0.330892	-0.207062	-0.492818	-0.718403	-1.04759	-0.887268	-1.10687	-1.3662	-0.00613301	-0.0173923	-0.609654	-0.688802	-0.740696	-1.2829	-0.801476	-0.258094	-0.416697	-0.506461	-0.756409	-0.0351936
mitochondrial ribosomal protein L24	Mrpl24	67707	Mm.196635	ENSMUSG00000019710	1428709_a_at	101067_at	-	Y	-	11.7075	13.2616	0.178827	0.0326888	0.534063	0.636719	-	-	0.945333	0.393199	0.0535639	0.183781	-0.427588	-0.386719	-0.42089	-0.316319	-0.612606	-0.0348711	-0.0976171	-0.224804	-0.164913	-0.45552	-0.281799	-0.241179	-0.334094	-0.122927	-0.163062	-0.622717	-0.526152	-4.121e-05	-0.302364	-0.215767	-0.561994	-0.650721	-0.332481	-0.358137	-0.449662	-0.114455	-0.643899	-0.197195
makorin, ring finger protein, 1	Mkrn1	54484	Mm.270484	ENSMUSG00000029922	1455504_a_at	101069_g_at	Y	Y	B	9.12554	10.7543	0.00207424	0.0163358	1.28335	1.0172	-	-	0.861969	0.544464	0.137881	0.28217	-0.153295	0.211671	-0.226547	-0.342294	-1.29469	0.26325	0.304328	-0.545092	-0.38765	-0.756012	0.632533	0.928577	0.0350676	0.373516	0.0514636	-0.116089	0.0519358	0.424124	0.367619	-0.353566	-0.681635	-0.565616	-0.260629	0.0116656	-0.402942	-0.411487	-0.890769	0.318508
makorin, ring finger protein, 1	Mkrn1	54484	Mm.270484	ENSMUSG00000029922	1418434_at	101070_at	-	-	-	10.4228	12.0491	0.451323	0.318479	0.559779	0.669614	-	-	0.947257	0.239058	0.232288	0.403671	0.156528	0.0507434	-0.303113	0.183613	0.273871	-0.0298792	-0.0135425	-0.689796	-0.322429	-0.338753	-0.63667	-0.490265	-0.205115	-0.538763	-0.627791	-0.36106	-0.702558	-0.127938	-0.47944	-0.0710049	-0.0526239	0.0666293	0.266602	0.0436204	-0.284361	-0.0810716	0.202458	0.15581
myosin, heavy polypeptide 6, cardiac muscle, alpha	Myh6	17888	Mm.290003	ENSMUSG00000040752	1448826_at	101071_at	-	-	-	4.06559	5.72383	0.459748	0.453884	0.788141	0.482372	-	-	0.249111	0.679623	0.83566	0.193943	0.654605	-0.035225	0.463478	0.121074	1.31221	-0.0683228	0.0127195	0.915374	-0.0390617	0.241564	0.232273	0.566434	0.191182	0.231953	0.202596	0.367907	0.0717203	-0.072836	0.0984272	0.21095	0.762147	0.20234	0.16175	0.091281	0.00154088	0.212038	0.0754376	0.362673
Eukaryotic translation initiation factor 4E binding protein 2	Eif4ebp2	13688	Mm.259516	ENSMUSG00000020091	1437733_at	101072_at	-	-	-	4.1757	12.1179	0.340016	0.372304	0.252824	1.76396	-	-	0.186058	0.781591	0.277316	0.383101	-0.0478592	-0.112594	-0.0677178	-0.310644	-0.00732808	-0.154781	-0.112247	0.0196763	-0.0767998	0.125533	-0.0795017	-0.00359152	2.19962	1.34087	0.000476012	0.204291	0.407776	0.615882	1.3283	0.75293	0.985068	0.684105	-0.0323728	-0.0622023	-0.046859	-0.0386786	-0.0405073	-0.119469
low density lipoprotein receptor-related protein 1	Lrp1	16971	Mm.271854	ENSMUSG00000040249	1448655_at	101073_at	Y	-	-	8.10791	8.75878	3.02e-05	0.485871	1.12923	0.836335	-	-	0.00315241	0.727707	0.43013	0.322111	-0.778572	-0.300697	0.146117	0.218871	0.4624	-0.681691	-0.263601	-0.0925719	0.419686	0.335789	-0.0302537	0.0487536	1.35188	-0.0784816	0.261763	-0.0162284	-0.156182	-0.00688303	0.13435	0.58724	0.494038	0.537959	-0.663636	-0.412623	-0.0117162	0.433506	0.756809	-0.626883
solute carrier family 4 (anion exchanger), member 1	Slc4a1	20533	Mm.7248	ENSMUSG00000006574	1416464_at	101077_at	-	-	-	4.45378	6.00426	0.062928	0.500279	1.03135	0.215996	-	-	0.550783	0.24889	0.248386	0.243933	-0.328395	-0.995768	-0.843587	-0.927085	-0.872084	-0.179812	-0.935004	-0.853998	-0.967053	-1.19062	0.0543108	-0.0614276	-0.00719785	0.0477702	0.0456437	0.16223	0.214304	-0.10195	-0.0871308	0.0550358	0.0797038	0.0554954	-0.58824	-0.883946	-0.694598	-0.847363	-1.34431	-0.41674
nuclear RNA export factor 1 homolog (S. cerevisiae)	Nxf1	53319	Mm.7271	ENSMUSG00000010097	1416791_a_at	101079_at	-	-	-	11.0469	12.0936	0.533742	0.757972	0.420866	0.552042	-	-	0.680106	0.671558	0.114321	0.244383	0.440334	0.23973	0.448997	0.410241	0.3929	0.401399	0.478342	0.361241	0.0769739	0.253482	0.07759	0.0779162	-0.142889	-0.51488	-0.138085	-0.404115	-0.288318	0.483175	-0.400103	0.270411	-0.0526195	0.114412	0.357093	0.343023	0.554481	0.287717	0.343026	0.294829
procollagen, type V, alpha 1	Col5a1	12831	Mm.7281	ENSMUSG00000026837	1416740_at	101080_at	Y	-	-	10.0396	7.82083	2.77e-07	0.236842	3.24431	0.274158	-	-	0.260384	8.19e-05	0.308448	0.536302	-0.722444	-0.595929	1.41458	2.24093	2.82649	-0.331388	0.107208	1.27324	2.36058	2.6083	-0.0464644	-0.191073	0.160728	-0.117592	-0.081087	0.047238	2.88e-06	-0.206485	-0.044897	-0.214023	-0.284869	0.10352	-0.57034	-0.493134	1.76398	2.47357	3.03743	-0.401596
C-terminal binding protein 1	Ctbp1	13016	Mm.7286	ENSMUSG00000037373	1415702_a_at	101081_at	-	-	-	11.2883	12.9982	0.484112	0.676603	0.369633	0.21465	-	-	0.999398	0.882304	0.181532	0.272765	0.257088	0.0892266	0.452258	0.446588	0.611687	-0.250315	0.0949267	0.287008	-0.0406693	-0.00574993	0.226293	0.00718462	0.104456	0.382635	0.115893	0.101233	0.0962314	0.277867	0.308415	0.0466641	-0.00443608	0.0877567	0.381162	0.0411766	0.396349	0.437126	0.450845	-0.0113262
malic enzyme, supernatant	Mod1	17436	Mm.148155	ENSMUSG00000032418	1416632_at	101082_at	-	Y	-	9.63358	11.6263	0.0680075	0.0185415	1.35693	2.30638	-	-	0.771593	0.7397	0.306967	0.589814	-0.108766	0.765257	1.32321	0.528333	0.901992	5.35823e-05	0.76595	1.28194	1.10404	1.04652	-0.342822	1.08548	1.23757	1.89304	2.46729	2.37912	-0.759579	0.62599	1.52755	1.19922	1.04307	0.539894	0.0695814	0.739534	1.37649	1.24519	0.897494	0.10231
mitochondrial ribosomal protein S24	Mrps24	64660	Mm.7328	ENSMUSG00000020477	1450865_s_at	101085_at	-	-	-	9.03007	9.96273	0.461919	0.669186	0.638884	0.731586	-	-	0.54499	0.802629	0.294587	0.375982	-0.536182	-0.656695	-0.429626	-0.0771016	-0.769978	-0.245224	-0.505543	-0.464577	-0.5929	-0.50779	0.481586	0.574538	0.750153	0.689985	0.762747	0.350384	-0.131819	-0.274885	0.487678	-0.688207	-0.950773	-0.575726	-0.669373	-0.636656	-0.25634	-0.448412	-0.584766	-0.443372
cellular nucleic acid binding protein 1	Cnbp1	12785	Mm.290251	ENSMUSG00000030057	1416244_a_at	101086_f_at	-	-	-	13.108	14.3249	0.0256546	0.191725	0.475401	0.503987	-	-	0.623399	0.892067	0.173103	0.190317	0.0933372	-0.0116283	-0.26482	-0.596673	-0.505893	0.115196	0.217241	0.0015508	-0.145595	-0.105272	0.214096	0.378062	-0.367095	-0.0787169	0.171312	0.215277	0.140495	0.100408	-0.0310245	-0.450787	-0.343298	-0.39457	-0.0905722	0.0315941	-0.249666	-0.244142	-0.579975	0.0696556
cellular nucleic acid binding protein 1	Cnbp1	12785	Mm.290251	ENSMUSG00000030057	1437850_a_at	101088_f_at	-	-	-	12.7029	14.3191	0.195747	0.771582	0.389419	0.397227	-	-	0.271056	0.830269	0.266369	0.276642	0.0112683	0.225633	-0.0252773	-0.61184	-0.402043	0.110697	-0.223643	-0.0276652	0.179408	-0.25483	-0.219897	-0.0286049	-0.634171	-0.179276	0.0692837	-0.0178941	-0.182198	0.0592922	-0.129597	-0.425571	-0.454775	-0.576919	0.244408	0.0195806	-0.0645997	-0.22593	-0.122377	0.00573379
PDZ and LIM domain 3	Pdlim3	53318	Mm.282900	ENSMUSG00000031636	1449178_at	101089_at	-	-	-	3.09798	5.17402	0.91793	0.154616	0.137257	1.66939	-	-	0.950548	0.976506	0.0814915	0.624625	0.00296692	-0.155384	-0.188835	-0.0653852	-0.0077414	-0.196546	-0.11913	0.0284798	-0.152564	-0.128236	0.249382	0.0117949	-0.38596	-0.325923	-0.323378	-0.303526	0.703173	2.48462	-0.456401	0.132821	-0.225374	-0.312499	-0.0542253	-0.0877634	-0.120712	-0.0377679	-0.101296	-0.174088
fibrillin 1	Fbn1	14118	Mm.271644	ENSMUSG00000027204	1460208_at	101090_at	Y	-	-	8.59975	7.68047	0.00271347	0.684334	1.16148	0.892423	-	-	0.322605	0.0815463	0.487505	0.299043	-0.567253	-0.342764	0.635605	0.395552	0.185517	-0.187755	-0.169614	0.93234	0.844619	0.364742	-0.566825	-0.843765	-0.681214	-0.777358	-0.629588	-0.762176	-0.752639	-0.94108	-0.490206	-0.960203	-0.778305	-0.959609	-0.333305	0.0183684	0.811628	0.670261	0.627474	-0.183226
SMT3 suppressor of mif two 3 homolog 1 (yeast)	Sumo1	22218	Mm.259278	ENSMUSG00000026021	1451005_at	101091_at	-	Y	-	12.2782	13.8895	0.0664118	1.43e-05	1.37692	1.3675	-	-	0.849563	0.093441	0.23396	0.335742	-0.896619	-0.145658	-1.30861	-1.49118	-2.00044	0.0976828	0.0181772	-0.723308	-0.658706	-0.753396	-0.61949	-0.479583	-0.528866	-0.547012	-0.976442	-1.30757	-0.602971	-0.351303	-0.59733	-0.435624	-0.64689	-1.42743	-0.644965	-0.0182828	-1.31881	-0.979257	-1.90871	-0.116386
procollagen, type IV, alpha 1	Col4a1	12826	Mm.738	ENSMUSG00000031502	1452035_at	101093_at	Y	Y	B	13.3384	12.8669	5.37e-05	0.0013481	1.92253	1.50616	-	Y	0.579502	0.00438387	0.226355	1.02597	-0.315118	-0.200971	1.26368	1.31155	1.81534	-0.445836	-0.143214	1.27043	1.4076	1.26876	0.379309	0.494383	1.52318	1.6065	1.86809	1.59743	0.176066	-0.0745437	0.705366	1.10589	1.07199	1.41488	-0.29702	-0.139083	1.39327	1.5434	1.80168	-0.304287
hypoxia induced gene 1	MGI:1930666	56295	Mm.347915	ENSMUSG00000044330	1416480_a_at	101094_at	-	-	-	11.4276	10.0469	0.206158	0.786548	0.381564	0.454006	-	-	0.668168	0.736018	0.130681	0.398779	-0.0249678	-0.349593	-0.0386444	0.357664	-0.2815	0.0747777	-0.108963	0.168197	-0.123402	-0.247367	0.703833	0.714659	0.349161	0.534976	0.995876	0.657551	0.204179	-0.153197	0.478081	-0.439155	-0.58031	-0.279091	0.0358434	-0.290664	0.109586	-0.107239	-0.0782403	-0.175621
microfibrillar-associated protein 2	Mfap2	17150	Mm.7386	ENSMUSG00000060572	1417359_at	101095_at	Y	-	-	10.1322	10.8787	0.000150759	0.951523	1.36146	0.737124	-	-	0.184109	0.799961	0.407712	0.174383	-0.174842	-0.290888	0.832021	1.15701	0.726735	-0.594911	-0.457352	0.525343	0.796167	0.425519	0.598055	0.806013	0.676417	0.506023	1.03763	1.19649	0.306405	0.106055	0.797832	0.0635765	-0.0371559	-0.0411504	-0.398589	-0.0636451	0.908801	1.09647	1.05566	-0.647069
HCLS1 associated X-1	Hax1	23897	Mm.256035	ENSMUSG00000027944	1426187_a_at	101096_s_at	-	-	-	10.1834	11.0937	0.259127	0.918317	0.668758	1.13026	-	-	0.757202	0.447775	0.184405	0.481379	0.122197	0.872664	0.322376	0.548479	0.0356693	0.0593965	0.464852	0.427857	-0.0412748	-0.00875482	-0.297881	0.63044	0.0159605	0.127146	0.458086	0.511565	-0.829434	0.502756	0.0473498	-0.286671	-0.370411	-0.265534	-0.00811607	0.998077	0.443831	0.364959	0.142944	-0.0431551
mitochondrial ribosomal protein L21	Mrpl21	353242	Mm.74084	ENSMUSG00000024829	1452580_a_at	101097_at	Y	-	-	7.95948	11.7915	0.0412833	0.529446	1.10879	0.271539	-	-	0.816711	0.921919	0.241927	0.26131	-0.822015	-0.762672	-0.97724	-0.900676	-1.26333	-0.0721041	-0.374353	-0.926497	-0.930615	-0.954248	0.164364	-0.0067061	-0.0867578	0.193432	0.107018	0.0174805	-0.221341	-0.0675288	0.0780127	-0.298707	-0.650096	-0.407729	-0.948277	-0.958189	-1.17827	-0.735534	-1.45997	-0.429696
neuron specific gene family member 1	Nsg1	18196	Mm.7414	ENSMUSG00000029126	1423056_at	101099_at	-	Y	-	4.1414	12.564	0.365013	1.06e-05	0.572629	0.955812	-	-	0.334205	0.0423969	0.339435	0.434892	-0.0581083	-0.199993	-0.355714	-0.0861319	-0.0883723	-0.147518	-0.152726	-0.789544	-0.220436	-0.162725	-0.205151	-0.134013	-0.414985	-0.0789269	0.225647	0.868332	-0.120945	-0.165218	-0.0515793	-0.14464	0.0499756	0.576728	-0.109327	-0.0970469	-0.187469	-0.22012	-0.161209	-0.210277
immunoglobulin (CD79A) binding protein 1	Igbp1	18518	Mm.7454	ENSMUSG00000031221	1460737_at	101102_at	-	-	-	8.08458	9.51605	0.0721772	0.393264	1.16929	0.413542	-	-	0.848423	0.722535	0.305715	0.314635	-0.618227	-0.496859	-1.25368	-0.845251	-1.35218	0.248367	0.0484901	-1.08489	-0.690488	-0.784118	0.0181893	0.372298	-0.0210888	0.154438	-0.0354079	0.00305874	-0.316632	-0.0524017	0.0701937	-0.31839	-0.133448	-0.510247	-0.632082	-0.488889	-1.18466	-0.673054	-1.52257	-0.0990811
cytochrome P450, family 4, subfamily a, polypeptide 14	Cyp4a14	13119	Mm.250901	ENSMUSG00000028715	1423257_at	101103_at	-	-	-	2.77689	5.17236	0.871936	0.345931	0.276665	0.199962	-	-	0.953554	0.237398	0.0394907	0.145615	-0.0507126	-0.303602	-0.388771	-0.14569	-0.1164	-0.340792	-0.249728	-0.101804	-0.30846	-0.256168	0.0757288	-0.0444653	0.00423495	0.0489194	0.0546564	0.06912	0.0593269	-0.0863328	-0.0932293	0.0561618	0.21447	0.0613459	-0.142904	-0.248514	-0.248604	-0.136713	-0.232808	-0.307238
Down syndrome critical region gene 3	Dscr3	13185	Mm.7472	ENSMUSG00000022898	1415745_a_at	101104_at	Y	-	-	10.024	11.0467	0.000703127	0.633767	0.855014	0.759953	-	-	0.199626	0.969812	0.230214	0.254673	-0.562622	-0.0767506	0.0606494	0.185121	0.467013	-0.122528	-0.288183	0.1065	0.167977	0.557864	-0.665636	-0.249933	-0.322767	-0.417045	0.13358	-0.185012	-0.85427	-0.313325	-0.423864	-0.835512	-0.55773	-0.620148	-0.324624	-0.105342	0.0170494	0.168102	0.287495	-0.36418
barrier to autointegration factor 1	Banf1	23825	Mm.358649	ENSMUSG00000024844	1421082_s_at	101105_at	-	Y	-	10.8872	13.1056	0.721055	0.000395533	0.420757	0.947458	-	-	0.105746	0.641178	0.176341	0.137237	-0.368085	-0.379752	-0.264132	-0.381387	-0.384941	-0.228488	-0.341919	-0.206778	-0.460126	-0.329947	0.0727215	-0.196187	-0.339718	-0.157158	-0.285033	-0.698526	0.19272	0.0979223	-0.0897259	-0.542188	-0.576763	-0.930949	-0.214824	-0.371462	-0.318336	-0.540365	-0.575888	-0.280832
RIKEN cDNA E430034L04 gene	E430034L04Rik	23881	Mm.290530	ENSMUSG00000029405	1423758_at	101106_at	Y	-	-	12.2826	13.5076	0.00260623	0.618645	0.834241	0.425565	-	-	0.410119	0.650173	0.235762	0.213849	-0.254433	-0.412456	-0.529459	-0.928325	-0.46515	-0.330087	-0.442024	-0.714503	-0.740157	-0.715318	-0.196527	-0.136594	-0.60455	-0.426739	-0.243027	-0.237757	-0.404237	-0.00630706	-0.24658	-0.401104	-0.298357	-0.399397	-0.201455	-0.430255	-0.466185	-0.479449	-0.553497	-0.234278
calumenin	Calu	12321	Mm.248254	ENSMUSG00000029767	1415870_at	101107_at	Y	-	-	11.2067	11.2334	0.00504954	0.375888	0.906632	0.755544	-	-	0.476319	0.924001	0.218728	0.23264	-0.0760851	0.0796794	0.435328	0.440395	0.806876	0.337471	0.416819	0.596538	0.578424	1.00639	0.420038	0.352659	0.596707	-0.0110469	0.488349	-0.0774389	-0.148798	-0.5264	-0.145156	-0.955374	-1.05468	-0.982098	-0.0451599	0.0656775	0.608941	0.497766	0.466829	0.191729
nuclear autoantigenic sperm protein (histone-binding)	Nasp	50927	Mm.257181	ENSMUSG00000028693	1416042_s_at	101108_at	-	Y	-	10.8981	11.2444	0.0018917	0.00260684	0.549686	1.71725	-	-	0.243874	0.668834	0.279534	0.256245	-0.113956	-0.0124856	-0.283876	-0.373894	-0.701987	-0.00398782	-0.00828674	-0.113611	-0.498975	-0.397386	-0.117383	-0.399551	-1.61057	-1.27414	-1.31566	-1.75933	-0.411402	-0.190902	-1.25586	-0.776573	-1.36439	-1.67516	-0.199359	0.028335	-0.321164	-0.696844	-0.862941	-0.00549119
dystroglycan 1	Dag1	13138	Mm.7524	ENSMUSG00000039952	1426778_at	101109_at	Y	-	-	10.7227	9.96607	4.63e-05	0.0665435	2.34345	0.927507	-	-	0.765568	0.196908	0.199686	0.805322	-0.0710415	0.0982971	1.31121	1.39633	2.34909	-0.378032	0.145953	1.41905	1.40029	1.88874	-0.108835	0.268546	1.16701	0.80611	1.37153	1.13725	0.21639	-0.159369	0.537173	0.0208566	0.4357	0.717762	0.104544	0.202324	1.40971	1.67397	2.23251	-0.202529
procollagen, type VI, alpha 3	Col6a3	12835	Mm.7562	---	1424131_at	101110_at	Y	-	-	9.1098	5.70695	0.00793513	0.861606	2.19411	1.43216	-	-	0.479293	0.755494	0.470729	1.15652	-1.45645	0.281915	1.0252	0.87244	0.432522	-0.127178	0.0758197	1.77939	1.60908	1.37343	-0.244023	-0.135807	2.16616	-0.270795	-0.365502	0.0533353	-0.029503	-0.333073	0.174868	-0.252494	-0.154561	-0.217867	-0.944943	0.99013	1.60654	1.60333	0.968199	-0.996802
ras homolog gene family, member A	Rhoa	11848	Mm.757	ENSMUSG00000007815	1437628_s_at	101112_g_at	Y	-	-	11.2384	10.7803	0.000147709	0.906241	0.707116	0.524112	-	-	0.51447	0.760576	0.188567	0.326823	-0.52356	-0.38336	0.128804	0.200632	0.0898373	-0.401805	-0.284572	0.201028	0.288235	0.282884	0.33212	0.45285	0.598871	0.476469	0.812124	0.645913	0.121931	-0.205933	0.42166	-0.504163	-0.343602	-0.518225	-0.480504	-0.23415	0.35963	0.235545	0.202583	-0.260055
signal recognition particle receptor, B subunit	Srprb	20818	Mm.273053	ENSMUSG00000032553	1421012_at	101114_at	-	-	-	6.87018	6.00719	0.84808	0.138538	0.539018	0.239431	-	-	0.890623	0.138981	0.278008	0.219355	0.416524	-0.305155	0.0583205	0.281905	0.109931	0.125061	-0.0344817	-0.594771	0.101515	-0.0335863	-0.0013304	-0.0928265	-0.0772043	0.0152937	0.134787	0.0507407	0.0387907	-0.14647	-0.0932007	0.0346839	0.104778	0.0393851	0.19444	-0.0307091	0.20339	0.144388	0.3467	-0.0701283
lactotransferrin	Ltf	17002	Mm.282359	ENSMUSG00000032496	1450009_at	101115_at	-	-	-	4.12144	5.16006	0.698751	0.155114	0.345275	0.247012	-	-	0.837146	0.26324	0.11018	0.260555	-0.0358675	-0.374736	-0.400497	-0.312442	-0.270548	-0.408013	-0.278583	-0.290054	-0.352066	-0.322505	0.0157674	-0.148379	-0.0701908	0.00053212	0.0946753	0.00763938	0.00496213	-0.139069	-0.17993	0.00703973	0.111902	0.0717042	-0.28006	-0.309414	-0.0887506	-0.279456	-0.31758	-0.38418
Phosphatidylinositol-4-phosphate 5-kinase, type II, alpha	Pip5k2a	18718	Mm.313977	ENSMUSG00000026737	1420109_at	101116_at	-	-	-	3.04746	5.12818	0.859183	0.234473	0.144529	0.284509	-	-	0.973515	0.186383	0.0710175	0.21882	0.00412423	-0.122541	-0.243455	-0.107907	-0.0362248	-0.208241	-0.124168	0.00843842	-0.181152	-0.123237	0.157652	0.102171	0.111239	0.153719	0.228968	0.159786	0.0454594	-0.00990406	-0.182495	0.1552	0.268794	0.149273	-0.0747052	-0.0923234	-0.128415	-0.0294123	-0.0506324	-0.192038
expressed sequence AA511261	AA511261	99499	---	---	1420163_at	101117_at	-	-	-	2.47426	4.48001	0.823725	0.833812	0.121063	0.16599	-	-	0.486282	0.216635	0.090988	0.135929	-0.0103084	-0.151954	-0.21127	-0.0765302	-0.0149235	-0.112742	-0.0901713	0.0124437	-0.105896	-0.0826323	0.076013	-0.0635802	-0.014065	0.033087	0.0661346	0.0661	0.0611638	0.184053	-0.107462	0.091685	0.144318	0.0702944	-0.0418149	-0.0703255	0.110078	-0.0231608	-0.0793193	-0.13083
---	---	---	---	---	1449781_at	101119_at	-	-	-	5.97444	5.26687	0.354875	0.640829	0.496965	0.180835	-	-	0.372906	0.191086	0.286067	0.190276	0.447472	-0.175774	-0.153089	0.390992	0.793746	-0.28725	-0.109081	0.0306471	-0.170069	-0.084671	0.128601	0.202991	0.0132594	0.0787306	0.102406	0.105255	0.0711352	-0.0961037	-0.0580768	0.101172	0.214446	0.119388	-0.0316778	-0.0747495	-0.0669769	-0.0226911	-0.0665446	-0.247811
Histone aminotransferase 1	Hat1	107435	Mm.272472	ENSMUSG00000027018	1420236_at	101121_at	-	-	-	3.72896	4.0653	0.425059	0.386991	0.244938	0.238267	-	-	0.418955	0.443353	0.154265	0.235952	-0.123832	-0.266139	-0.11336	-0.0459884	-0.0786718	-0.273338	-0.223737	-0.195716	-0.180126	-0.178346	0.0621735	-0.0173357	-0.0122683	0.274317	0.0515255	0.0711868	0.0701484	-0.143711	-0.0338516	0.0411697	0.111668	-0.0907552	-0.0207884	-0.167157	-0.174563	0.245929	0.149359	-0.227628
Eph receptor A6	Epha6	13840	Mm.353171	ENSMUSG00000055540	1421527_at	101122_at	-	-	-	4.17245	5.13677	0.0542821	0.678216	0.601151	0.176262	-	-	0.480515	0.289695	0.269805	0.145712	0.0922133	-0.395782	-0.277358	-0.066036	0.0492749	-0.37572	-0.0271326	0.0116681	0.0162161	0.730114	0.0672712	0.0114204	0.00252005	0.0404531	0.0411666	0.0733501	0.117473	-0.0695094	-0.170299	0.0499539	0.104053	0.0579465	0.095989	-0.38642	-0.0804708	-0.0210659	0.504174	-0.127884
integral membrane protein 2B	Itm2b	16432	Mm.4266	ENSMUSG00000022108	1417999_at	101123_at	-	-	-	12.407	13.964	0.00386618	0.0525661	0.544981	0.762789	-	-	0.188189	0.611954	0.247505	0.290477	-0.0167861	-0.0978721	-0.266637	-0.143146	0.400981	-0.00516775	-0.145287	-0.109047	0.174029	0.313296	-0.544411	-0.0861349	-0.331564	-0.0625861	0.0829461	0.614827	0.345932	0.366915	0.128058	0.377232	0.815596	0.707246	-0.0309871	-0.111186	-0.178204	0.221423	0.275402	0.020215
C. elegans ceh-10 homeo domain containing homolog	Chx10	12677	Mm.4405	ENSMUSG00000021239	1419628_at	101127_at	-	-	-	3.01435	5.04548	0.72063	0.169383	0.169473	0.508348	-	-	0.885544	0.374785	0.0801086	0.324995	-0.0201514	-0.12459	-0.151787	-0.000268744	-0.0150776	-0.17635	-0.0674836	0.294232	-0.0871062	-0.0917205	0.13176	0.0514662	0.0534916	0.103647	0.105568	0.126388	0.0759877	-0.128835	-0.126688	0.694359	0.166067	0.812939	0.00336714	0.0453153	-0.0504835	0.0943577	-0.0297635	-0.233117
calcium channel, voltage-dependent, L type, alpha 1S subunit /// similar to Voltage-dependent L-type calcium channel alpha-1S subunit (Voltage-gated calcium channel alpha subunit Cav1.1) (Calcium channel, L type, alpha-1 polypeptide, isoform 3, skeletal m	Cacna1s /// LOC545361	12292 /// 545361	Mm.337571	ENSMUSG00000026407	1420442_at	101128_at	-	-	-	2.91026	5.68648	0.885701	0.620766	0.18839	0.121467	-	-	0.983078	0.161907	0.05484	0.253043	-0.0540019	-0.211252	-0.264041	-0.125166	-0.0964692	-0.304613	-0.165529	-0.041009	-0.19608	-0.166958	0.0766007	0.000415764	-0.0206829	0.0426272	0.0348184	0.0524988	0.0366488	-0.109167	-0.105911	0.0737121	0.0631708	0.0432851	-0.12058	-0.143065	-0.16916	-0.0499399	-0.150623	-0.215973
ribosomal protein L5	Rpl5	19983	Mm.4419	ENSMUSG00000062131 /// ENSMUSG00000058558	1423665_a_at	101129_at	-	-	-	14.3831	16.8655	0.726718	0.149742	0.134713	0.272852	-	-	0.17198	0.026676	0.121467	0.230676	-0.161469	-0.159443	-0.159443	-0.0602471	0.004482	-0.0635115	-0.00839212	-0.109983	-0.106677	-0.100165	0.0489774	-0.0329922	-0.127554	0.03919	-0.0870108	-0.162543	0.00027899	0.178767	0.0228753	-0.20687	0.0643156	-0.237387	-0.205772	-0.0699666	-0.134235	-0.0154973	-0.219104	-0.0640856
procollagen, type I, alpha 2	Col1a2	12843	Mm.277792	ENSMUSG00000029661	1450857_a_at	101130_at	Y	Y	B	11.9102	7.28842	0.000169253	0.0081881	1.85341	3.00461	-	-	0.689376	0.659378	0.241169	0.536182	-0.89864	-1.21971	0.582944	0.908319	0.750322	-0.469215	-0.582184	0.468713	0.996601	0.660131	-0.0873015	-0.54353	0.388934	-2.30043	-2.79597	-2.95614	-1.07914	-2.44195	-1.72865	-2.71562	-2.75261	-3.05308	-0.691181	-1.30846	0.970563	1.19978	0.721982	-0.775934
cholinergic receptor, nicotinic, alpha polypeptide 7	Chrna7	11441	Mm.221693	ENSMUSG00000030525	1450299_at	101131_at	-	-	-	2.38534	6.27725	0.809263	0.843047	0.0541603	0.162381	-	-	0.701589	0.350567	0.0723703	0.195379	-0.00875207	-0.0613974	-0.100826	-0.0181417	0.0458123	-0.0880064	-0.0469232	0.0219818	-0.0753437	-0.0464642	0.13186	-0.0308678	-0.04056	-0.0108756	-0.00880012	0.000264888	0.00242199	-0.0646285	-0.149921	0.0297464	0.0448891	0.0361265	-0.0171004	-0.033769	-0.0514265	-0.0198086	0.190685	-0.116804
lipocalin 3	Lcn3	16820	Mm.4632	ENSMUSG00000026936	1422306_at	101133_at	-	-	-	3.02618	4.01042	0.962106	0.561038	0.082205	0.120125	-	-	0.934075	0.124791	0.105541	0.139531	0.141134	-0.107154	-0.187423	-0.0479852	-0.00523325	-0.136771	-0.0528939	0.189022	-0.105226	-0.0561588	0.0341429	-0.0113669	-0.0329546	0.0200622	0.0220704	0.0340645	0.02767	-0.144407	-0.143666	0.0188366	0.0371206	0.0295641	0.0559212	-0.0409857	-0.060754	0.0518355	-0.00736083	-0.107937
granule cell antiserum positive 8	Gcap8	14486	---	---	1452568_at	101134_at	-	-	-	3.95422	5.91683	0.85258	0.281084	0.200998	0.291732	-	-	0.945776	0.0987609	0.0878025	0.412095	0.0219188	-0.234393	-0.241816	-0.0543506	0.000667772	-0.23126	-0.167604	0.0198722	-0.199796	-0.159834	0.188766	-0.0256593	0.00479997	0.0991403	0.208218	0.0848802	0.0788279	-0.0655682	-0.0326701	0.103663	0.284019	0.0781829	-0.0551861	-0.0348805	-0.151643	-0.016758	-0.0664338	-0.201302
calcitonin receptor	Calcr	12311	Mm.4642	ENSMUSG00000023964	1418688_at	101135_at	-	-	-	3.19769	5.12657	0.931948	0.416118	0.181892	0.201417	-	-	0.541333	0.312455	0.25352	0.203266	0.19384	-0.119254	-0.190787	0.0328991	-0.0436038	-0.207369	-0.24453	-0.170885	-0.169587	-0.27802	0.0760727	-0.0413154	0.0158637	0.0638875	0.065133	0.0426157	0.0754642	-0.0925662	-0.101406	0.0771989	0.203819	0.0348956	0.0125637	0.0206639	0.346221	0.0640565	0.0756943	-0.194829
tumor necrosis factor (ligand) superfamily, member 8	Tnfsf8	21949	Mm.4664	ENSMUSG00000028362	1450272_at	101136_at	-	-	-	5.98334	5.93087	0.221688	0.556191	0.301335	0.183996	-	-	0.131483	0.149096	0.194067	0.215158	0.0213676	-0.107072	-0.110361	0.078586	0.381563	-0.273507	-0.0302561	0.0572868	-0.166089	-0.0310317	0.0709327	-0.0318112	-0.0093709	0.0597252	0.0623661	0.085398	0.139797	-0.0555151	-0.147891	0.00548598	0.126099	0.0734429	0.087898	0.0853068	0.32936	0.137005	-0.0225533	-0.159714
ribosomal protein S3	Rps3	27050	Mm.236868	ENSMUSG00000030744	1435151_a_at	101137_at	-	-	-	14.3726	15.2986	0.241306	0.146584	0.26627	0.449625	-	-	0.50987	0.841393	0.128847	0.166743	-0.118221	-0.148355	-0.143123	0.0119898	-0.327621	-0.0371876	-0.0678675	-0.141754	-0.213335	-0.204919	0.118762	0.142715	0.316201	0.202774	0.131586	0.0189429	-0.34304	-0.199161	0.0210811	0.00711287	-0.115502	-0.580912	-0.182658	-0.0406585	-0.0863704	-0.0351603	-0.36898	-0.0777435
gamma-aminobutyric acid (GABA-A) receptor, subunit beta 2	Gabrb2	14401	Mm.338723	ENSMUSG00000007653	1450319_at	101138_at	-	-	-	3.57045	5.94478	0.688309	0.568913	0.522696	0.129032	-	-	0.351329	0.234657	0.225396	0.161001	-0.209648	-0.561826	-0.353548	-0.312322	-0.277555	-0.415651	-0.483567	-0.216554	-0.360158	-0.32005	0.0776748	0.00967593	0.0215408	0.069255	0.0578937	0.0765979	0.0747543	-0.0588538	-0.0284874	0.0673673	0.150992	0.0486826	-0.288059	-0.226945	-0.310398	-0.244195	-0.171439	-0.6687
5-hydroxytryptamine (serotonin) receptor 1A	Htr1a	15550	Mm.4716	ENSMUSG00000021721	1450219_at	101140_at	-	-	-	4.91761	5.03474	0.653534	0.93956	0.312375	0.161539	-	-	0.793198	0.330993	0.0923128	0.121847	-0.170945	-0.270275	0.0270662	-0.220704	-0.197545	-0.453805	-0.255838	-0.257073	-0.252525	-0.2307	0.08418	0.309241	0.0232976	0.0495455	0.0835002	0.0964089	0.0756483	-0.0555073	-0.0900526	0.144271	0.172823	0.0819659	-0.183381	-0.260867	-0.135572	-0.174078	-0.219827	-0.315754
---	---	---	---	---	1427806_at	101141_at	-	-	-	2.5412	4.64449	0.689787	0.573417	0.129037	0.138929	-	-	0.471199	0.300898	0.108441	0.159096	-0.0221814	-0.209372	-0.0439161	-0.0427343	0.0160861	-0.118816	-0.0487018	0.0413281	-0.0713496	-0.0381827	0.090796	-0.0540853	-0.00589931	0.0427474	0.0469294	0.0666732	0.0685367	-0.0644407	-0.086063	0.0595941	0.0924685	0.0582896	0.0597053	-0.0351403	0.0853181	-0.0198359	-0.172292	-0.0955767
frizzled homolog 6 (Drosophila)	Fzd6	14368	Mm.4769	ENSMUSG00000022297	1448662_at	101142_at	-	-	-	2.38458	5.71485	0.98446	0.111107	0.0979331	0.37712	-	-	0.973665	0.690287	0.0740011	0.380531	0.00269409	-0.120896	-0.162197	-0.0681886	-0.00409901	-0.149137	-0.0749705	0.0785729	-0.11939	-0.107942	0.177397	-0.0118609	0.00685135	0.057446	0.0408831	0.383079	-0.0415563	-0.202604	-0.0717416	0.417675	0.262683	0.156696	-0.0316624	-0.0610101	-0.0805601	-0.0286265	-0.0991479	-0.0931617
frizzled homolog 7 (Drosophila)	Fzd7	14369	Mm.297906	ENSMUSG00000041075	1450043_at	101143_at	-	-	-	2.51527	4.99537	0.619943	0.123069	0.107894	0.219017	-	-	0.903066	0.685275	0.033579	0.28501	-0.00242096	-0.158562	-0.0903838	-0.0507159	-0.00927403	-0.190144	-0.0572255	0.00940113	-0.0146517	-0.0573889	0.0555244	-0.00680373	0.108766	0.0412573	0.0643836	0.0667065	-0.123687	-0.0887547	-0.104687	0.0578352	0.278092	0.0594917	-0.030197	-0.0760258	-0.0478223	-0.0249172	-0.0831291	-0.0952099
interleukin 18 receptor 1	Il18r1	16182	Mm.253664	ENSMUSG00000026070	1421628_at	101144_at	-	-	-	1.83825	4.44166	0.876696	0.487063	0.0895167	0.125544	-	-	0.987649	0.144009	0.0465273	0.152909	-0.0322054	-0.109935	-0.105318	-0.053627	-0.00583918	-0.120775	-0.0690988	0.0175802	-0.0942531	-0.0635917	0.0550495	-0.0361579	0.00250607	0.0385556	0.0332539	0.0649909	0.0630098	-0.0797438	-0.105671	0.0458303	0.101933	0.0583928	-0.0207303	-0.0491899	-0.0631178	-0.0196769	-0.0538212	-0.109764
centrosomal protein 2	Cep2	16328	Mm.288729	ENSMUSG00000013337	1421512_at	101145_at	-	-	-	5.01057	7.76109	0.302208	0.369679	0.230332	0.363875	-	-	0.559475	0.830297	0.0997274	0.339014	-0.0578748	-0.228057	-0.0111339	-0.136488	-0.0257844	-0.248682	-0.189709	-0.12734	0.179387	-0.224997	-0.0131069	-0.0820448	0.623341	0.36557	0.115192	0.188522	0.0352033	0.027528	0.0498933	0.196672	0.146114	0.340835	-0.113972	-0.132956	-0.0421797	-0.0916942	-0.129003	-0.248083
genomic screened homeo box 1	Gsh1	14842	Mm.4797	ENSMUSG00000053129	1450002_at	101146_at	-	-	-	1.61939	4.25325	0.942858	0.742705	0.11164	0.0931607	-	-	0.995578	0.220359	0.026148	0.107112	0.00251532	-0.119691	-0.131421	-0.0955791	-0.0636377	-0.159012	-0.103588	-0.0614074	-0.127084	-0.104659	0.0159035	-0.0510267	-0.0346462	-0.00684816	-0.00905774	0.00177971	0.0262107	-0.0703323	-0.0928088	0.000940193	0.0679241	0.00968424	-0.0749111	-0.0927999	-0.0925199	-0.0846865	-0.0834738	-0.133882
germinal center expressed transcript 2	Gcet2	14525	Mm.4799	ENSMUSG00000022659	1420544_at	101147_at	-	-	-	2.75648	5.67474	0.900703	0.133556	0.0945649	0.311752	-	-	0.965474	0.173236	0.0646947	0.308068	-0.00369417	-0.101535	-0.116884	-0.0788086	0.0340083	-0.142886	-0.0814764	0.0320561	-0.110321	-0.100704	0.0717581	-0.0925509	-0.00806049	0.35533	0.136263	0.0705691	0.0431917	-0.123038	-0.157819	0.0525846	0.240601	0.0555918	-0.0266821	-0.0635066	-0.0749814	0.00998735	-0.0687108	-0.128098
protein kinase C, iota	Prkci	18759	Mm.291554	ENSMUSG00000037643	1448695_at	101148_at	-	-	-	4.67287	5.67054	0.948016	0.561155	0.0507681	0.0943458	-	-	0.125999	0.105975	0.250795	0.174542	-0.00895469	-0.021987	-0.057527	-0.00955678	0.0029066	-0.0925815	0.00333111	0.0291441	-0.025968	-0.0381686	0.0307149	-0.0800815	-0.0177624	-0.055622	0.0166302	0.034334	0.0326575	-0.0344858	-0.0983445	0.0204355	0.0541016	0.0382508	0.206429	-0.00895469	0.00777267	0.00132022	-0.00173222	0.0103432
src homology 2 domain-containing transforming protein C3	Shc3	20418	Mm.247622	ENSMUSG00000021448	1450326_at	101149_at	-	-	-	3.61871	6.18489	0.848731	0.118331	0.833888	0.651499	-	-	0.801299	0.966584	0.220261	0.472946	-0.436131	-0.851371	-0.630518	-0.763382	-0.766838	-0.809406	-0.816405	-0.728279	-0.752602	-0.771548	0.11548	0.0315877	0.116655	0.12872	0.399827	0.458924	-0.130578	-0.100748	-0.374667	0.916265	0.157322	0.257771	-0.866096	-0.760195	-0.493944	-0.707345	0.00400596	-0.819962
ets related protein 71	Etsrp71	14008	Mm.4829	ENSMUSG00000006311	1421773_at	101150_at	-	-	-	1.95364	4.2907	0.319782	0.59174	0.179247	0.120441	-	-	0.80194	0.162248	0.0836142	0.155664	0.0996267	-0.00778354	0.0327383	0.247748	0.107437	-0.187726	0.0435264	0.134702	0.0226474	0.0323875	0.0452656	-0.0613932	-0.00738598	0.0241831	0.0282245	0.041388	0.049615	-0.0846087	-0.0772194	0.0368588	0.051015	0.0392594	0.083829	0.0548992	0.0518601	0.135562	0.0613038	-0.00469977
recoverin	Rcvrn	19674	Mm.235863	ENSMUSG00000020907	1450215_at	101151_at	-	-	-	2.27824	4.19888	0.842658	0.330636	0.101894	0.167911	-	-	0.567425	0.183609	0.185248	0.193145	-0.00491665	-0.126153	-0.172397	-0.0605658	5.18518e-05	-0.160469	-0.0776352	0.0301486	-0.123943	-0.0745177	0.071461	-0.0587162	0.00221007	0.0448091	0.0700332	0.0804839	0.0616651	-0.0823543	-0.0956626	0.0612241	0.124719	0.0738181	-0.0313191	-0.0623252	-0.0681512	-0.0251279	-0.0642139	-0.137805
5-hydroxytryptamine (serotonin) receptor 5A	Htr5a	15563	Mm.4835	ENSMUSG00000039106	1422207_at	101152_at	-	-	-	2.01495	6.54822	0.84143	0.807198	0.431759	0.215763	-	-	0.694541	0.143347	0.305351	0.256673	0.334265	0.190969	0.649421	0.160658	0.196568	0.0850187	-0.101999	0.214097	0.115635	0.152063	-0.0116398	0.0142246	-0.0638927	-0.0595569	-0.097879	0.0415842	0.37554	0.0240817	0.10608	-0.00806927	0.28782	-0.0147134	0.192271	0.490783	0.156731	0.19653	0.294979	0.044504
oncofetal antigen	Ofa	18290	---	---	1452564_at	101153_at	-	-	-	2.9354	5.64626	0.727541	0.256017	0.142521	0.293473	-	-	0.933636	0.331118	0.0735572	0.341496	0.0418697	-0.169489	-0.239636	-0.0840086	0.0278256	-0.20134	-0.115553	0.0016968	-0.170338	-0.120035	0.195417	-0.0361898	0.0488449	0.127327	0.170692	0.115186	0.0565579	-0.0999277	-0.132125	0.1126	0.280137	0.101565	-0.0425236	-0.0739258	-0.124579	0.00974732	-0.0952565	-0.170345
expressed sequence AA517023	AA517023	99503	Mm.4902	---	1420141_at	101154_at	Y	-	-	5.59451	6.3356	0.00923506	0.373983	0.856601	0.395657	-	-	0.0547152	0.522252	0.580636	0.208748	-0.267041	-0.00139319	0.200146	0.50134	-0.0883117	-0.733386	-0.711802	-0.0631422	0.211437	-0.268984	0.236044	0.41862	-0.00122658	0.112864	0.28816	0.431973	-0.139364	-0.281468	-0.268037	0.164441	0.233891	0.0372018	-0.145013	-0.026745	-0.162135	-0.166584	0.428558	-0.620771
heat shock factor 2	Hsf2	15500	Mm.261395	ENSMUSG00000019878	1449306_at	101155_at	-	-	-	2.83113	5.01486	0.70126	0.149714	0.160667	0.480528	-	-	0.837178	0.294116	0.198059	0.271355	0.0335936	-0.167542	-0.312346	-0.0983808	-0.0158966	-0.162279	-0.115018	-0.00898848	-0.164109	-0.1234	0.0789252	-0.0340036	0.0713867	0.012745	0.0630861	0.074196	0.162259	0.323528	-0.0810752	0.0925829	0.598545	0.877171	0.181025	-0.0767529	-0.127252	-0.0819539	-0.123957	0.0864078
neoplastic progression 2	Npn2	18153	---	---	1452552_at	101156_at	-	-	-	2.25759	6.18307	0.969441	0.334549	0.0637751	0.26338	-	-	0.87236	0.200411	0.0582379	0.320175	-0.0222753	-0.0653944	-0.0820811	-0.027968	-0.0205704	-0.0915704	-0.0621559	0.0571828	-0.0820108	-0.0652703	0.0927558	-0.0762807	0.0888079	0.149542	0.131082	0.154068	0.0754816	-0.0490321	-0.331374	0.0982715	0.153111	0.099048	-0.0321408	-0.0530484	-0.0565115	-0.0364974	-0.0526468	-0.10667
zinc finger protein 2	Zfp2	22678	Mm.259230	ENSMUSG00000049321	1449913_at	101158_at	-	-	-	8.42744	8.15156	0.0959024	0.63898	0.516102	0.292099	-	-	0.55258	0.619242	0.499871	0.221099	0.103931	0.46267	-0.300887	-0.603252	-0.23289	-0.0787215	-0.173084	-0.198722	-0.139367	-0.287791	-0.0479327	0.26956	-0.0438109	-0.077273	-0.0780009	0.00388046	-0.103077	0.0637831	-0.0381863	0.118819	-0.172855	0.0314345	0.0292067	0.189042	-0.140888	0.0292628	-0.334391	-0.235643
microphthalmia-associated transcription factor	Mitf	17342	Mm.100641	ENSMUSG00000035158	1422025_at	101159_at	-	-	-	2.93718	5.23657	0.742637	0.516428	0.184083	0.203907	-	-	0.792113	0.372146	0.0589292	0.221212	-0.135251	-0.182893	-0.224977	-0.163638	-0.0720422	-0.232915	-0.169188	-0.120694	-0.200611	-0.172255	0.0630186	-0.00542296	-0.178629	-0.0579057	0.0556353	0.0392108	0.0570725	-0.0932432	-0.0804979	0.0571506	0.0930513	0.0613994	-0.134146	-0.161776	-0.156361	-0.0839497	-0.13594	-0.203142
chemokine (C-X-C motif) ligand 2	Cxcl2	20310	Mm.4979	ENSMUSG00000058427	1449984_at	101160_at	Y	-	-	3.73701	5.11895	0.0440204	0.770147	3.41493	0.150423	-	-	0.807819	0.192713	1.08597	0.150593	1.17815	3.54534	0.622783	2.19762	0.224029	3.52201	3.28452	0.975552	0.0719457	0.170745	0.162311	0.212947	0.0270129	0.0676457	0.0729505	0.0950895	0.0972437	-0.0552444	-0.0683041	0.0886327	0.119272	0.129393	2.33827	3.41502	2.6321	0.531459	-0.0387917	2.83235
melanocortin 1 receptor	Mc1r	17199	Mm.324942	ENSMUSG00000044070	1422069_at	101161_at	-	-	-	2.44608	5.08423	0.958266	0.453477	0.120116	0.11059	-	-	0.625972	0.161415	0.152882	0.145282	-8.27118e-05	-0.13427	-0.066889	-0.086193	-0.0605199	-0.173441	-0.0950273	0.0778239	-0.140036	-0.0977488	0.0411815	-0.0591878	-0.0158577	0.0308127	0.0357719	0.0537275	0.02906	-0.044934	-0.0233914	0.0434075	0.0812872	0.0501075	-0.0618423	-0.0859145	-0.0876629	-0.0751865	-0.090112	-0.150668
myogenic factor 5	Myf5	17877	Mm.4984	ENSMUSG00000000435	1420757_at	101162_at	-	-	-	3.41862	5.39175	0.846772	0.237766	0.172434	0.281544	-	-	0.886001	0.215837	0.129793	0.272045	-0.00358932	-0.199447	-0.270504	-0.102158	-0.0228263	-0.21982	-0.145422	0.0131624	-0.203233	-0.150305	0.198094	-0.031794	0.0540826	0.106458	0.179851	0.13543	0.0636257	-0.0753098	-0.128602	0.127052	0.276134	0.129069	-0.0662247	-0.125747	-0.21314	-0.0316045	-0.121243	-0.237659
recombination activating gene 2	Rag2	19374	Mm.4988	ENSMUSG00000032864	1418065_at	101163_at	-	-	-	4.75545	5.12834	0.760565	0.595525	0.545919	0.260923	-	-	0.914601	0.331784	0.285031	0.169472	0.409238	-0.150529	-0.0593316	0.0599275	0.49896	-0.307269	0.12955	1.10155	-0.109543	0.345409	0.151896	-0.0344657	0.00400189	0.155037	0.205013	0.0827381	0.196551	-0.10114	-0.0778778	0.0521596	0.181227	0.0654186	0.783406	0.211116	0.699375	0.164052	0.58504	-0.111374
tumor necrosis factor (ligand) superfamily, member 4	Tnfsf4	22164	Mm.4994	ENSMUSG00000026700	1421744_at	101164_at	-	-	-	2.87583	5.09986	0.159138	0.493933	0.300343	0.21384	-	-	0.296962	0.207005	0.206087	0.238934	-0.00331927	-0.119926	-0.160865	-0.0560135	0.35953	-0.311538	-0.105978	0.0314366	0.0772064	-0.0737018	0.248783	0.0113127	0.0859078	0.128496	0.181595	0.155339	0.134654	-0.0190646	-0.0542548	0.158222	0.238333	0.150374	-0.0334123	-0.0635341	-0.0661407	-0.0275621	-0.0684525	-0.152952
zinc finger protein 29	Zfp29	22691	Mm.358645	ENSMUSG00000038797	1450514_at	101166_at	-	-	-	2.37196	4.1329	0.84159	0.356952	0.171139	0.208337	-	-	0.642354	0.90292	0.151631	0.161878	-0.0906381	-0.14303	-0.107503	-0.138589	-0.0789982	-0.0706527	-0.106469	0.194691	-0.116501	-0.135261	0.0380921	-0.0740966	0.15738	0.0285102	0.0293494	0.130548	0.0459715	-0.0641198	-0.0785573	0.0362529	0.249108	0.0392095	-0.0739044	-0.0901042	-0.0954746	-0.0779801	-0.0773728	-0.130871
---	---	---	---	---	1421598_at	101167_at	-	-	-	7.85285	6.10939	0.832194	0.340968	0.955015	0.389937	-	-	0.897256	0.576218	0.265557	0.566501	0.884178	0.675014	0.884361	1.66679	1.36188	1.02585	0.975569	-0.195209	0.130024	0.372837	0.650264	0.189665	0.492248	-0.000691015	-0.0120033	-0.191704	-0.201005	-0.228945	-0.050594	-0.0450475	-0.131078	-0.138911	0.985123	0.593426	0.790191	0.71027	1.07394	1.45602
retinal degeneration, slow (retinitis pigmentosa 7)	Rds	19133	Mm.291370	ENSMUSG00000023978	1420511_at	101169_at	-	-	-	2.11222	4.51171	0.786338	0.547347	0.217151	0.385042	-	-	0.347336	0.917931	0.22058	0.22407	0.0548969	-0.097892	0.245614	-0.053719	0.0130017	-0.116182	0.227073	0.0411251	-0.0938442	-0.0615254	0.101518	-0.0464269	0.026162	0.00171382	0.0491584	0.0630506	0.0355174	-0.0395054	-0.0873784	0.682438	0.0835367	0.0939562	-0.0269266	-0.0511783	-0.0491943	-0.0286594	-0.0519879	-0.0998853
5-hydroxytryptamine (serotonin) receptor 1F	Htr1f	15557	Mm.5040	ENSMUSG00000050783	1450548_at	101170_at	-	-	-	4.77435	5.81156	0.840485	0.317808	0.124906	0.196879	-	-	0.801775	0.454921	0.0631864	0.295471	-0.0125182	-0.143319	-0.141671	0.0394926	-0.0478248	-0.0467303	-0.105843	0.0051758	-0.257361	-0.201988	0.158879	0.0134123	0.0687614	0.152284	0.142768	0.145284	0.105531	-0.0349952	-0.0954023	0.133323	0.224349	0.128907	-0.0218697	-0.0736104	-0.0639267	-0.0525817	-0.0816712	-0.154391
dishevelled 3, dsh homolog (Drosophila)	Dvl3	13544	Mm.247259	ENSMUSG00000003233	1420457_at	101171_at	-	-	-	1.74763	4.4285	0.906004	0.550908	0.0782962	0.284546	-	-	0.929614	0.856482	0.0399069	0.120043	-0.0377093	-0.0895035	-0.0928286	-0.0534791	-0.00803713	-0.118883	-0.0643263	0.0156614	-0.0885246	-0.0640602	0.0823526	0.0373484	0.246463	0.0804111	0.0700093	0.0821399	0.0828429	0.0531248	-0.0246465	0.488681	0.0794646	0.0694819	-0.0342735	-0.0473131	-0.0471873	-0.0195018	-0.053458	-0.0425049
zinc finger protein 92	Zfp92	22754	Mm.5060	ENSMUSG00000031374	1421710_at	101172_at	-	-	-	2.89938	4.29578	0.778311	0.546296	0.352537	0.183088	-	-	0.864044	0.140762	0.144181	0.188777	0.0202836	-0.124334	-0.128167	-0.0671986	0.0374122	-0.247444	-0.171239	0.537667	-0.128127	-0.117785	0.177688	0.102185	0.115972	0.163657	0.155043	0.185509	0.177553	0.0594521	0.0690286	0.17438	0.206276	0.180667	-0.0313993	-0.0698046	0.30667	-0.097581	0.101889	-0.219597
phosphatidylcholine transfer protein	Pctp	18559	Mm.5062	ENSMUSG00000020553	1420983_at	101173_at	-	-	-	2.95176	4.85892	0.805571	0.674774	0.111073	0.17789	-	-	0.947553	0.0924693	0.058961	0.202505	0.0461125	-0.12339	-0.119821	-0.0818637	-0.0230959	-0.130107	-0.0865736	-0.0338271	-0.140282	-0.0856712	0.141333	0.0112707	0.00899574	0.0606519	0.0638906	0.0900375	0.102286	-0.0732419	-0.121157	0.0780664	0.101211	0.0805063	-0.0441499	-0.0730384	-0.0817837	-0.0419368	-0.0791448	-0.157767
mitogen activated protein kinase kinase kinase 2	Map3k2	26405	---	ENSMUSG00000024383	1422250_at	101175_at	-	-	-	2.20359	5.0856	0.445654	0.22941	0.10826	0.229865	-	-	0.492263	0.191571	0.0887724	0.245027	-0.02759	-0.110554	-0.153713	-0.0523946	-0.0144909	-0.14264	-0.0686884	0.0112156	-0.109295	0.0517681	0.109122	-0.024376	0.0373442	0.0918376	0.147084	0.117561	0.0955183	-0.0484705	-0.0864163	0.0949863	0.239801	0.105303	0.00839462	-0.0634985	-0.0713123	-0.0313253	-0.0726544	-0.113319
lipocalin 4	Lcn4	16821	Mm.123925	ENSMUSG00000026919	1422304_at	101176_at	-	-	-	2.18213	5.19867	0.991602	0.0544773	0.101311	0.311224	-	-	0.195384	0.289155	0.210203	0.151241	0.119478	-0.0679811	-0.0961705	0.00214618	0.0143208	-0.0938688	-0.058792	0.17202	-0.064905	-0.0499853	0.0419502	-0.0536919	0.0248284	0.0290052	0.0466585	0.430326	0.0482234	-0.0919903	-0.0709964	0.0391446	0.061676	0.0464412	0.00531652	-0.0447816	-0.0401995	0.120876	-0.0298443	-0.173348
activin A receptor, type 1B	Acvr1b	11479	Mm.308467	ENSMUSG00000000532	1422098_at	101177_at	-	-	-	2.93652	4.97649	0.764553	0.840463	0.415917	0.156004	-	-	0.890916	0.346111	0.247444	0.151015	-0.165873	-0.36462	-0.429005	-0.44432	-0.31489	-0.426321	-0.335949	-0.168009	-0.387513	-0.366383	0.0618207	-0.0683517	-0.00649702	0.0469814	0.0531005	0.0179341	0.0564145	0.192415	-0.0847609	0.0613476	0.16765	-0.0265503	-0.308289	-0.114944	-0.393794	-0.301226	-0.33162	-0.398032
sema domain, immunoglobulin domain (Ig), short basic domain, secreted, (semaphorin) 3C	Sema3c	20348	Mm.5071	ENSMUSG00000028780	1420696_at	101178_at	-	-	-	3.60439	5.33997	0.350789	0.349509	0.750719	0.531695	-	-	0.976819	0.66842	0.185561	0.212943	0.160544	0.933114	0.172345	0.0874647	0.137518	0.206442	0.568324	0.150914	0.405487	-0.00122038	0.32638	0.291091	0.59344	0.290893	0.52581	0.272372	0.299677	0.324987	0.214334	0.315172	0.53758	0.317012	0.102849	0.088538	0.0748203	0.279229	0.0788444	0.635258
ataxia telangiectasia mutated homolog (human)	Atm	11920	Mm.5088	ENSMUSG00000034218	1421205_at	101180_at	-	-	-	6.89665	8.20325	0.0851716	0.140869	0.486975	0.893163	-	-	0.268887	0.399229	0.349785	0.321745	-0.280369	0.0207871	-0.0156237	-0.184286	0.119776	-0.109354	-0.595401	-0.338051	0.141252	0.27956	-0.592724	-0.405397	0.0935942	-0.491034	-0.557581	-0.818112	-0.798637	-0.558348	-0.0700559	-0.835701	-0.677256	-0.944676	-0.573443	0.403998	0.0859053	-0.109937	-0.0301424	-0.376411
cyclic nucleotide gated channel alpha 2	Cnga2	12789	Mm.5097	ENSMUSG00000005864	1422181_at	101181_at	-	-	-	2.26916	6.27416	0.46063	0.828917	0.256299	0.374344	-	-	0.186908	0.264445	0.357887	0.18421	0.0468642	-0.0510312	-0.0964374	0.476622	0.0790461	-0.088718	-0.0414276	0.00211536	-0.0583474	-0.0236112	0.497662	0.130396	0.181252	0.227406	0.26395	0.255323	0.251026	0.0746384	0.106056	0.251576	0.386017	0.26945	0.0350023	-0.00928932	-0.0203642	0.142329	0.7469	-0.0704148
GLI-Kruppel family member GLI3	Gli3	14634	Mm.5098	ENSMUSG00000021318	1450525_at	101182_at	-	-	-	2.00023	4.97322	0.965625	0.358341	0.194783	0.204823	-	-	0.91752	0.19902	0.0330328	0.232409	-0.0168191	-0.218795	-0.206316	-0.162387	-0.114117	-0.216071	-0.170771	-0.0541205	-0.110836	-0.139224	0.0628401	-0.0964401	0.00932811	0.0196036	0.048628	0.0522795	0.0468689	-0.119834	-0.0857077	0.0424919	0.144743	0.0434892	-0.0406461	-0.13651	-0.188795	-0.101156	-0.140487	-0.223326
synaptotagmin II	Syt2	20980	Mm.5102	ENSMUSG00000026452	1449866_at	101183_at	-	-	-	4.4788	4.64582	0.654715	0.515015	0.278436	0.136338	-	-	0.331157	0.205964	0.295905	0.184644	-0.314421	0.262359	0.0572791	0.171587	-0.0930642	-0.14766	-0.223421	-0.429045	-0.0767962	-0.308984	0.027763	-0.0328894	-0.00586173	0.0186515	0.0189488	0.0274756	0.0407567	-0.108206	-0.0960776	0.0181334	0.112631	0.0354709	0.264472	-0.255987	-0.225657	-0.22492	-0.0741945	-0.222077
hydroxysteroid (17-beta) dehydrogenase 3	Hsd17b3	15487	Mm.5109	ENSMUSG00000033122	1421671_at	101184_at	-	-	-	2.57896	5.83225	0.876667	0.327722	0.100044	0.243389	-	-	0.984307	0.677181	0.0561185	0.166013	-0.00209472	-0.119355	-0.136527	-0.064604	-0.000491079	-0.154882	-0.0807327	0.00253811	-0.121629	-0.0853165	0.226534	-0.00761907	0.0534615	0.230405	0.0945636	0.124892	0.120684	-0.028967	-0.0364922	0.164135	0.355628	0.214844	-0.0396963	-0.0627397	-0.0794678	-0.0214804	-0.065418	-0.134226
Forkhead box L1	Foxl1	14241	Mm.5111	---	1423027_at	101185_at	-	-	-	2.98542	6.2977	0.513268	0.47985	0.218214	0.288087	-	-	0.805998	0.399206	0.107551	0.169982	0.157215	-0.178628	-0.419555	-0.131948	-0.0361292	-0.207128	-0.143117	-0.0168724	-0.239749	-0.145018	0.0961465	0.0639702	0.0509397	0.0757235	0.0743269	0.266219	0.118389	-0.00907646	-0.0589675	0.492423	0.162261	0.107269	-0.102155	-0.129396	-0.136241	-0.0994975	-0.14332	-0.16286
per-pentamer repeat gene	MGI:1349458	26930	Mm.373550	---	1420747_at	101186_at	Y	-	-	4.80177	6.81627	0.00110137	0.404728	1.48301	0.310911	Y	-	0.00425579	0.434115	0.661067	0.404559	0.68229	0.0614905	0.540413	0.936561	1.63158	-0.0452942	0.446669	0.900819	0.94796	1.33443	0.238393	0.0757814	0.482454	0.342695	0.205068	0.17913	0.0962818	-0.153461	0.00890082	0.201448	0.250832	0.154848	0.0722689	0.559446	1.83446	1.69475	2.02355	0.443887
serine (or cysteine) proteinase inhibitor, clade A, member 5	Serpina5	268591	Mm.73172	ENSMUSG00000041550	1418813_at	101187_at	-	-	-	3.60494	4.60494	0.892465	0.362512	0.175412	0.172906	-	-	0.324956	0.207249	0.183302	0.207031	-0.00241589	-0.150334	-0.273165	-0.0652427	-0.0612404	-0.348408	-0.16439	0.0302464	-0.181945	-0.182617	0.127051	-0.0254131	0.0320961	0.0631864	0.0706993	0.185175	0.0964346	-0.0526045	0.0261498	0.0837484	0.128389	0.0826202	-0.105293	-0.121175	-0.1258	-0.0233023	0.217253	-0.192725
potassium inwardly-rectifying channel, subfamily J, member 3	Kcnj3	16519	Mm.5127	ENSMUSG00000026824	1421468_at	101188_at	-	-	-	6.87859	6.47739	0.0232976	0.159197	0.417324	0.38439	-	-	0.282827	0.188957	0.281834	0.34966	0.0618861	-0.0356762	0.424433	0.37355	-0.137761	-0.0659025	0.0962	0.00507882	0.270565	-0.0527718	0.0895569	-0.0479655	-0.0427439	0.0569867	0.241264	0.0939847	0.0649988	-0.17572	-0.209779	0.0705218	0.274993	0.0452963	0.173823	-0.456645	0.196179	0.0712458	0.00493569	0.0350459
BH3 interacting (with BCL2 family) domain, apoptosis agonist	Bid3	12123	Mm.358579	ENSMUSG00000046607	1450366_at	101189_at	-	-	-	2.71303	4.69785	0.433315	0.430336	0.142773	0.140567	-	-	0.727633	0.347709	0.0614138	0.121637	-0.0655263	-0.068285	-0.0231396	0.0767189	-0.0579233	-0.0925452	0.00690938	0.0774261	-0.139019	-0.173337	0.0922464	0.0206315	0.0413657	0.106619	0.103975	0.0862041	0.106157	-0.0138259	-0.0109823	0.174515	0.158484	0.0912549	-0.0350107	-0.0340611	0.0135773	0.00279993	-0.0848152	-0.095787
melatonin receptor 1A	Mtnr1a	17773	Mm.5133	ENSMUSG00000054764	1450352_at	101190_at	-	-	-	3.72875	6.74444	0.298391	0.920794	0.918658	0.300283	-	-	0.897536	0.410278	0.405316	0.224269	0.328862	-0.113111	-0.165876	0.0492917	-0.185901	0.851661	-0.543682	-0.125133	-0.247402	-0.227036	-0.0252526	-0.261464	-0.142229	-0.103998	-0.140341	-0.0795747	0.150026	-0.214329	-0.146467	-0.096094	0.211149	-0.167485	0.197675	-0.0192768	0.0315846	-0.0222674	0.069009	0.172217
double C2, beta	Doc2b	13447	Mm.5137	ENSMUSG00000020848	1420666_at	101191_at	-	-	-	4.80843	6.58511	0.857214	0.572174	0.174161	1.13871	-	-	0.80361	0.482446	0.0971828	0.660152	0.00580054	-0.135311	-0.0206333	-0.0769054	0.0202006	-0.191716	-0.213011	-0.0267564	-0.157864	-0.127265	-0.478944	-0.532975	1.24234	-0.418285	-0.454456	-0.437693	-0.451159	0.20298	0.104986	-0.218694	-0.12351	-0.415881	-0.0262332	0.00942013	0.0851866	0.00735302	-0.0854889	-0.000740111
LIM homeobox protein 5	Lhx5	16873	Mm.5151	ENSMUSG00000029595	1420348_at	101192_at	-	-	-	3.6696	4.53231	0.946015	0.400722	0.136581	0.167452	-	-	0.986902	0.168823	0.117899	0.185711	0.0830787	-0.0992166	-0.102245	-0.036574	-0.0190527	-0.0826634	-0.0618932	0.214298	-0.108943	-0.0692986	0.0656143	-0.0625551	0.000427843	0.0379062	0.0586214	0.0709455	0.0700538	-0.0738551	-0.0971689	0.0606769	0.139873	0.0590589	0.000217915	-0.0722007	-0.0146253	-0.0111273	-0.0465339	-0.235601
zinc finger protein interacting with K protein 1	Zik1	22775	Mm.49441	ENSMUSG00000030393	1421395_at	101193_at	-	-	-	5.95821	6.4541	0.414924	0.183444	0.894204	1.92824	-	-	0.445248	0.579165	0.636437	0.687357	-0.315941	0.691476	-0.89631	-0.500932	-0.695492	-0.222615	0.238023	0.0973584	-0.211594	-0.163418	-1.59613	-1.33321	-1.62	-2.18844	-1.60309	-1.58401	-1.12473	-0.80226	-1.05849	-1.66805	-1.34951	-1.77892	-0.502707	-0.071934	-1.0661	-1.12044	-0.865204	0.126514
stimulated by retinoic acid gene 8	Stra8	20899	Mm.5171	ENSMUSG00000029848	1420568_at	101194_at	-	-	-	2.168	5.25222	0.804728	0.349127	0.193233	0.204605	-	-	0.368602	0.123414	0.164558	0.203435	0.239549	-0.202678	-0.100198	-0.0573544	-0.0147588	-0.12048	-0.0647182	-0.0164564	-0.0862365	-0.061335	0.088696	-0.0134909	0.0176858	0.0620577	0.0816629	0.0826484	0.0712639	-0.0926441	-0.126689	0.0696882	0.218545	0.0730863	-0.020282	-0.0518579	-0.0541642	-0.031332	0.305273	-0.095458
myosin light chain 2, precursor lymphocyte-specific	Mylc2pl	59310	Mm.5178	ENSMUSG00000005474	1420805_at	101195_at	-	-	-	3.31557	5.06587	0.714284	0.65084	0.0900679	0.0879049	-	-	0.773926	0.111122	0.0506224	0.182081	-0.00121581	-0.110968	-0.142286	0.0172167	0.0771243	-0.138248	-0.0691681	0.0298274	-0.107472	-0.0833998	0.0832673	0.0284073	0.0187868	0.0470186	0.055545	0.0617385	0.0223202	-0.0832478	-0.0790625	0.0540648	0.0550659	0.0537957	-0.0281001	-0.0594765	-0.0682589	-0.0314367	-0.0606112	-0.11926
glutamine repeat protein 1	Glrp1	14659	Mm.5187	ENSMUSG00000062310	1421732_at	101197_at	-	-	-	2.31208	6.53572	0.480474	0.203188	0.112686	0.275895	-	-	0.195957	0.861071	0.229646	0.210867	-0.051353	-0.126368	-0.133246	-0.103208	0.0959357	-0.150952	-0.0945413	-0.0257649	-0.120077	-0.0938491	0.132216	-0.037656	0.0535161	0.0763692	0.389249	0.0966289	0.0288154	-0.0144605	-0.0330461	0.0965124	0.110425	0.094458	-0.0463933	-0.0810976	0.434673	0.208578	0.0858005	-0.141288
complexin 1	Cplx1	12889	Mm.5195	ENSMUSG00000033615	1417747_at	101198_at	-	-	-	4.15585	7.51348	0.152601	0.756551	0.482197	0.543352	-	-	0.406708	0.659142	0.291347	0.30636	-0.133386	-0.364659	-0.564166	-0.601994	-0.413105	-0.364137	-0.360062	-0.388241	-0.3624	-0.293438	-0.4877	-0.537231	0.555815	-0.361834	-0.212279	-0.140801	-0.216557	0.149815	-0.173367	0.46656	-0.350208	-0.210236	-0.24925	-0.34991	-0.510561	-0.355329	-0.188613	-0.421524
chemokine-like receptor 1	Cmklr1	14747	Mm.5196	ENSMUSG00000042190	1426072_at	101199_at	-	-	-	2.52673	5.70737	0.949406	0.175951	0.0600231	0.39	-	-	0.983778	0.467929	0.0499322	0.401876	-0.0188502	-0.0655839	-0.0797732	-0.0317503	-0.00992344	-0.10002	-0.0544623	0.0153049	-0.0730703	-0.0528268	0.206823	0.0865188	0.1258	0.175204	0.199678	0.208351	0.143912	0.00793819	0.0132338	0.195713	0.580322	0.19456	-0.0210739	-0.0359568	-0.0384466	0.0385045	-0.0419671	-0.0910075
cytochrome P450, family 19, subfamily a, polypeptide 1	Cyp19a1	13075	Mm.5199	ENSMUSG00000032274	1449920_at	101200_at	-	-	-	3.68383	4.0235	0.947149	0.363203	0.094405	0.169099	-	-	0.970129	0.142375	0.0902647	0.202949	0.0646584	-0.114224	-0.187507	-0.0265936	-0.00117797	-0.148301	-0.0745865	0.0870285	-0.109773	-0.065447	0.0586142	-0.0599592	0.012297	0.0440966	0.0509681	0.069037	0.0561265	-0.116316	-0.0976619	0.0562238	0.110955	0.0599033	-0.022981	-0.0518708	-0.0532688	0.0308012	-0.0567815	-0.124214
---	---	---	---	---	1420297_at	101202_at	-	-	-	2.66949	4.27773	0.875016	0.368079	0.143571	0.151569	-	-	0.989801	0.192074	0.0731188	0.190414	0.0168155	-0.168205	-0.221613	-0.0800799	-0.00627374	-0.204519	-0.118936	0.0344367	-0.159532	-0.119323	0.0648248	-0.0589411	0.00276195	0.0460027	0.0616897	0.0833899	0.0656311	-0.0697596	-0.0947927	0.0630536	0.112747	0.06676	-0.0456699	-0.0833774	-0.12811	-0.0246542	-0.0930531	-0.170699
CDNA clone IMAGE:6405353	---	---	Mm.367475	---	1449808_at	101205_at	-	-	-	2.54831	4.82847	0.800262	0.261763	0.161896	0.230315	-	-	0.952184	0.179154	0.0766747	0.237428	0.00962963	-0.182363	-0.277155	-0.10062	-0.0269754	-0.217249	-0.141429	-0.0203156	-0.194663	-0.145209	0.104915	-0.0645029	0.0173218	0.0655387	0.0995552	0.0879362	0.0663939	-0.092673	-0.101643	0.0879304	0.203899	0.0865201	-0.0824833	-0.102423	-0.145459	-0.00200665	-0.131238	-0.20102
expressed sequence T25656	T25656	97343	---	---	1420289_at	101206_at	-	-	-	3.81584	5.56484	0.141065	0.674266	0.547197	0.210916	-	-	0.216585	0.101554	0.287551	0.252243	-0.41629	-0.518797	-0.452066	-0.390528	0.123146	-0.678104	-0.437432	-0.272725	-0.496959	-0.410819	0.0798402	-0.0662854	-0.0163833	0.0385256	0.0650284	0.0662818	0.192214	-0.0834923	-0.0923976	0.048848	0.171618	0.0747854	-0.399408	-0.397292	-0.401309	-0.297208	-0.42201	-0.500885
peptidylprolyl isomerase A	Ppia	268373	Mm.5246	ENSMUSG00000056954 /// ENSMUSG00000062933	1417451_a_at	101207_at	-	-	-	14.4475	16.065	0.0652063	0.14001	0.242407	0.408732	-	-	0.0149548	0.812225	0.238074	0.189589	-0.155432	-0.23854	-0.257265	-0.123983	0.02138	-0.095435	-0.0914553	-0.191355	-0.14529	0.0148126	0.283314	0.236139	0.276739	0.27725	0.322675	0.235812	-0.16954	-0.0849823	-0.151947	0.540213	0.291574	0.245216	-0.132699	-0.097764	-0.279309	-0.13565	-0.245473	-0.00952855
solute carrier family 7 (cationic amino acid transporter, y+ system), member 1	Slc7a1	11987	Mm.5255	ENSMUSG00000041313	1421533_at	101208_at	-	-	-	2.69015	4.52895	0.942725	0.912713	0.0814335	0.284687	-	-	0.633984	0.722677	0.060063	0.163243	-0.0345289	-0.0536664	-0.126828	-0.057176	-0.0161173	-0.0921621	-0.015487	0.00111203	-0.105691	-0.113673	0.461825	-0.0241325	0.0487558	0.0894936	0.220569	0.174469	0.0658592	-0.0175575	-0.0176548	0.242772	0.134967	0.104792	-0.0302544	-0.017145	-0.0528791	-0.0242828	-0.0258874	-0.0764032
Fc receptor, IgE, high affinity I, alpha polypeptide	Fcer1a	14125	Mm.5266	ENSMUSG00000005339	1421775_at	101209_at	-	-	-	2.48611	5.46148	0.899955	0.286221	0.290113	0.227435	-	-	0.36745	0.13159	0.341018	0.272417	0.0653818	-0.113683	0.315325	-0.0626183	0.0442341	-0.126127	-0.0724949	0.0655706	-0.136713	-0.0760654	0.156673	0.0296029	0.0868129	0.0937318	0.13141	0.122058	0.056169	-0.0801107	-0.15091	0.103921	0.259362	0.145486	-0.0121213	-0.0612731	-0.0727434	-0.00178806	-0.0636911	-0.156147
DNA segment, Chr 7, Brigham & Women's Genetics 0826 expressed	D7Bwg0826e	52819	Mm.361825	---	1447494_at	101211_at	-	-	-	4.63889	5.88248	0.0667138	0.890476	1.018	0.415574	-	-	0.510489	0.689828	0.582023	0.113525	0.784444	-0.224309	-0.494956	-0.158467	-0.0229398	-0.258968	-0.164395	-1.01556	-0.996627	-0.222698	0.118385	-0.0529462	-0.0324434	0.0667911	0.0983903	0.0773378	0.121006	0.634736	-0.216915	0.0725413	0.178974	0.0831759	-0.0794432	0.0494291	-0.183198	-0.10696	-0.0660876	-0.230965
ribosomal protein S7	Rps7	20115	Mm.371579	ENSMUSG00000061477	1419364_a_at	101212_at	-	-	-	14.015	15.0639	0.391189	0.11125	0.145032	0.802869	-	-	0.635187	0.668317	0.0691865	0.273203	-0.0507002	-0.082935	-0.17748	-0.142684	-0.247451	-0.0152375	0.037573	-0.0103632	-0.107114	-0.0426134	1.12398	1.2759	0.751693	0.721253	0.810956	0.457181	0.421315	0.329834	0.502805	0.316011	0.300808	-0.347006	-0.00886057	-0.019499	-0.0989047	-0.123556	-0.288406	0.00694336
acidic ribosomal phosphoprotein P0	Arbp	11837	Mm.5286	ENSMUSG00000066923	1419441_at	101213_at	-	-	-	14.746	16.504	0.385208	0.671205	0.133337	0.23421	-	-	0.713814	0.912308	0.0774515	0.0641369	0.0547871	0.0547871	0.131779	0.135679	0.0462618	0.0793715	0.101528	0.0174619	-0.0877347	-0.156621	0.413114	0.373426	0.319931	0.337896	0.305733	0.163979	0.0553072	-0.110383	0.0701366	-0.0370257	0.0659477	-0.0880342	-0.00948775	0.0475406	0.151147	0.104039	-0.0786513	0.0107733
gamma-aminobutyric acid (GABA-A) receptor, subunit alpha 2	Gabra2	14395	Mm.5304	ENSMUSG00000000560	1421738_at	101215_at	Y	-	-	5.46604	5.30044	0.0384724	0.77917	1.48364	0.163105	-	-	0.731495	0.105816	0.315697	0.289902	-0.653511	-0.518131	-2.14199	-1.44412	-0.686904	-0.227772	-0.118519	-0.825295	-1.12947	-0.55916	0.171486	0.0985377	0.0640817	0.00545529	0.165018	0.151352	0.0608625	-0.115971	0.00351483	-0.0414682	0.12518	0.0182386	-0.472935	0.305604	-1.79489	-1.35019	-0.974311	-0.363788
Transcribed locus	---	---	Mm.367551	---	1420287_at	101216_at	-	Y	-	7.46705	8.33126	0.280483	0.000140145	1.9271	1.66316	-	-	0.852778	0.537407	0.373423	0.536537	1.45087	1.40785	2.40671	2.75288	2.39703	0.533708	0.380657	1.05549	0.693652	1.45717	0.490308	0.195125	0.529502	0.984188	1.33746	1.34226	-0.259807	0.838032	0.639555	1.05902	1.66359	1.98406	1.52166	1.36899	2.19951	1.86152	2.68463	0.764696
DNA segment, Chr 7, ERATO Doi 1, expressed	D7Ertd1e	51959	---	---	1420001_at	101218_at	-	-	-	3.4984	3.38324	0.734926	0.539537	0.384423	0.109265	-	-	0.2557	0.212045	0.391331	0.135806	0.073401	-0.2289	-0.110944	-0.0626302	-0.00575604	-0.0199391	0.541937	0.759125	-0.0580349	-0.056877	0.0469897	-0.01914	-0.0107841	0.0308998	0.0367145	0.0569887	0.0444849	-0.0904019	-0.0692974	0.0434202	0.0443422	0.0519994	-0.31607	-0.0532811	-0.0504775	-0.0356586	-0.0524124	-0.16917
---	---	---	---	---	1449765_at	101220_at	-	-	-	3.30772	6.15183	0.629969	0.487239	0.156196	0.39956	-	-	0.759698	0.923917	0.065259	0.258479	0.0372969	-0.141843	-0.150918	0.23232	0.0470946	-0.169552	-0.0774844	0.0589665	-0.139255	-0.0801809	0.230066	0.0366092	0.119841	0.0991614	0.100351	0.120097	0.194166	-0.135256	-0.20327	0.60131	0.21663	0.418237	0.00864707	-0.0463726	-0.0781366	0.0634228	-0.0579015	-0.150465
DNA segment, Chr 8, ERATO Doi 107, expressed	D8Ertd107e	52199	---	---	1445125_at	101224_at	-	-	-	5.4912	6.53239	0.717871	0.166092	0.376104	0.236335	-	-	0.682932	0.286429	0.273808	0.282553	0.0195894	-0.257669	-0.330111	-0.0580873	-0.46199	-0.573924	-0.372928	-0.412653	-0.184235	-0.290217	0.176914	0.0261419	0.105071	0.145388	0.204223	0.160957	0.100339	-0.00381677	-0.0880323	0.275759	0.268447	0.202286	-0.155353	-0.275731	-0.257382	-0.261704	-0.432365	-0.946598
DNA segment, Chr 5, ERATO Doi 102, expressed	D5Ertd102e	52194	---	---	1448085_at	101225_at	-	-	-	4.58907	3.65271	0.868941	0.3905	0.307162	0.30068	-	-	0.762129	0.0874162	0.203183	0.177925	0.163198	-0.203589	-0.157032	0.100892	-0.0122217	-0.27364	-0.410734	-0.194753	-0.239548	-0.197932	-0.107861	0.0560494	-0.181888	-0.255176	-0.156449	-0.160652	-0.128658	-0.231599	-0.182786	-0.346184	-0.142488	-0.3459	-0.073988	-0.162973	0.2993	-0.0263251	-0.142971	-0.253251
SH3 multiple domains 2	Sh3md2	59009	Mm.27949	ENSMUSG00000031642	1444943_at	101226_at	-	-	-	3.84104	8.32634	0.819582	0.665075	0.583398	0.647547	-	-	0.864442	0.925452	0.332883	0.263712	0.22892	-0.0857863	-0.10155	-0.0407888	0.0143618	-0.0877253	-0.939814	0.00106009	-0.0861068	-0.0497796	0.230515	0.160959	0.0414534	0.120168	0.222668	0.240528	0.796951	0.330492	0.216827	-0.0297998	0.990789	-0.322165	0.143999	-0.0382893	0.00540024	-0.00730266	0.1391	-0.168123
Transcribed locus	---	---	Mm.352083	---	1448090_at	101227_at	-	-	-	4.34795	5.25787	0.712634	0.229583	0.235264	0.262871	-	-	0.843044	0.349421	0.139049	0.288558	0.102448	-0.244065	-0.384616	-0.147801	-0.0424174	-0.299851	-0.190996	-0.0859119	-0.285397	-0.253682	0.0936216	-0.0766846	0.00160142	0.0537134	0.118765	0.0565041	0.0431059	-0.10616	-0.0811579	0.0484144	0.224132	0.0547996	-0.0979588	-0.147933	-0.192422	0.0403849	-0.160542	-0.33964
budding uninhibited by benzimidazoles 3 homolog (S. cerevisiae)	Bub3	12237	Mm.927	ENSMUSG00000015688	1459918_at	101228_at	-	-	-	4.1588	5.71746	0.586567	0.395252	0.558457	0.365632	-	-	0.474591	0.676868	0.191291	0.207237	0.495331	0.792425	0.408968	0.444885	0.287797	0.496298	0.324488	0.335421	0.355175	0.789903	0.0760901	-0.0420318	0.0157768	0.0615398	0.0598198	0.0746489	0.079786	-0.0103374	-0.0850363	0.600464	0.159212	0.0348036	0.483706	0.468159	0.764557	0.496802	0.435176	0.71208
expressed sequence C78228	C78228	97230	Mm.5692	---	1448088_at	101229_at	-	-	-	5.0834	7.3766	0.552343	0.072961	0.161675	0.610648	-	-	0.910528	0.892468	0.181779	0.297855	0.0822898	-0.18228	0.011714	0.0480962	-0.0250379	-0.155379	0.13742	0.0574202	-0.117615	-0.229178	-0.0635247	-0.00487908	0.10958	0.0427445	0.112408	0.724829	-0.0413891	0.236575	-0.138653	0.656739	1.00397	0.184595	-0.00240661	-0.141381	0.23175	-0.0144959	-0.0693283	-0.213212
RIKEN cDNA A130001C09 gene	Xrn1	24127	Mm.291179	ENSMUSG00000032410	1446695_at	101231_at	-	-	-	3.07531	5.07337	0.782336	0.549431	0.163438	0.123156	-	-	0.930262	0.164678	0.0676558	0.184483	0.0179887	-0.192024	-0.295399	-0.0942659	0.0044291	-0.217208	-0.134853	0.0169346	-0.138171	-0.131766	0.080839	0.00467976	0.0409811	0.0611331	0.0714657	0.0753358	0.0782064	-0.0708716	-0.0775357	0.0843891	0.108655	0.0754815	-0.0540828	-0.103813	-0.151383	-0.0174066	-0.102104	-0.165396
expressed sequence C78532	C78532	97959	---	---	1444829_at	101232_at	-	-	-	3.86957	5.80145	0.893007	0.201718	0.175826	0.360772	-	-	0.954318	0.251802	0.0914783	0.312799	-0.093756	-0.183259	-0.312755	-0.146728	-0.0861118	-0.257896	-0.148229	0.0072687	-0.194074	-0.1526	0.194654	-0.0321996	0.0771034	0.0968167	0.188413	0.121801	0.0722519	-0.119722	-0.0687924	0.112181	0.381209	0.108643	-0.0489087	-0.0980811	-0.156358	-0.00582354	-0.127421	-0.208971
Chloride channel 1	Clcn1	12723	Mm.234314	ENSMUSG00000029862	1448082_at	101233_at	-	-	-	2.94014	5.36085	0.85991	0.417404	0.177862	0.165783	-	-	0.961885	0.213631	0.0697153	0.331474	0.0621567	-0.222571	-0.200534	-0.0696499	-0.00369444	-0.199053	-0.133153	-0.0472967	-0.197303	-0.165045	0.115016	-0.0153606	-0.000913152	0.0979108	0.0796137	0.083597	0.0586775	-0.0478144	-0.0679749	0.0640935	0.183065	0.0747772	-0.093681	-0.13073	-0.152169	0.00940946	-0.120546	-0.182646
expressed sequence C78704	C78704	97868	---	---	1458862_at	101234_at	-	-	-	4.34898	6.73037	0.133998	0.825596	0.209469	0.144629	-	-	0.825928	0.406097	0.285435	0.201447	0.0664832	-0.00158781	-0.163628	-0.0222356	0.149766	-0.124325	-0.114612	-0.0382887	-0.0959877	0.0672547	0.136959	0.0964365	0.00499821	0.2194	0.0854076	0.0163108	0.0512735	-0.141307	-0.0233636	-0.117652	0.158979	0.0986132	0.631221	-0.0686619	-0.0432061	-0.0610151	0.103967	-0.118192
ubiquitin B	Ubb	22187	Mm.371592	ENSMUSG00000019505	1449436_s_at	101255_at	-	-	-	14.2662	16.8413	0.0315214	0.300396	0.237639	0.478443	-	-	0.101565	0.531792	0.15396	0.247356	-0.0636672	-0.068028	-0.027385	0.0788193	0.232369	0.00057352	0.0139205	-0.0687893	0.012842	0.146736	0.388696	0.337889	0.413159	0.238483	0.374427	0.115188	-0.0724855	-0.0216802	-0.112929	0.718403	0.388058	0.729728	-0.0374184	-0.0293564	-0.0351428	0.16026	0.0765883	0.0439574
artemin	Artn	11876	Mm.56897	ENSMUSG00000028539	1432032_a_at	101278_at	Y	-	-	3.92956	3.03894	0.00143281	0.796567	2.91474	0.0830624	Y	-	0.0252537	0.242072	1.24678	0.125312	0.148081	0.469316	1.29011	1.61255	2.31928	0.445325	0.592699	2.42477	3.4783	3.5102	0.0171896	-0.0449462	-0.0259403	0.00872283	0.00193385	0.0131244	0.0286681	-0.0753209	-0.0648555	0.0144993	0.00815319	0.0140377	0.477251	0.815795	1.47811	3.36219	3.68688	-0.336405
olfactory receptor 2	Olfr2	18317	Mm.246525	ENSMUSG00000047296	1460313_at	101280_at	-	-	-	2.15384	4.63853	0.961062	0.245502	0.0920361	0.204616	-	-	0.998965	0.403648	0.0671148	0.197397	-0.0294751	-0.110247	-0.14407	-0.0553918	-0.0265269	-0.0659894	-0.0738249	0.00398332	-0.0477296	-0.0745921	0.0763445	-0.0594764	0.00282941	0.0537373	0.0663175	0.111325	0.0748405	-0.0778361	0.0177804	0.0624625	0.205602	0.0910596	-0.0224553	-0.0534215	-0.0774447	-0.0216092	-0.0708179	-0.119918
olfactory receptor 49	Olfr49	18348	---	ENSMUSG00000048153	1422370_at	101281_at	-	-	-	1.63906	4.16039	0.84506	0.686539	0.24278	0.133756	-	-	0.605084	0.223248	0.111514	0.141349	-0.0273388	-0.0789719	0.311377	-0.0703487	0.110969	-0.108716	-0.0917781	0.0034328	-0.0819257	-0.0926958	0.0232502	-0.0527804	-0.0304275	-0.00455906	0.0136833	0.001794	0.0574568	-0.134025	-0.0875397	0.0136341	0.0626687	0.0201671	-0.0244349	-0.0345361	0.115374	-0.0241555	0.290802	-0.134101
G protein-coupled receptor 44	Gpr44	14764	Mm.353637	ENSMUSG00000034117	1422275_at	101282_at	-	-	-	1.67287	2.39874	0.964647	0.724019	0.0563311	0.208823	-	-	0.960806	0.827027	0.0253782	0.110597	-0.0235236	-0.0615369	-0.0548844	-0.0347853	-0.00691942	-0.0891386	-0.0510829	0.0044598	-0.0691622	-0.0565348	0.0146081	0.391734	-0.0320691	0.00387192	-0.00785297	0.00635146	0.0281585	-0.0711305	-0.0649741	0.00703498	-0.00360861	0.0122926	-0.0180102	-0.0388921	-0.0352427	-0.0225072	-0.0333652	-0.0838192
gap junction membrane channel protein alpha 8	Gja8	14616	Mm.258183	ENSMUSG00000049908	1422274_at	101286_at	-	-	-	2.45911	6.16118	0.999993	0.306279	0.0863221	0.471616	-	-	0.844938	0.228531	0.090149	0.350307	-0.00883962	-0.105017	-0.105641	-0.0705652	-0.0266454	-0.12955	-0.043367	0.0404059	-0.102079	-0.0916248	0.402027	0.304104	0.356364	0.385295	0.47806	0.390747	0.410471	0.15639	0.24957	0.394892	0.465172	0.392595	-0.0387746	-0.064933	-0.069496	-0.0405723	-0.0710464	-0.124782
Friend virus susceptibility 4	Fv4	14352	---	---	1422319_at	101288_at	-	-	-	2.8067	5.22773	0.991534	0.784411	0.246536	0.127807	-	-	0.700849	0.213926	0.11099	0.213064	-0.0350615	-0.267258	-0.223512	-0.194792	-0.147339	-0.272319	-0.225813	-0.0143828	-0.232039	-0.22759	0.123314	0.0933374	0.263638	0.0799156	0.116706	0.122631	0.103817	-0.0942034	-0.156903	0.117106	0.138042	0.100914	-0.23412	-0.276134	-0.206295	-0.157163	-0.215879	-0.277403
glucose-6-phosphate dehydrogenase 2 /// glucose-6-phosphate dehydrogenase X-linked	G6pd2 /// G6pdx	14380 /// 14381	Mm.347430	ENSMUSG00000045120 /// ENSMUSG00000031400	1422327_s_at	101293_at	-	-	-	5.7164	4.7409	0.0723605	0.193196	0.599415	0.229857	-	-	0.40778	0.175477	0.348114	0.254183	0.165222	-0.127659	0.391058	-0.00989194	-0.13735	0.613514	0.309393	0.112177	-0.410203	-0.169583	0.0732743	-0.0935842	-0.00330552	0.0255581	0.0671634	0.115017	0.0388683	-0.123721	-0.0988226	0.0574038	0.175245	0.0579139	0.0392411	-0.174491	-0.345378	-0.127864	-0.363668	0.468881
chloride channel, nucleotide-sensitive, 1A	Clns1a	12729	Mm.21482	ENSMUSG00000025439	1427548_a_at	101295_s_at	Y	-	-	8.5774	8.46966	0.0101587	0.118511	1.41465	1.32053	-	-	0.874892	0.335628	0.256984	0.644884	-0.466605	0.13926	-1.0391	-1.017	-1.72322	0.577023	0.129632	-0.955307	-0.75676	-0.83718	-0.717632	-0.197454	-0.950614	-1.00807	-0.503059	-0.835939	-0.919398	-0.461987	-0.863363	-0.880633	-1.23375	-1.80513	-0.439367	-0.0527453	-1.2477	-1.01825	-1.78661	0.191054
similar to odorant binding protein Ib	LOC236874	236874	Mm.302208	ENSMUSG00000067679	1449597_at	101296_at	-	-	-	3.08223	4.96102	0.841381	0.402238	0.104577	0.208439	-	-	0.989929	0.197698	0.034834	0.179721	-0.000443451	-0.127158	-0.230197	-0.0106758	-0.000785155	-0.165926	-0.0819972	0.0355423	-0.134505	-0.0810957	0.0734042	-0.0997841	-0.0497112	0.00510439	0.0478001	0.00387512	0.0800491	-0.118462	-0.164023	-0.0240847	0.150832	0.118969	-0.0306464	-0.0682195	-0.0763959	0.00196666	-0.0355926	-0.133395
potassium voltage-gated channel, Shal-related family, member 1	Kcnd1	16506	Mm.56935	ENSMUSG00000009731	1421538_at	101302_at	-	-	-	2.47288	5.61777	0.877135	0.966032	0.110958	0.107315	-	-	0.943947	0.266744	0.0482949	0.187168	0.000797266	-0.127426	-0.160075	-0.0746709	-0.0597511	-0.156662	-0.0944902	-0.0017234	-0.137758	-0.0496196	0.0331961	0.131184	-0.0171303	-0.0721579	0.0507152	0.0382377	0.0798893	-0.0893207	0.0842044	0.0288775	0.120634	0.0399354	-0.0525227	-0.0732528	-0.0680711	-0.0224731	-0.079025	-0.141938
olfactory receptor 15	Olfr15	18312	Mm.377102	ENSMUSG00000059043	1422372_at	101303_at	-	-	-	6.19869	4.6012	0.894688	0.591574	0.0618433	0.191306	-	-	0.669867	0.11422	0.175074	0.213256	0.111159	-0.070953	-0.0172709	-0.0388194	0.0330142	-0.0964419	-0.0154825	-0.00481601	-0.0701501	-0.0557855	-0.0287623	-0.171873	-0.10414	-0.0574607	-0.0452663	-0.0284485	-0.0212946	-0.21074	-0.0181374	-0.0349554	-0.0317705	-0.0346565	-0.0250607	-0.0331476	0.415527	-0.0113688	-0.0207516	-0.125624
POU domain, class 3, transcription factor 3	Pou3f3	18993	Mm.40572	ENSMUSG00000045515	1422331_at	101305_at	-	-	-	1.73631	2.93675	0.962545	0.609214	0.0849382	0.103909	-	-	0.671345	0.218103	0.122643	0.144526	0.00611605	-0.0372828	-0.0506419	-0.012209	0.0145344	-0.0654695	0.147806	0.133077	-0.0407888	-0.0158145	0.0347249	-0.0405777	-0.0194754	0.024237	0.0260562	0.0428625	0.0466757	-0.0858393	-0.0788505	0.0346991	0.0344798	0.035502	0.00661021	-0.0901052	-0.00782814	0.0111969	-0.00584952	0.0895333
similar to cytochrome P450, 4a10	MGC25972	277753	Mm.276106	ENSMUSG00000066072	1424352_at	101307_at	-	-	-	2.36908	3.07321	0.821553	0.80851	0.172129	0.105329	-	-	0.954857	0.415741	0.0442398	0.0850656	-0.109699	-0.146713	-0.152311	-0.119193	-0.0881148	-0.234558	-0.127523	-0.0812965	-0.149473	-0.126397	0.00573076	-0.080203	-0.0483725	-0.0112848	-0.0110193	0.0550628	0.0169009	0.139055	-0.103433	-0.00219584	0.00795647	-0.0102644	-0.0904349	-0.11526	-0.116076	-0.0891176	-0.0950145	-0.165343
somatostatin receptor 3	Sstr3	20607	Mm.371584	ENSMUSG00000044933	1450577_at	101309_at	-	-	-	1.92201	4.47059	0.124908	0.559777	0.308204	0.120302	-	-	0.100586	0.201272	0.284983	0.157985	-0.0114417	-0.0953182	-0.137285	-0.0612758	0.5173	-0.121857	-0.0711673	-0.00866263	-0.104501	-0.0673772	0.0438355	-0.05025	-0.0139043	0.0313236	0.0244926	0.0432527	0.0487096	-0.0835771	-0.069287	0.032855	0.0822849	0.0367676	-0.033131	-0.055979	-0.059853	-0.032038	-0.0622355	-0.120095
T-cell acute lymphocytic leukemia 2	Tal2	21350	Mm.56955	ENSMUSG00000028417	1460309_at	101310_at	-	-	-	2.94527	5.02219	0.953964	0.353311	0.0901207	0.173731	-	-	0.997099	0.155322	0.0955103	0.192546	0.0359791	-0.100389	-0.125935	-0.0523618	0.00284119	-0.128722	-0.0798521	0.0591154	-0.0934965	-0.0685779	0.0703637	-0.0481106	0.0108727	0.0573426	0.0706209	0.0756359	0.070696	-0.0720705	-0.0752257	0.0668342	0.15666	0.069094	-0.0249013	-0.0513429	-0.137576	-0.0125836	-0.0704597	-0.112823
T-cell receptor beta, variable 13 /// similar to TCRBV13S1 /// similar to TCRBV13S1	Tcrb-V13 /// LOC384373 /// LOC386546	269846 /// 384373 /// 386546	Mm.333026	---	1427765_a_at	101311_at	-	-	-	2.63599	4.39397	0.879435	0.571133	0.104358	0.111974	-	-	0.96303	0.0604925	0.0594837	0.221128	0.0156051	-0.131363	-0.152728	0.0202359	-0.00140584	-0.149996	-0.0773524	0.0603796	-0.108945	-0.0817389	0.044625	-0.0385482	-0.0298259	0.0291921	0.0293236	0.0498916	0.0522293	-0.0833502	-0.0972674	0.033759	0.0498725	0.0397688	-0.0074501	-0.064517	-0.0724586	0.0169544	-0.0606571	-0.122268
glutamate receptor, ionotropic, NMDA2B (epsilon 2)	Grin2b	14812	Mm.322010	ENSMUSG00000030209	1422223_at	101312_at	-	-	-	4.04692	3.72367	0.524055	0.595783	0.148985	0.103458	-	-	0.00176433	0.189751	0.526729	0.151891	0.0148411	0.0123374	0.0494464	0.248146	0.181051	0.0550108	0.0309605	0.248523	0.0125345	-0.0763961	0.0555911	-0.0332625	-0.00393162	0.0388336	0.0448925	0.0574915	0.055555	-0.0625073	-0.0642565	0.0520494	0.0474595	0.0530773	0.0829284	-0.0339139	0.203191	0.177293	0.718941	-0.00790586
tubulin alpha, related sequence 1	Tuba-rs1	26947	---	---	1427832_at	101315_at	-	-	-	7.66165	5.33778	0.243107	0.668381	0.655906	0.254661	-	-	0.0550843	0.00560816	0.34353	0.362516	-0.0924431	-0.465052	-0.626957	-0.465624	-0.459204	-0.503836	-0.398103	-0.684855	-0.514915	-0.4191	0.0930033	0.107152	0.0864527	0.0459557	0.0863232	0.108703	0.120907	-0.0512092	-0.0219365	-0.319769	0.149186	0.0236883	-0.24238	-0.48109	-0.509771	-0.54466	-0.777133	-0.562241
somatostatin receptor 1	Sstr1	20605	Mm.278336	ENSMUSG00000035431	1450527_at	101318_at	-	-	-	1.9234	4.88501	0.903209	0.395796	0.0728108	0.160785	-	-	0.985606	0.191549	0.0360788	0.150281	-0.0247552	-0.0844112	-0.104889	-0.050671	-0.00616479	-0.119627	-0.0612103	0.00436358	-0.0908496	-0.0607716	0.0254325	-0.0663531	-0.0180569	0.0232699	0.0267915	0.04192	0.0512017	-0.0805527	-0.0779256	0.0360778	0.147873	0.0377348	-0.0201746	-0.0476135	-0.0521246	-0.0144726	-0.0523779	-0.107961
immunoglobulin kappa chain variable 32 (V32)	Igk-V32	16116	Mm.290716	---	1427837_at	101329_f_at	-	-	-	2.58784	4.05915	0.933295	0.497953	0.119171	0.121538	-	-	0.981504	0.283042	0.0912362	0.156935	0.0976685	-0.146572	-0.127575	-0.0606879	-0.0343584	-0.145943	-0.0917692	0.0287257	-0.136562	-0.085966	0.0574078	-0.0435919	0.000278524	0.0427161	0.0482789	0.0676178	0.0685815	-0.0641457	-0.0566691	0.0585704	0.0870586	0.0614266	-0.0435683	0.0163734	-0.0800063	-0.0330936	-0.0794238	-0.129892
Similar to immunoglobulin light chain	---	243467	Mm.360535	---	1427860_at	101331_f_at	-	-	-	2.74456	4.16841	0.331784	0.369374	0.20278	0.156033	-	-	0.240351	0.205034	0.171101	0.172	-0.0164391	-0.123386	-0.0859653	-0.127786	-0.0446525	-0.196931	-0.142514	0.0129987	-0.178793	0.143634	0.0616799	-0.0461811	0.0122051	0.0505068	0.0615314	0.0888164	0.063467	-0.0731033	-0.0641401	0.142276	0.102802	0.0639628	-0.0837616	-0.115798	-0.121314	-0.0516319	-0.127005	-0.17739
Immunoglobulin kappa chain, constant region	Igk-C	16071	Mm.333124	---	1426178_at	101332_at	-	-	-	2.48259	4.66901	0.831197	0.292664	0.0747083	0.197805	-	-	0.988573	0.200496	0.0545517	0.220856	0.0659723	-0.0896007	-0.169882	-0.0330037	0.0625962	-0.123834	-0.0598158	0.0854915	-0.10535	-0.0629	0.095548	-0.0487244	0.00850543	0.0566259	0.0799978	0.090332	0.0602576	-0.0855439	-0.114072	0.0948871	0.181344	0.0831154	0.0263686	-0.0140538	-0.0633731	0.0228636	-0.0232078	-0.108984
NK2 transcription factor related, locus 3 (Drosophila)	Nkx2-3	18089	Mm.56994	---	1452528_a_at	101334_at	-	-	-	3.19964	5.04849	0.762333	0.506974	0.123889	0.150186	-	-	0.817588	0.128414	0.113946	0.230084	0.128987	-0.0452367	-0.164284	-0.0222454	-0.00331116	-0.0349203	-0.0381121	0.0105733	-0.0209425	-0.0418258	0.131929	0.0836796	0.0793392	0.11885	0.124851	0.13963	0.113543	-0.0629729	-0.110403	0.126694	0.125887	0.129679	-0.00831623	-0.0750451	-0.0184719	0.00231082	-0.00807823	-0.0933766
cyclin-dependent kinase 5, regulatory subunit 2 (p39)	Cdk5r2	12570	Mm.288703	ENSMUSG00000033204	1450465_at	101335_at	-	-	-	1.30576	3.61323	0.984268	0.525978	0.04656	0.106667	-	-	0.953624	0.306348	0.0314781	0.131451	-0.0232708	-0.046721	-0.0704463	-0.027347	-0.00507837	-0.0618725	-0.046399	0.0198584	-0.0629038	-0.0485036	0.0421431	-0.0265326	-0.0146449	0.0315126	0.0336123	0.0715915	0.0557956	-0.0678583	-0.0499919	0.0415801	0.0853302	0.0386253	-0.0140107	-0.0296855	-0.0288594	-0.0202359	-0.0173063	-0.0756377
monooxygenase, DBH-like 2	Moxd2	194357	Mm.207087	ENSMUSG00000029885	1426077_at	101337_at	-	-	-	1.92652	5.22294	0.946175	0.634131	0.0813903	0.218385	-	-	0.307543	0.515711	0.116691	0.141443	-0.0145645	-0.102459	-0.0951294	-0.0620964	-0.00514622	-0.112413	-0.0603213	0.0230032	-0.0904567	-0.0682845	0.123477	0.275686	0.0267136	0.106594	0.118552	0.0979758	0.0670791	-0.119205	-0.0953685	0.26152	0.221598	0.103614	-0.0389939	-0.0537454	-0.0614418	-0.0219649	-0.0574035	-0.108666
histocompatibility 2, M region locus 9	H2-M9	14997	Mm.57004	ENSMUSG00000067201	1450529_at	101341_at	-	-	-	4.25305	6.78131	0.527037	0.583155	0.647916	0.220141	-	-	0.137053	0.268287	0.666135	0.396195	0.159941	-0.106257	0.252858	-0.00389958	0.106149	-0.13994	-0.0515039	0.885213	-0.0200857	-0.109617	0.18346	0.0414964	0.0143051	-0.0735646	0.083549	-0.00478505	0.0797252	-0.134376	0.0127687	0.303853	0.046723	0.352188	0.0207332	-0.0384499	-0.0283685	0.0861349	0.0691029	-0.163951
Notch gene homolog 2 (Drosophila)	Notch2	18129	Mm.254017	ENSMUSG00000027878	1451889_at	101342_at	-	-	-	3.49957	4.321	0.816744	0.878676	0.261506	0.159191	-	-	0.825969	0.111903	0.206572	0.384757	0.0337965	-0.183261	-0.0748814	-0.039443	0.0183581	-0.156927	-0.0458162	0.368816	-0.0800158	-0.0413346	0.139138	0.0691652	0.212705	0.140791	0.126373	0.137058	0.154743	0.0649137	-0.00501213	0.109395	0.192008	0.0914571	-0.016627	-0.0329603	-0.0408305	0.0163076	-0.0376026	-0.0837941
similar to EWS/FLI1 activated transcript 2 (EAT-2)	LOC545378	545378	---	---	1423024_at	101343_at	-	-	-	4.18319	5.8652	0.143461	0.188093	0.267509	0.252229	-	-	0.759973	0.141789	0.0732205	0.237166	-0.166629	-0.297536	-0.253464	0.0310541	0.0175399	-0.337603	-0.237481	-0.0279999	-0.120185	-0.203535	0.101669	-0.0602537	0.0565839	0.077631	0.152734	0.103292	0.0857974	-0.0485094	-0.103736	0.157142	0.242962	0.0958717	-0.212274	-0.226065	-0.0782734	0.0965406	-0.155849	-0.256851
cholecystokinin B receptor	Cckbr	12426	Mm.44513	ENSMUSG00000030898	1460663_at	101344_at	-	-	-	1.27247	5.6057	0.928011	0.917487	0.0763976	0.666318	-	-	0.978453	0.759592	0.0221691	0.463048	-0.0495507	-0.0879507	-0.0761684	-0.0533388	-0.0224918	-0.0975587	-0.0648444	-0.0151934	-0.0809613	-0.0618906	0.583711	0.0333941	-0.211953	0.55387	0.444689	0.192518	0.748926	0.294249	0.286218	0.459034	0.208453	0.570566	-0.0345044	-0.0529567	-0.0481785	-0.0366863	-0.0479673	-0.0926891
EGF-like domain 8	Egfl8	81701	Mm.231343	ENSMUSG00000015467	1447953_at	101345_at	Y	-	-	8.71397	5.42672	0.000180506	0.523943	3.568	1.065	-	-	0.977289	0.929733	0.362589	0.23194	-0.383142	-1.35968	1.2404	2.21212	3.09129	0.423581	0.218118	0.934057	1.96592	2.90315	-0.589658	-0.920801	-1.19341	-0.923732	-0.773177	-0.737292	-0.337824	-0.92451	-0.936599	-0.842072	-0.836702	-1.00167	-0.638097	-0.861865	1.1406	2.16515	2.72149	-0.0466421
Ig rearranged heavy chain (NC12-H7) mRNA VH-DH-JH1 region	---	---	Mm.14438	---	1452535_at	101346_at	-	-	-	2.68613	5.32162	0.886944	0.127838	0.0841777	0.267649	-	-	0.975498	0.501423	0.0419208	0.354869	-0.00555232	-0.102548	-0.128533	-0.0389092	-0.000397921	-0.131016	-0.065807	0.00524721	-0.0972728	-0.0696919	0.0989595	-0.0499111	0.0256436	0.131858	0.0837337	0.0926575	0.0817497	-0.0889933	-0.119425	0.149544	0.110255	0.303736	-0.0315102	-0.0688904	-0.0631609	0.0109216	-0.0659245	-0.123887
Immunoglobulin kappa chain variable 21 (V21)	Igk-V1	16081	Mm.304143	---	1427750_at	101347_at	-	-	-	3.71519	6.16013	0.585419	0.628362	0.316969	0.274032	-	-	0.963388	0.160253	0.0399157	0.389462	-0.0972994	-0.339331	-0.410862	-0.215148	-0.117955	-0.378483	-0.261728	-0.223076	-0.346791	-0.270038	0.230454	-0.0339018	0.0758927	0.0896986	0.0865432	0.1388	0.17431	-0.0858894	-0.219193	0.111896	-0.038993	0.109522	-0.166379	-0.236081	-0.306531	-0.221894	-0.236775	-0.354209
Similar to Ig kappa chain precursor V region (BXW14) - mouse	---	243420	Mm.246500	ENSMUSG00000055315	1427753_at	101348_at	-	-	-	2.98169	3.80153	0.823781	0.664955	0.0711115	0.0917722	-	-	0.933196	0.0346393	0.0414277	0.136342	-0.0223565	-0.0816066	-0.154812	-0.0393816	0.0300706	-0.108196	-0.0606164	0.0455782	-0.0901744	-0.0598272	0.0325268	0.00133089	-0.0204152	0.017419	0.0229974	0.0435497	0.0433897	-0.0895256	-0.0844002	0.0259662	0.0557316	0.0279389	-0.0116161	-0.0448011	-0.0628185	0.0111994	-0.0510914	-0.108854
solute carrier family 18 (vesicular monoamine), member 3	Slc18a3	20508	Mm.358635	ENSMUSG00000058336	1422203_at	101354_at	-	-	-	1.42517	3.86502	0.965506	0.701475	0.0673118	1.94406	-	-	0.997879	0.988133	0.0293506	0.74387	-0.0212302	-0.0753618	-0.086462	-0.0480321	-0.0069215	-0.089284	-0.0592618	0.0066168	-0.0802163	-0.06591	-1.87052	-1.91362	-0.350573	-1.94704	-1.96096	-1.94388	-1.86177	-1.6674	-1.87615	-1.94108	-1.89555	-1.90546	-0.0185956	-0.0393441	-0.0455379	-0.0224813	-0.0463919	-0.0940584
achaete-scute complex homolog-like 2 (Drosophila)	Ascl2	17173	Mm.196417	ENSMUSG00000009248	1422396_s_at	101355_at	-	-	-	1.82011	3.47734	0.913675	0.700013	0.0860348	0.0857226	-	-	0.979052	0.284509	0.0305044	0.13037	-0.0325601	-0.100251	-0.120083	-0.061444	-0.0193949	-0.127	-0.0718182	-0.00044521	-0.0951178	-0.0719602	0.0405805	-0.0398008	-0.0262996	0.0209553	0.0234594	0.0324778	0.0360154	-0.0535154	-0.0168696	0.0297298	0.0546697	0.0354838	-0.0402709	-0.0577466	-0.0633959	-0.0306024	-0.0603962	-0.117545
thymidine kinase 2, mitochondrial	Tk2	57813	Mm.183110	ENSMUSG00000035824	1426100_a_at	101356_at	-	-	-	6.50815	10.3223	0.76123	0.449712	0.405888	0.315713	-	-	0.825027	0.0185355	0.252668	0.5809	-0.522117	0.453175	-0.355795	-0.122174	-0.485495	0.175288	-0.592824	-0.392958	-0.0147168	-0.32628	-0.142708	-0.0537588	-0.220561	0.0623273	-0.0824649	-0.111913	-0.389777	-0.0755762	-0.0987692	-0.0214624	-0.341887	0.210853	-0.0305324	0.332671	-0.667822	-0.159999	-0.225395	-0.130493
adaptor protein complex AP-2, alpha 1 subunit	Ap2a1	11771	Mm.6877	ENSMUSG00000060279	1460724_at	101357_at	-	-	-	7.39128	6.29009	0.811235	0.954297	0.203486	0.500335	-	-	0.444124	0.923669	0.192913	0.132959	0.209221	-0.193996	-0.226726	0.219225	0.102099	-0.0733876	-0.0418561	0.0091168	-0.0481053	-0.037954	-0.384376	-0.199083	0.457638	-0.000578182	-0.229133	0.0395461	0.476249	-0.00555658	0.338392	0.0551484	0.108558	0.0554882	0.193977	-0.0254745	-0.0451848	-0.0267242	0.143895	-0.249539
phospholipase C, beta 3	Plcb3	18797	Mm.273204	ENSMUSG00000024960	1448661_at	101358_at	Y	-	-	9.38541	5.11181	5.57e-05	0.209947	1.56645	0.406782	-	-	0.239738	0.681311	0.33892	0.219254	0.0536612	-0.128195	0.87356	1.41595	1.7635	-0.170256	0.133503	0.872241	0.941767	1.25281	-0.0144006	-0.261213	0.218367	-0.029425	0.378359	0.286366	-0.0312691	-0.236069	-0.270077	-0.037337	-0.0620775	-0.036768	0.200276	-0.0886728	0.654842	0.876099	1.57715	0.185955
laminin, beta 2	Lamb2	16779	Mm.289706	ENSMUSG00000052911	1416513_at	101359_at	Y	Y	B	8.42705	7.97649	0.000124116	0.0400218	1.14339	0.762095	-	-	0.0833174	0.368771	0.590828	0.341391	-0.378524	-0.250276	0.585971	0.674959	0.599315	-0.626789	-0.618411	0.274257	0.606515	0.355568	0.407798	0.230887	0.506924	0.661589	1.03959	1.11391	0.0896387	0.0618398	0.142329	0.338546	0.345945	0.410278	-0.372755	-0.911101	0.479443	0.390596	1.1614	-0.509975
---	---	---	---	---	1460710_at	101363_at	-	-	-	5.89376	7.53031	0.50311	0.430783	0.220857	1.16256	-	-	0.380235	0.436082	0.245919	0.484412	0.115074	-0.163981	-0.0895718	-0.0196667	0.0313804	-0.332877	-0.0726809	-0.0567056	0.12907	-0.36369	-0.713374	-0.892971	-0.429942	-0.335908	0.318368	-0.293295	-0.955395	-1.43215	-1.15315	-0.701173	-1.33518	-1.15015	-0.123259	-0.306995	-0.260267	-0.0754092	0.0989755	-0.0538142
adenosine A2a receptor	Adora2a	11540	Mm.333734	ENSMUSG00000020178	1427519_at	101364_at	-	Y	-	3.52918	5.68111	0.591993	0.000708954	0.486699	0.602676	-	-	0.303467	0.0903424	0.404227	0.320941	0.256315	0.0572431	0.157326	0.378605	0.42414	-0.115417	0.0936987	0.816071	0.0124497	0.0815972	0.00335288	0.0448327	-0.0124567	0.118277	0.136252	0.468071	-0.0386806	-0.0997136	-0.248178	0.125429	0.0107585	0.476646	0.100975	0.108228	0.103833	0.179641	0.102694	0.0630971
nuclear VCP-like	Nvl	67459	Mm.263464	ENSMUSG00000026516	1453018_at	101366_f_at	-	-	-	7.09848	7.90074	0.63119	0.535563	0.515812	0.130957	-	-	0.347313	0.176258	0.589039	0.158617	-0.180339	0.0037268	0.122144	-0.19439	-0.434849	0.439935	0.29423	0.641127	-0.0739638	0.37704	0.139513	0.0282601	0.0810325	0.116628	0.149158	0.13634	0.112214	-0.0087668	0.0352865	0.0883987	0.112756	0.119967	0.329731	0.280484	-0.0822695	-0.649126	-0.112379	0.72261
dynactin 1	Dctn1	13191	Mm.6919	ENSMUSG00000031865	1422521_at	101367_at	-	-	-	9.41294	10.4063	0.810422	0.181996	0.654299	1.2882	-	-	0.539956	0.647959	0.451686	0.465969	1.01228	0.655225	0.922255	0.872793	0.830255	0.0599635	0.385304	0.386343	-0.0556758	-0.144376	-0.521513	-0.603451	1.40364	0.49959	-0.0340763	0.300714	-0.495129	-0.188531	0.156118	0.229486	0.338249	0.36291	0.764084	0.593965	0.60447	0.511846	0.556759	0.366459
reproductive homeobox on X chromosome, 5	Rhox5	18617	Mm.6923	---	1423429_at	101368_at	-	-	-	6.2099	5.59801	0.0662023	0.321962	0.911675	0.345991	-	-	0.999994	0.455541	0.122339	0.164608	-0.296024	-0.130915	0.686997	0.13733	0.232838	-0.356754	-0.327036	0.483575	0.0865385	-0.0159765	0.122876	0.60467	-0.0419802	-0.115724	-0.00592983	-0.011441	0.00018811	-0.112983	-0.119913	-0.0154215	-0.194365	-0.0238967	-0.0370466	0.127622	0.611291	0.152775	0.275108	-0.559422
RIKEN cDNA 6330415G19 gene	6330415G19Rik	320020	Mm.359038	---	1433705_at	101369_at	-	-	-	6.10193	7.72712	0.293774	0.125695	0.475552	0.59318	-	-	0.542458	0.995257	0.287389	0.326574	-0.138161	0.0835414	0.446954	0.284571	0.126243	-0.0827283	-0.563078	0.0246139	-0.0620747	-0.482403	0.486969	0.459462	0.327009	0.653303	0.113391	-0.304484	-0.317681	0.0384575	0.242041	-0.211808	-0.297707	-0.312826	-0.278676	0.265604	-0.0248001	-0.0680358	0.174782	-0.11096
karyopherin (importin) alpha 1	Kpna1	16646	Mm.6952	ENSMUSG00000022905	1419548_at	101370_at	Y	-	-	9.15883	10.6121	0.0444385	0.211696	2.06681	0.836369	-	-	0.38297	0.556368	0.922497	0.258575	-0.888651	-0.230236	-1.89346	-1.95689	-1.64743	0.272468	0.0188371	-2.24017	-0.946666	-1.00439	-0.406191	-0.568579	-0.198205	-0.502639	-0.666734	-0.252294	-0.491864	-0.482268	-0.447808	-0.780437	-1.006	-0.81736	-0.683046	-0.260303	-1.7515	-1.68964	-1.9839	0.0206637
cleavage and polyadenylation specific factor 4	Cpsf4	54188	Mm.196884	ENSMUSG00000029625	1424469_a_at	101371_at	-	-	-	8.76786	9.99662	0.508795	0.0914281	0.598247	0.380106	-	-	0.123525	0.470602	0.266103	0.315669	0.37517	0.411607	0.499899	0.657473	0.483027	0.590838	0.784887	0.604372	0.334838	0.296626	0.0423222	-0.0874338	0.0588845	-0.159671	-0.352402	-0.41961	-0.0348354	0.150767	-0.016963	-0.537207	0.0387925	-0.20708	0.177041	0.383243	0.289199	0.316815	0.208522	0.536931
thyroid hormone receptor interactor 13	Trip13	69716	Mm.275095	ENSMUSG00000021569	1429294_at	101372_at	-	Y	-	8.58613	9.64733	0.569423	6.42e-07	0.653959	2.51592	-	-	0.98399	0.121025	0.169573	0.453039	-0.694011	-0.0907387	-0.0023083	-0.807713	-0.544988	-0.613907	-0.742348	-0.0702945	-0.242084	-0.414269	-0.46901	-0.602309	-1.35073	-1.22287	-1.97683	-2.47286	-0.194645	-0.0711679	-1.06287	-1.30343	-2.07336	-2.55899	-0.509264	0.00693895	-0.437786	-0.715187	-0.640683	-0.459903
keratin associated protein 6-1	Krtap6-1	16700	Mm.6973	ENSMUSG00000058172 /// ENSMUSG00000068074 /// ENSMUSG00000068073	1451859_at	101374_at	-	-	-	2.57061	4.15827	0.905884	0.541215	0.0740488	0.244684	-	-	0.666171	0.0658359	0.168743	0.163601	0.0226865	-0.0850101	-0.102197	0.0432531	0.0108992	-0.0664522	-0.0630876	-0.00263478	-0.0529885	-0.0544437	-0.123637	-0.240577	-0.191069	-0.137091	-0.136288	-0.116899	-0.0988594	-0.248791	-0.241493	-0.131344	-0.0844664	-0.130366	0.405003	-0.0218366	0.224062	0.0348852	-0.0298672	-0.111283
keratin associated protein 6-1	Krtap6-1	16700	Mm.6973	ENSMUSG00000058172 /// ENSMUSG00000068074 /// ENSMUSG00000068073	1420751_at	101375_at	-	-	-	2.32134	6.79249	0.888539	0.372457	0.100622	0.342519	-	-	0.95529	0.198916	0.0623513	0.365625	0.0119275	-0.123862	-0.156666	-0.032347	0.00861698	-0.15497	-0.0773809	0.0460086	-0.11932	-0.0787486	0.202557	-0.00642022	0.0695128	0.131134	0.182475	0.141476	0.120208	0.0636619	-0.186116	0.212902	0.385961	0.128642	-0.0314236	-0.0608867	-0.0797192	-0.0237249	-0.067216	-0.131399
keratin associated protein 6-1	Krtap6-1	16700	Mm.6973	ENSMUSG00000058172 /// ENSMUSG00000068074 /// ENSMUSG00000068073	1425872_at	101376_at	-	-	-	4.08422	5.80649	0.536206	0.974473	0.414899	0.377525	-	-	0.773379	0.534385	0.418382	0.219795	0.0674204	-0.425065	-0.205581	-0.109817	-0.317745	-0.32747	-0.404732	-0.25341	0.0927793	-0.260106	0.549317	0.0183614	0.104551	0.227729	0.337298	0.125113	0.205733	0.135509	-0.0318265	0.144237	0.324613	0.150932	0.108536	0.0605773	-0.218814	-0.453761	-0.307905	-0.269263
nudix (nucleoside diphosphate linked moiety X)-type motif 14	Nudt14	66174	Mm.7070	ENSMUSG00000002804	1424753_at	101380_at	-	-	-	7.29315	7.29128	0.158084	0.486138	0.816748	1.17706	-	-	0.688444	0.848641	0.311277	0.623766	0.29098	-0.110792	0.439924	1.01171	0.805746	0.283561	-0.113389	-0.200293	0.397607	0.302917	0.453791	0.652269	-0.0399465	0.702868	0.515348	-0.243039	-0.416756	-0.209942	-0.229929	-0.280083	-2.42714	-0.562356	-0.0775213	-0.198822	0.723999	0.739426	0.465153	0.0723785
pre B-cell leukemia transcription factor 2	Pbx2	18515	Mm.7103	ENSMUSG00000034673	1418894_s_at	101382_at	-	-	-	9.27966	9.23733	0.89289	0.685638	0.166599	0.271378	-	-	0.321353	0.285475	0.205016	0.310927	0.28345	0.0105074	0.132717	0.148636	0.435943	0.00431617	0.0440819	0.149942	0.0983306	-0.102745	0.137837	-0.114824	0.252245	-0.0588841	0.108879	-0.155344	-0.0203429	-0.205555	-0.0793759	0.0521221	0.113498	0.133269	0.137208	0.0843762	0.29276	0.242232	0.605	0.0171402
troponin T1, skeletal, slow	Tnnt1	21955	Mm.358643	---	1419606_a_at	101383_at	-	-	-	5.06613	5.92675	0.117529	0.11465	0.411965	0.486004	-	-	0.285629	0.0537371	0.315213	0.297726	-0.160183	-0.500274	0.141975	0.151131	-0.492409	-0.387849	-0.265183	-0.146393	-0.31329	-0.33152	0.123144	-0.180476	-0.44992	-0.204881	-0.194428	-0.177363	0.0369533	-0.335718	-0.361991	-0.500838	-0.45422	-0.3224	-0.375501	-0.29346	-0.268502	-0.133557	-0.92608	0.224523
degenerative spermatocyte homolog 2 (Drosophila), lipid desaturase	Degs2	70059	Mm.207605	ENSMUSG00000021263	1424549_at	101384_at	-	-	-	2.34077	5.07234	0.793902	0.327846	0.192422	0.252665	-	-	0.556945	0.414475	0.1889	0.159731	-0.0847833	-0.163941	-0.124038	-0.0530538	-0.000139208	-0.135114	-0.0888143	0.256126	-0.12343	-0.0935753	0.0726846	0.00950211	0.00405051	0.0137127	0.0444559	0.159362	0.0474901	-0.0547505	-0.068153	0.0217217	0.396771	0.0430306	-0.065027	-0.0816419	-0.070408	-0.0533647	-0.0861128	-0.168778
RIKEN cDNA 1810030J14 gene	1810030J14Rik	66289	Mm.7150	ENSMUSG00000026531	1417735_at	101386_at	-	-	-	3.07208	4.48509	0.964089	0.333087	0.239237	0.195456	-	-	0.914662	0.231396	0.132116	0.182331	-0.0129178	-0.249814	-0.227357	-0.138495	-0.108672	-0.248245	-0.228661	-0.0888965	-0.256973	-0.230277	0.075283	-0.0507923	0.0378489	0.0560264	0.076125	0.0779101	0.0679793	-0.0900753	-0.0911475	0.0714038	0.17392	0.0658633	-0.100777	-0.15029	-0.205418	-0.0808406	-0.198768	-0.251443
phosphoglycerate kinase 2	Pgk2	18663	Mm.717	ENSMUSG00000031233	1416784_at	101388_at	-	-	-	3.46447	5.64866	0.998646	0.196363	0.208856	0.323619	-	-	0.834559	0.38389	0.139031	0.2903	-0.040425	-0.232623	-0.108001	-0.170528	-0.0605677	-0.273064	-0.185089	-0.0810059	-0.230308	-0.250271	0.125669	-0.0359035	0.141459	0.0815854	0.19287	0.119948	0.0732131	-0.120266	-0.117764	0.0986866	0.298197	0.0760101	-0.094768	-0.19299	-0.191042	-0.111195	-0.177448	-0.24203
scavenger receptor class B, member 2	Scarb2	12492	Mm.297964	ENSMUSG00000029426	1460235_at	101389_at	Y	-	-	9.13423	10.4024	0.00123677	0.563823	0.860459	0.526986	-	-	0.706076	0.292062	0.126189	0.549613	0.121262	0.253144	0.0709796	0.57622	0.744865	0.320459	0.216356	0.0239074	0.535269	0.976054	0.368705	0.094419	0.126774	0.803037	0.533517	0.226045	-0.261804	0.387316	0.513343	0.250935	-0.065155	0.50015	0.133118	0.278458	0.128501	0.496853	0.824815	0.172662
mucin 3, intestinal	Muc3	17832	Mm.7184	ENSMUSG00000037390	1427374_at	101390_at	-	-	-	3.00504	5.53171	0.192082	0.30917	0.247768	0.251349	-	-	0.223361	0.224896	0.213042	0.314397	-0.0206445	-0.11553	-0.156196	-0.0407237	0.381733	-0.14668	-0.071369	0.0345707	-0.114966	-0.0730957	0.127745	-0.0277928	0.0276659	0.0721616	0.0889164	0.10815	0.0849409	-0.233798	-0.120589	0.0932159	0.15219	0.119467	0.0637046	-0.0598622	-0.0656018	-0.0178491	-0.0677821	-0.124992
CHMP family, member 7	Chmp7	105513	Mm.159637	ENSMUSG00000034190	1451300_a_at	101392_at	-	-	-	10.4716	11.5707	0.525051	0.184532	0.235267	0.619776	-	-	0.426617	0.041792	0.160805	0.530653	0.0631485	0.0837776	0.00667629	-0.0454405	0.0914865	-0.183718	0.0719851	-0.0191831	-0.269332	-0.344751	-0.499019	-0.147816	-0.64852	-0.460591	-0.459678	-0.542657	-0.557654	-0.19141	-0.194674	-0.544956	-0.779661	-0.696895	0.0243238	0.150138	0.078408	0.0229446	0.133217	-0.0409278
annexin A3	Anxa3	11745	Mm.7214	ENSMUSG00000029484	1460330_at	101393_at	Y	-	-	6.87965	5.42273	0.00173455	0.163839	3.05673	0.268385	-	-	0.410917	0.217129	0.465062	0.165533	-1.29135	-2.04917	-1.46151	-2.61626	-3.50615	-0.486604	-1.31579	-1.22145	-2.46253	-2.60731	0.113049	0.00986082	0.00388686	0.0523602	0.089011	0.0690364	0.0414607	-0.0452008	-0.169741	0.0522161	0.281906	0.270406	-1.0388	-2.15842	-1.46448	-1.99013	-3.66537	-0.808016
Purine rich element binding protein B	Purb	19291	Mm.296150	ENSMUSG00000049647	1436940_at	101395_at	-	-	-	2.12254	3.38594	0.983306	0.494969	0.0547883	0.121859	-	-	0.843224	0.138259	0.0521377	0.135894	-0.00738049	-0.0616794	-0.0758718	-0.0315862	-0.00545711	-0.086896	-0.0468036	0.0629824	-0.0779904	-0.0452885	0.0566936	-0.0371951	0.00133919	0.04395	0.048441	0.0665709	0.0599332	-0.0803716	-0.0864964	0.044762	0.0631208	0.059581	-0.0167799	-0.040266	-0.0365085	-0.00868127	-0.0376039	-0.0827061
transcription factor 2	Tcf2	21410	Mm.7226	ENSMUSG00000020679	1451687_a_at	101396_at	-	-	-	3.45455	6.45216	0.90483	0.0889409	0.241701	0.473281	-	-	0.394327	0.569328	0.0924312	0.397757	-0.144607	-0.270329	-0.27863	-0.159588	-0.141253	-0.2867	-0.213072	-0.123953	-0.255601	-0.232544	0.380344	0.285334	0.328383	0.420918	0.408652	0.363785	0.055248	0.132918	-0.146305	0.352418	0.493858	0.582776	-0.18041	-0.161809	-0.210535	-0.00356092	-0.17631	-0.259815
solute carrier family 2, (facilitated glucose transporter), member 8	Slc2a8	56017	Mm.305754	ENSMUSG00000026791	1450628_at	101397_at	-	-	-	6.47897	7.33473	0.15384	0.78886	0.372756	0.624706	-	-	0.729661	0.519316	0.141385	0.480569	-0.0255857	-0.149544	0.10406	0.500757	0.126133	-0.111873	-0.175608	0.146639	-0.080396	-0.0562568	-0.698367	-0.282353	-0.575274	-0.605208	-0.09945	-0.590518	-0.339116	-0.350957	-0.359995	-0.644204	-0.678316	-0.183649	-0.0202272	-0.0905807	0.495354	0.108924	-0.028667	-0.0660481
syntaxin binding protein 2	Stxbp2	20911	Mm.7247	ENSMUSG00000004626	1448341_a_at	101398_at	-	-	-	5.18752	3.08119	0.591615	0.904558	0.460765	0.0785593	-	-	0.964693	0.294546	0.0294697	0.107116	0.437238	0.342232	0.311042	0.389303	0.540842	0.31331	0.379551	0.472449	0.364636	0.380688	0.0336577	-0.0308251	0.0953308	0.0193007	0.0172488	0.0244761	0.0393665	-0.0532692	-0.0816562	0.0261575	0.0207857	0.0325507	0.40666	0.385697	0.384815	0.426745	0.403829	0.332977
---	---	---	---	---	1418670_s_at	101399_at	Y	-	-	2.78649	8.60433	1.1e-05	0.332595	1.58198	0.817879	-	-	0.184225	0.298373	0.35025	0.575028	-0.0188202	-0.141014	0.326433	1.08274	1.71199	-0.17488	-0.0467046	0.0962282	0.628831	1.25827	0.611129	0.362074	0.399773	0.490166	0.455466	0.674086	1.02463	0.370342	0.411875	0.349422	0.567807	0.540197	0.0115183	-0.0422808	-5.4231e-05	0.178959	1.63082	-0.094808
blocked early in transport 1 homolog (S. cerevisiae)	Bet1	12068	Mm.286457	ENSMUSG00000032757	1416867_at	101401_at	-	-	-	6.34012	4.84462	0.143001	0.956226	0.539229	0.168245	-	-	0.837464	0.321325	0.216254	0.134431	-0.289694	-0.202082	-0.327877	-0.688091	-0.453608	-0.383951	0.060304	-0.320369	-0.239141	-0.62485	0.106895	0.213924	-0.0139057	0.0416583	0.0680426	0.0614824	0.0582768	-0.0844195	-0.0763465	0.204579	0.0860434	0.0498961	-0.488551	-0.371839	-0.427101	-0.286671	-1.55614	-0.531774
thyroid hormone receptor associated protein 4	Thrap4	23989	Mm.246493	ENSMUSG00000017210	1424180_a_at	101402_at	-	-	-	7.34673	9.56601	0.604468	0.739774	0.377662	0.622917	-	-	0.974241	0.13781	0.186667	0.540404	-0.0120736	0.52833	0.381892	0.371901	0.278648	0.133026	0.226994	0.237101	-0.259259	-0.194329	-0.0815663	-0.103006	0.588727	-0.222045	-0.193049	-0.189195	-0.909789	0.220295	-0.334247	-0.00201128	0.0438398	-0.129449	0.157571	0.501199	0.755639	0.032497	0.426245	0.227972
chemokine (C-C motif) ligand 25	Ccl25	20300	Mm.7275	ENSMUSG00000023235	1418777_at	101403_at	-	-	-	7.12879	8.2288	0.211783	0.230421	1.00841	0.258863	-	-	0.895603	0.238184	0.265243	0.30174	-0.705779	0.48225	-0.462998	-0.699784	-0.982786	0.275277	0.333896	-0.286979	-0.19298	-0.217885	-0.0894595	-0.0401273	0.175597	0.0230867	-0.0199264	-0.112579	-0.163523	0.0841308	-0.189422	0.123275	-0.190988	-0.258784	-0.301207	-0.0651064	-1.01691	-0.258284	-1.06692	0.336311
RIKEN cDNA 2310061I09 gene	2310061I09Rik	69668	Mm.7280	ENSMUSG00000042111	1451265_at	101404_at	-	-	-	9.4112	10.8514	0.731171	0.499214	0.197655	0.516993	-	-	0.558358	0.473236	0.170215	0.52742	-0.039781	-0.219361	0.0338028	0.227152	-0.0299037	-0.0878604	-0.175949	-0.151663	-0.242417	-0.259921	0.286421	-0.177998	-0.588406	0.322384	0.184209	0.417095	0.0933399	0.146501	0.0527752	0.032417	-0.259163	0.08126	0.0319598	-0.249326	-0.00948483	-0.0270358	-0.214753	-0.0840517
SWI/SNF related, matrix associated, actin dependent regulator of chromatin, subfamily d, member 1	Smarcd1	83797	Mm.273756	ENSMUSG00000023018	1448913_at	101405_at	-	-	-	6.56204	9.15151	0.410887	0.616108	0.635486	1.19303	-	-	0.702337	0.515055	0.275349	0.548491	0.476327	-0.171103	0.501697	0.39388	0.516341	0.0328496	-0.248345	0.349826	0.31701	0.04349	0.253559	0.300319	1.98216	0.287778	0.0406604	0.280226	0.474931	0.133773	0.403895	0.017684	0.254218	0.015814	0.294099	0.367825	-0.00457699	0.456553	0.634284	0.0504289
sulfotransferase family, cytosolic, 2B, member 1	Sult2b1	54200	Mm.271634	ENSMUSG00000003271	1417335_at	101406_at	-	-	-	4.96885	4.89988	0.80182	0.323804	0.165082	0.221967	-	-	0.771313	0.319481	0.0571807	0.207543	0.00772656	-0.203702	-0.0952128	-0.00796298	-0.0396598	-0.163699	-0.126462	-0.126718	-0.0794314	-0.124897	0.0563985	-0.0412834	-0.00323157	0.0806282	0.0452332	0.0630251	0.0137626	-0.0827912	-0.087035	0.239232	0.0779965	0.0570386	-0.0789591	-0.0946096	0.0463894	0.0214283	-0.0988966	-0.155201
frataxin	Fxn	14297	Mm.7319	ENSMUSG00000059363	1427282_a_at	101407_at	-	Y	-	7.46628	9.88314	0.371296	0.00209071	0.469587	1.07554	-	-	0.462481	0.434493	0.305963	0.292967	0.0690087	-0.58664	-0.109843	0.0840259	-0.270878	0.236167	0.236335	0.204115	-0.585468	-0.363121	0.487129	0.359392	-0.222928	0.1965	0.00877732	-0.560066	0.630618	0.172206	0.641631	-0.0727033	-0.559547	-0.473269	-0.11949	-0.514756	-0.650294	-0.591608	-0.446863	0.22787
guanidinoacetate methyltransferase	Gamt	14431	Mm.7329	ENSMUSG00000020150	1422558_at	101408_at	Y	-	-	8.52043	8.60505	0.0447452	0.951093	1.16544	0.685487	-	-	0.559273	0.428445	0.444944	0.582938	-0.0718022	-0.664954	-0.0433394	0.282749	-0.939153	-0.0518448	-0.572712	-0.516699	-0.598503	-1.39172	0.576876	0.190476	0.837447	0.999037	0.751	0.840271	0.234736	-0.292781	0.431223	-0.121471	-0.358792	0.108386	-0.110191	-0.744354	-0.156021	-0.556473	-0.939888	-0.0637049
ligatin	Lgtn	16865	Mm.276294	ENSMUSG00000026427	1451211_a_at	101409_at	-	-	-	9.25614	8.71772	0.469909	0.232064	0.322535	0.626112	-	-	0.99441	0.214553	0.121771	0.311337	-0.22698	-0.392481	0.143211	0.250418	-0.166796	0.00630684	-0.166126	-0.243659	-0.163956	-0.107447	-0.234309	-0.386454	-0.377126	-0.345754	-0.304549	-0.264198	-0.257895	-0.404898	-0.326766	-0.90647	-0.766697	-0.777391	-0.363281	-0.694338	0.0982837	0.0476591	-0.324029	-0.0366485
claudin 4	Cldn4	12740	Mm.7339	ENSMUSG00000047501	1418283_at	101410_at	-	-	-	2.50853	4.10026	0.996745	0.749311	0.461509	0.0890056	-	-	0.886287	0.132383	0.029815	0.169611	-0.438806	-0.4605	-0.528269	-0.442454	-0.45004	-0.484212	-0.440322	-0.370045	-0.468814	-0.462277	0.00496537	-0.0111379	-0.0510461	-0.0131429	-0.0103387	0.0137427	0.0278831	-0.102911	-0.0941166	-0.00436472	0.0263407	0.00476142	-0.418219	-0.442633	-0.480415	-0.426349	-0.440883	-0.484269
SH3-domain GRB2-like 3	Sh3gl3	20408	Mm.736	ENSMUSG00000030638	1432103_a_at	101412_at	Y	Y	B	10.1185	12.2313	0.0333811	0.0095121	1.0325	0.835114	-	-	0.576319	0.604245	0.290467	0.276471	0.175007	-0.213719	-0.866791	-0.335121	-0.519565	-0.05166	0.0876627	-1.07486	-0.852108	-1.01017	0.15475	0.462965	0.0219822	-0.392515	-0.390168	-0.534242	-0.131954	0.190435	0.0178331	-0.051717	0.0576105	-0.482586	0.148661	-0.233161	-0.892265	-0.764895	-0.633443	0.152544
lamin B2	Lmnb2	16907	Mm.7362	ENSMUSG00000062075	1448531_at	101414_at	-	-	-	7.01364	9.08157	0.153023	0.254701	0.410496	0.675428	-	-	0.841534	0.304707	0.168866	0.479527	0.470919	0.328623	0.276797	0.287699	-0.0872742	-0.0435445	0.347243	0.356838	-0.297854	-0.0578525	-0.187844	-0.284315	0.0742134	-0.877054	-0.559513	-0.713507	-0.434807	-0.114409	-0.754463	-0.473803	-0.560407	-0.0119051	0.313005	0.212468	0.067118	0.268466	0.201166	0.452102
HLA-B associated transcript 4	Bat4	81845	Mm.374845	ENSMUSG00000024389	1423163_at	101416_f_at	-	-	-	6.59188	10.1017	0.964976	0.0320689	0.0437908	0.480849	-	-	0.558875	0.827022	0.107018	0.271634	-0.0264034	-0.0419689	-0.0483501	-0.0257519	0.00110122	-0.0611782	-0.0386426	0.0121105	-0.0399757	-0.0471669	0.555756	0.613097	0.0159033	0.123288	0.0534349	0.0452845	0.393648	0.291159	0.107882	-0.135581	0.246204	0.169046	0.0481926	0.135059	-0.122191	-0.0126578	-0.0620176	0.0782626
DMRT-like family B with proline-rich C-terminal, 1	Dmrtb1	56296	Mm.141324	---	1427252_at	101417_at	-	-	-	6.03493	5.16817	0.0822541	0.203122	0.569791	0.217166	-	-	0.942222	0.101031	0.260864	0.288157	0.420341	-0.222606	-0.38223	-0.29942	-0.140693	-0.263299	-0.113921	-0.199131	-0.68312	-0.508962	0.0536477	-0.0435305	-0.0966491	0.0431274	0.0496993	0.17178	0.0841585	-0.079123	-0.103978	0.0937902	0.177401	0.0619243	-0.261213	-0.356737	-0.4019	-0.275884	-0.170789	0.0486616
tubulin, beta 4	Tubb4	22153	Mm.7420	ENSMUSG00000062591	1423221_at	101419_at	-	-	-	8.62232	10.8476	0.345325	0.310399	1.04969	1.71158	-	-	0.365154	0.339194	0.416475	0.615414	0.885079	-0.467851	-0.192461	0.399229	0.249374	0.444238	0.0904904	-0.577601	-0.289465	-0.108959	-0.549707	-0.596407	1.89141	0.649341	-0.29067	0.353853	-0.421161	-0.165944	0.560878	0.521296	0.611941	0.808222	0.477457	-0.618226	-0.491112	-0.249948	0.0158677	0.50861
solute carrier family 32 (GABA vesicular transporter), member 1	Slc32a1	22348	Mm.7444	ENSMUSG00000037771	1422756_at	101420_at	-	-	-	1.40716	4.26136	0.944962	0.444211	0.0772738	0.433513	-	-	0.914902	0.725645	0.0587515	0.190868	-0.0518102	-0.0771535	-0.0980849	-0.0593318	-0.0297308	-0.102737	-0.0677737	0.0719598	-0.0783868	-0.0691333	0.0490656	-0.0603295	0.0212501	0.0255949	0.0511011	0.0715375	0.057509	-0.0845044	-0.0924126	0.696597	0.0826981	0.0617355	-0.0221968	-0.0588054	-0.0548439	-0.0447023	-0.0373638	-0.0808673
ring finger protein 5	Rnf5	54197	Mm.274542	ENSMUSG00000015478	1422888_at	101421_at	-	-	-	10.6263	11.7728	0.0728984	0.105693	0.562994	0.362327	-	-	0.129393	0.465315	0.26879	0.201609	-0.0273739	-0.279954	-0.342411	-0.105254	-0.562883	-0.0332051	-0.142226	-0.643501	-0.594047	-0.563105	0.145007	0.158954	-0.135137	-0.117457	0.0853443	-0.0714596	-0.0622741	0.0651403	-0.0913968	-0.303738	-0.344359	-0.429101	-0.200969	-0.279336	-0.643115	-0.425866	-0.771718	-0.168358
N-myc (and STAT) interactor	Nmi	64685	Mm.7491	ENSMUSG00000026946	1425719_a_at	101424_at	-	-	-	4.63318	5.25302	0.424151	0.245316	0.953711	0.220601	-	-	0.200498	0.140626	0.660888	0.260436	-0.862713	-1.01104	-1.15046	-0.579519	-1.00988	-0.569696	-0.671442	-0.4965	-0.395545	-0.897538	0.0981303	-0.030396	0.0370099	0.0645559	0.118821	0.0860055	0.0302792	-0.12221	-0.156981	0.0798999	0.169775	0.08081	-1.21475	-0.910278	-0.629533	-0.662911	-1.20879	-0.552506
glutathione synthetase	Gss	14854	Mm.252316	ENSMUSG00000027610	1448273_at	101425_at	-	-	-	5.69896	8.08353	0.486025	0.604366	1.9028	0.281466	-	-	0.440415	0.964776	0.433119	0.350985	1.66983	0.894288	0.871254	1.74455	0.927568	2.13576	1.22167	1.02667	1.17262	1.09766	-0.0993616	-0.211278	-0.07425	-0.123462	0.267215	0.275569	0.370847	0.241205	0.128039	0.686394	0.239834	0.0555334	1.32619	1.06379	0.724063	1.15198	0.192351	1.61317
ceramide kinase	Cerk	223753	Mm.222685	ENSMUSG00000035891	1434034_at	101426_at	-	-	-	9.58563	5.31784	0.0565641	0.597674	0.687695	0.910407	-	-	0.743046	0.854857	0.212781	0.263545	0.0728345	0.453913	0.18188	0.667354	0.802364	-0.302378	0.221117	-0.0424867	0.417011	0.343483	-0.680126	-0.525705	-0.432537	-0.239855	0.102269	-0.103851	-1.14069	-0.102623	0.0120276	-0.931663	-0.578568	-0.742761	0.0113477	0.324685	0.188462	0.622725	0.760475	0.0451175
DNA-damage inducible transcript 3	Ddit3	13198	Mm.110220	ENSMUSG00000025408	1417516_at	101429_at	Y	-	-	9.07927	9.72769	0.00220708	0.062842	2.61327	1.91784	-	-	0.107527	0.76522	0.515966	0.257477	2.63515	2.50866	1.76372	2.10079	1.55776	2.59139	2.0994	2.12801	1.28925	1.35572	2.43145	1.05096	0.582196	0.940633	0.857906	0.731863	1.40423	0.662841	0.443182	0.298028	0.293124	0.731277	2.4561	2.70473	1.85399	1.96609	2.06788	2.49412
retinol dehydrogenase 5	Rdh5	19682	Mm.358629	ENSMUSG00000025350	1418808_at	101431_at	-	-	-	4.88967	3.78365	0.0558855	0.741506	1.12222	0.0978261	-	-	0.183085	0.157773	0.279969	0.131519	0.369219	0.82531	1.21406	1.22235	1.02968	0.79368	0.455206	1.03038	0.841517	0.788735	0.0286645	-0.0365361	-0.0203358	0.00822849	0.0168702	0.0270235	0.0422624	-0.0881892	-0.0784721	-0.0277025	0.0246671	0.012537	0.155574	0.882278	0.806871	0.710122	0.794497	0.567282
RIKEN cDNA 2410019G02 gene	2410019G02Rik	216964	Mm.341211	---	1455315_at	101432_at	Y	Y	B	7.41364	7.93386	0.00522048	0.0111186	1.10246	0.986638	-	Y	0.318459	0.0238948	0.430541	0.6769	-0.344971	0.249754	0.821356	0.882629	0.742848	-0.424546	-0.134472	0.614046	0.435594	0.0732609	0.131412	0.171385	0.16681	0.173935	0.297612	0.811218	-0.524764	0.0287655	0.188496	0.633246	0.0916404	0.768707	0.126992	-0.0539018	0.872907	0.56815	0.923597	-0.270317
chemokine (C-X-C motif) ligand 9	Cxcl9	17329	Mm.766	ENSMUSG00000029417	1418652_at	101436_at	-	-	-	2.37259	4.62229	0.786056	0.370579	0.0885606	0.172679	-	-	0.901835	0.192382	0.0452131	0.189606	0.0259997	-0.126845	-0.0941097	-0.0340428	0.0580765	-0.104608	-0.0478092	0.0317953	-0.0941981	-0.0556096	0.0843042	-0.0250728	0.0222525	0.0633776	0.0787404	0.0778399	0.0676958	-0.0899866	-0.0901386	0.0777297	0.151557	0.0757862	0.0245554	-0.0412874	-0.0420993	-0.0139338	-0.0399642	-0.0967582
STE20-like kinase (yeast)	Slk	20874	Mm.281011	ENSMUSG00000025060	1449336_a_at	101437_at	Y	-	-	7.86006	8.19972	0.00391316	0.626082	1.54031	0.340388	-	-	0.487645	0.584572	0.369642	0.220134	0.333145	0.19307	-0.276922	-0.888201	-1.12327	0.942473	1.21533	-0.212684	-0.088529	-0.548966	0.211207	0.153561	0.0164606	0.169964	0.173483	0.156365	-0.253667	-0.143026	-0.107974	0.264575	-0.341656	-0.402601	0.391948	0.0992952	-0.203322	-0.207305	-0.698671	0.849027
ADP-ribosylation factor-like 6	Arl6	56297	Mm.7760	---	1417331_a_at	101439_at	Y	-	-	10.4336	11.1956	0.00634136	0.997443	0.981726	0.493098	-	-	0.534763	0.84843	0.150956	0.766509	-0.318065	-0.574279	-0.82433	-1.14039	-1.13761	-0.132705	-0.426398	-0.629303	-0.588064	-0.825843	-0.973797	-0.34943	-0.120676	-0.684371	-0.431754	0.00113177	-0.0124	-0.0286667	-0.501838	-0.280573	-0.125783	-0.696129	-0.435473	-0.438708	-0.622991	-0.852554	-0.990768	-0.317209
RIKEN cDNA 1110033L15 gene	1110033L15Rik	73752	Mm.229466	---	1432431_s_at	101440_at	-	Y	-	7.66182	8.60897	0.525002	0.0272906	1.36239	0.939424	-	-	0.188787	0.149124	0.35796	0.601259	-1.21357	-1.4309	-1.28549	-1.18429	-1.4032	-0.748092	-1.26137	-1.43929	-1.10509	-0.682916	-0.37019	-0.28863	-0.347311	-0.600819	-0.380762	-0.821865	-0.290063	-0.680729	-0.687154	-0.654386	-0.515597	-1.05698	-1.11816	-1.35568	-1.47459	-1.40411	-1.43745	-1.02625
inositol 1,4,5-triphosphate receptor 2	Itpr2	16439	Mm.7800	ENSMUSG00000030287	1427287_s_at	101442_f_at	-	-	-	5.15645	6.05434	0.706405	0.880043	0.402046	0.305079	-	-	0.974939	0.706281	0.183345	0.229422	-0.218641	-0.281046	-0.185328	-0.0952472	-0.19061	0.24663	-0.490429	-0.590775	-0.291182	-0.256534	0.609907	0.565517	-0.296394	0.0389714	0.0422764	-0.0808362	-0.286567	-0.344714	0.00957639	0.049859	-0.0109529	0.0552585	-0.0770944	-0.22205	-0.334618	-0.203765	-0.169915	-0.261605
THUMP domain containing 3	Thumpd3	14911	Mm.781	ENSMUSG00000030264	1417684_at	101444_at	-	-	-	9.63377	11.193	0.5311	0.304898	0.700108	0.334388	-	-	0.665975	0.357833	0.197507	0.25368	-0.574248	-0.280351	-0.641723	-0.694053	-0.944906	-0.243876	-0.929835	-0.619761	-0.59827	-0.455309	-0.0852196	-0.0342665	-0.518537	-0.0699172	0.170999	-0.123513	-0.454552	-0.393927	-0.150239	-0.0495292	-0.19946	-0.359222	-0.551624	-0.256629	-0.829251	-0.554461	-1.06619	-0.520261
DNA methyltransferase (cytosine-5) 1	Dnmt1	13433	Mm.128580	ENSMUSG00000004099	1422946_a_at	101445_at	Y	Y	B	10.5311	10.0862	0.0211902	0.0478753	0.640083	1.37161	-	-	0.889328	0.716802	0.220581	0.346583	0.0730956	0.276288	0.637983	0.51394	0.454065	-0.228222	-0.259941	0.487056	0.40088	0.306846	-0.562041	-1.00363	0.27078	-1.09194	-1.39879	-1.67566	-0.581446	-0.11025	-0.920136	-0.534224	-0.907492	-1.06755	0.0910469	0.135842	0.600339	0.516666	0.468358	-0.0520667
tumor protein D52-like 1	Tpd52l1	21987	Mm.7821	ENSMUSG00000000296	1418412_at	101446_at	Y	Y	B	5.23002	10.768	0.00358175	0.00125225	1.4456	1.80678	-	-	0.967098	0.557733	0.168998	0.25727	0.271542	-0.685729	-0.723273	-0.692862	-0.871173	0.814837	-0.0275856	-0.61739	-1.01324	-0.933646	0.542402	0.761064	1.06588	1.93049	2.25338	1.88449	0.277364	0.728178	1.16859	1.07427	1.36019	1.13068	0.317735	-0.862536	-0.730606	-0.863537	-0.89765	1.016
adenomatosis polyposis coli	Apc	11789	Mm.7883	ENSMUSG00000005871	1450056_at	101447_at	Y	-	-	6.39891	6.90012	0.0483462	0.952003	1.1091	1.15661	-	-	0.885062	0.467889	0.268108	0.944792	-0.058163	0.0334517	-0.989579	-1.633	-1.02461	0.132498	0.218481	-0.485343	-0.333277	0.0249929	-1.217	-0.749598	-0.265834	-1.33408	-1.29304	-0.589156	-1.0652	-0.0275804	-0.858912	-0.979132	0.0997209	-1.25171	-0.133351	-0.351719	-1.09432	-0.961188	-1.3567	0.286452
HGF-regulated tyrosine kinase substrate	Hgs	15239	Mm.7919	ENSMUSG00000025793	1416540_at	101448_at	-	-	-	8.08149	9.87738	0.86146	0.172976	0.141964	0.729643	-	-	0.969796	0.243671	0.183687	0.349737	-0.00813025	-0.105904	-0.0574647	0.17976	0.16859	-0.0672905	0.144649	-0.0694196	-0.0227172	-0.162699	-0.0838134	-0.214405	0.895523	0.152334	-0.0215407	-0.152165	0.422353	0.255285	0.20357	0.334049	1.07872	-0.208027	-0.0652706	-0.293864	0.0591017	0.238733	0.145714	0.111317
tripartite motif-containing 41	Trim41	211007	Mm.794	ENSMUSG00000040365	1424275_s_at	101449_at	-	-	-	8.11761	9.58796	0.195915	0.0123356	0.389186	0.452449	-	-	0.748416	0.705668	0.219606	0.298289	-0.216139	0.0647939	0.191571	0.0677657	0.207692	-0.354569	-0.0778143	-0.221783	-0.0555405	-2.72997e-05	0.278338	-0.067671	0.311522	0.0216327	-0.151483	-0.436435	-0.000503546	0.356838	-0.0669698	-0.0313845	-0.199498	-0.179296	-0.001698	0.0862251	0.172782	0.00226234	0.382161	-0.129798
colony stimulating factor 1 (macrophage)	Csf1	12977	Mm.795	ENSMUSG00000014599	1460220_a_at	101450_at	Y	-	-	6.61042	7.25141	0.00569766	0.536447	2.36126	0.558836	-	-	0.170588	0.391663	0.332564	0.385399	1.93356	1.64025	1.71553	1.98821	2.206	1.64588	2.02315	1.72745	2.00746	2.51652	0.114352	0.0884181	0.0549325	0.199144	0.164861	0.216686	0.542973	0.3252	0.437959	0.22778	0.95281	0.654965	2.21355	1.9058	1.97107	1.68867	1.89837	1.98297
paternally expressed 3	Peg3	18616	Mm.7952	ENSMUSG00000002265	1417355_at	101451_at	Y	-	-	9.4618	11.232	0.0177799	0.465853	0.970303	0.682074	-	-	0.348521	0.920312	0.340907	0.284061	-0.0751697	0.127939	0.614839	0.999627	1.03941	0.736908	0.0484225	0.55646	0.94098	0.672188	-0.205493	-0.635574	0.797135	-0.087706	-0.632281	-0.539392	-0.333456	-0.022342	-0.311606	-0.0564775	-0.164874	-0.339227	0.0197796	0.204637	0.978271	1.26768	0.910331	0.417299
melanoma inhibitory activity 1	Mia1	12587	Mm.347405	ENSMUSG00000058217	1419608_a_at	101453_at	-	-	-	2.0358	3.87209	0.823311	0.56489	0.0931303	0.111187	-	-	0.649669	0.120158	0.194796	0.15486	-0.0389413	-0.0992032	-0.106871	-0.0723364	-0.00117229	-0.147319	-0.0807139	-0.0266761	-0.102111	-0.0775455	0.0190319	-0.064737	-0.0192107	0.00966765	0.0111563	0.0253691	0.0315801	-0.0971829	-0.112768	0.0216436	0.0492987	0.021082	-0.0367072	-0.064779	0.366829	-0.112451	-0.132852	-0.127387
Janus kinase 2	Jak2	16452	Mm.275839	ENSMUSG00000024789	1421066_at	101457_at	Y	-	-	9.59876	9.87195	0.00171516	0.567711	0.756892	0.749639	-	-	0.265753	0.478833	0.19837	0.259541	-0.692587	-0.321071	-0.0538206	-0.125463	0.266112	-0.393459	-0.295075	-0.162597	-0.0755876	0.161627	-0.754854	-0.0651128	-0.59277	-0.511529	-0.3224	-0.436219	-0.744424	-0.402844	-0.293106	-0.320833	-0.441865	-0.299736	-0.348355	-0.187195	-0.0889841	0.0276306	0.168218	-0.340951
wee 1 homolog (S. pombe)	Wee1	22390	Mm.287173	ENSMUSG00000031016	1416773_at	101458_at	-	Y	-	8.87041	9.00382	0.896026	0.000132448	0.648504	2.92302	-	-	0.386519	0.25035	0.331857	0.750566	-0.236036	-0.30723	0.117693	-0.729688	0.0179017	-0.22016	-0.109857	0.577408	0.127782	0.0801981	-0.913779	-0.998657	-1.15644	-2.47085	-2.91533	-2.76132	0.48076	0.134701	-0.988829	-1.10364	-2.08977	-3.08472	0.00786584	0.127124	0.337198	-0.239801	-0.0975306	0.199653
chromodomain helicase DNA binding protein 1	Chd1	12648	Mm.8137	ENSMUSG00000023852	1450077_at	101459_at	-	-	-	6.67717	11.1403	0.0108526	0.593109	0.439724	0.356264	-	-	0.882098	0.493343	0.289058	0.344886	0.288047	0.191002	-0.19309	-0.132477	-0.292162	-0.0191649	0.0853382	-0.331235	-0.35147	-0.310946	0.240533	-0.16044	-0.745655	-0.219868	-0.401353	-0.772189	-0.231141	0.0926688	0.0425186	-0.0478162	-0.0994522	0.121347	0.694031	-0.12404	-0.0131454	-0.249681	-0.187381	0.152967
praja1, RING-H2 motif containing	Pja1	18744	Mm.8211	---	1452083_a_at	101461_f_at	-	-	-	11.6283	15.1669	0.397239	0.287154	0.4614	0.232041	-	-	0.510981	0.641076	0.249329	0.0946341	-0.128024	-0.247684	-0.477339	-0.545039	-0.71895	-0.129104	-0.142634	-0.133714	0.0594178	-0.203849	0.141272	0.132932	-0.0423048	0.103876	0.10459	0.0163156	0.132333	0.238203	0.102916	0.33461	0.359492	-0.00833663	-0.072372	-0.220238	-0.638257	-0.401607	-0.230932	0.0323663
apolipoprotein C-IV	Apoc4	11425	Mm.344270	ENSMUSG00000002989	1418708_at	101463_at	-	-	-	2.50313	4.47535	0.875954	0.418491	0.156886	0.124305	-	-	0.515189	0.135097	0.118663	0.158814	-0.0914388	-0.181508	-0.195037	-0.123368	-0.0749244	-0.18927	-0.132263	-0.0512486	-0.15895	-0.130596	0.0761896	-0.0285782	0.0274715	0.0643543	0.0674417	0.0927194	0.062082	-0.0465727	-0.0536424	0.067737	0.0927005	0.0807402	-0.0901508	-0.137421	-0.137973	-0.0891355	-0.111501	-0.179052
tissue inhibitor of metalloproteinase 1	Timp1	21857	Mm.8245	ENSMUSG00000001131	1460227_at	101464_at	-	-	-	6.51304	7.83059	0.200036	0.599485	1.67556	0.307086	-	-	0.980057	0.246545	0.160892	0.385507	-0.0178749	0.752565	0.803276	1.19047	-0.00441396	0.832833	0.810235	2.54784	0.175237	0.347356	0.0501864	0.115525	-0.0328591	0.0115739	0.0471335	-0.264425	0.351046	-0.131012	-0.027868	-0.0521106	0.219037	0.0514847	0.518599	0.842811	1.35374	0.259817	0.196463	0.175917
signal transducer and activator of transcription 1	Stat1	20846	Mm.277406	ENSMUSG00000026104	1450034_at	101465_at	-	-	-	7.93985	5.99326	0.459673	0.342651	0.905431	0.955816	-	-	0.822401	0.5918	0.235175	0.30198	-0.205242	-0.742463	-0.164028	-0.148893	-0.183982	0.316161	-0.541327	0.319734	0.675965	0.12526	-0.819617	-1.00211	-1.03373	-1.02269	-0.931075	-1.02057	-0.600535	-0.316827	-0.855173	-0.634893	-0.91092	-0.891066	-0.231607	-0.252007	-0.560336	0.0279731	-0.213794	-0.00824166
phosphatidylinositol glycan, class F	Pigf	18701	Mm.219685	ENSMUSG00000024145	1448896_at	101466_at	-	-	-	9.19283	8.52919	0.109803	0.270503	0.488381	0.484859	-	-	0.582589	0.647452	0.157755	0.203783	-0.0550837	-0.132732	0.298214	0.343555	-0.394011	0.234342	-0.0335751	-0.0490224	-0.298269	-0.333558	0.0454233	0.270872	-0.396941	0.191704	0.202421	0.239704	0.0212161	-0.0324729	-0.120812	0.112645	0.0944198	0.212262	-0.140384	-0.35509	0.161399	-0.203548	-0.335165	0.0491636
---	---	---	---	---	1434342_at	101467_at	-	-	-	5.91005	5.34821	0.0502564	0.0202553	0.664579	0.505179	-	Y	0.184871	0.00249965	0.388472	0.646859	-0.183328	-0.542222	0.354267	0.282375	-0.0059046	-0.354486	-0.416215	0.016455	-0.104307	0.253406	0.0878875	-0.0702554	0.0430529	0.054107	0.552972	0.370085	0.0494576	-0.158726	-0.134091	0.0784517	0.228405	0.206543	-0.181814	-0.209445	0.0606175	0.059968	0.726805	-0.371186
properdin factor, complement	Pfc	18636	Mm.3064	ENSMUSG00000001128	1452279_at	101468_at	Y	-	-	5.0368	7.264	0.000565353	0.771207	0.730954	0.908628	-	-	0.93691	0.959087	0.709091	0.504002	0.167369	0.0455479	0.199523	0.485892	0.673616	0.15546	0.154579	0.260732	0.195347	0.788293	-0.948846	-0.841327	0.700602	-0.980749	-0.536538	-0.710817	-0.868409	-0.683648	-0.929158	-0.326365	-0.573848	-0.297695	-0.472091	-0.352015	0.230128	0.388704	0.440002	-0.623261
neural precursor cell expressed, developmentally down-regulated gene 9	Nedd9	18003	Mm.288980	ENSMUSG00000021365	1422818_at	101469_at	Y	-	-	7.57453	6.48223	0.000263746	0.0644619	2.41228	1.52894	-	-	0.79223	0.834308	0.369275	0.306187	0.95656	0.12885	-0.740684	-1.27432	-1.47191	1.23396	0.275712	-0.406641	-0.316057	-1.16214	0.48108	-0.258583	-0.373558	-0.333325	-0.336582	-0.619192	1.35731	-0.464924	-0.432521	-0.682739	-0.363894	-0.600306	0.809704	-0.293446	-0.261453	-0.681558	-1.60973	1.21635
cDNA sequence BC028975	BC028975	242584	---	ENSMUSG00000035126	1434793_at	101470_at	-	-	-	6.39054	5.21222	0.55965	0.614638	0.553803	1.38582	-	-	0.821921	0.910443	0.119107	0.210329	-0.235322	-0.183089	0.0445462	0.275127	-0.182198	-0.199407	-0.902656	-0.54764	-0.253266	-0.416706	-0.962972	-1.1603	-1.16128	-1.39662	-1.31478	-1.16713	-1.33089	-0.467285	-1.61036	-0.7351	-1.38672	-1.20126	-0.402477	-0.389561	0.107961	0.0943112	-0.203738	-0.0756106
---	---	---	---	---	1438711_at	101471_at	-	-	-	3.86365	5.01081	0.152412	0.634819	0.219826	0.150267	-	-	0.0483261	0.259211	0.184545	0.165714	-0.00699137	-0.0947855	-0.0844347	-0.138843	0.038141	-0.07652	-0.05195	0.0250188	-0.0914028	0.171265	0.0998959	-0.0522797	0.0160444	0.0322419	0.0385248	0.057046	0.0592062	-0.0891515	-0.100302	0.0471719	0.090048	0.0513265	0.00489455	-0.0510553	-0.0244198	0.0180405	-0.119831	0.0805449
pyruvate kinase liver and red blood cell	Pklr	18770	Mm.8359	ENSMUSG00000041237	1421259_at	101472_s_at	-	-	-	2.14577	3.87715	0.939768	0.547645	0.0989417	0.13283	-	-	0.993381	0.281851	0.0315178	0.137799	-0.0256602	-0.117685	-0.149414	-0.0739584	-0.0294226	-0.146444	-0.0801983	0.0321682	-0.105154	-0.080235	0.0343407	-0.0582133	-0.0127716	0.0205923	0.0177602	0.0366279	0.0489357	-0.0720375	-0.0620324	0.0303889	0.117648	0.0279917	-0.0366122	-0.0677446	-0.07747	-0.034023	-0.0691323	-0.128156
nicotinamide N-methyltransferase	Nnmt	18113	Mm.8362	ENSMUSG00000032271	1432517_a_at	101473_at	-	-	-	4.45785	4.70476	0.969907	0.497765	0.152827	0.138153	-	-	0.384505	0.234073	0.115145	0.165479	0.0113101	-0.16932	-0.298431	-0.0843417	-0.0290294	-0.159158	-0.136335	0.100067	-0.0748372	-0.141478	0.0449363	-0.0647532	-0.00798207	0.0311046	0.0358719	0.0449666	0.0538116	-0.0729448	-0.0852935	0.0365017	0.102736	0.0410864	-0.0549481	-0.157648	-0.146747	-0.107004	-0.135947	-0.188772
mannose binding lectin (A)	Mbl1	17194	Mm.281805	ENSMUSG00000037780	1419578_at	101474_at	-	-	-	3.20299	4.59505	0.50009	0.596658	0.414049	0.171909	-	-	0.643765	0.167752	0.446891	0.180939	-0.0624658	-0.22188	0.423248	-0.0477221	0.0471353	-0.242974	-0.21992	-0.0369496	-0.121983	-0.251605	0.196387	0.0454684	0.083251	0.129075	0.134528	0.15187	0.14743	0.0222422	-0.0116763	0.14353	0.202863	0.146148	-0.771441	-0.0772851	-0.170519	0.0668748	-0.0917985	-0.143233
B lymphoma Mo-MLV insertion region 1	Bmi1	12151	Mm.289584	ENSMUSG00000026739	1448733_at	101475_at	-	Y	-	9.9304	13.3456	0.114745	0.00155845	0.349506	0.962438	-	-	0.653196	0.326502	0.186285	0.324175	0.0120424	0.260171	0.044591	-0.207807	-0.352502	0.168432	0.0479883	-0.238622	0.0129446	-0.0383496	-0.427378	-0.0912979	-0.262126	-0.645743	-0.488013	-0.869105	0.083835	0.0185965	-0.279818	-0.30311	-0.263035	-1.05577	0.314949	-0.0676488	0.0832782	-0.013165	-0.349126	-0.0236736
poly(A) binding protein, nuclear 1	Pabpn1	54196	Mm.7723	ENSMUSG00000022198	1415728_at	101476_at	-	-	-	10.1656	11.534	0.31617	0.99801	0.845198	0.638763	-	-	0.846816	0.774672	0.281152	0.316909	0.570118	0.663596	0.894587	0.932326	1.08517	0.399386	0.749801	0.678472	0.53976	0.605226	0.0616831	-0.200223	-0.0478518	-1.42993	0.0418233	-0.997671	-0.580976	-0.211206	-0.938835	0.152407	-0.0530674	0.1871	0.562267	0.65755	1.10198	0.241076	1.21036	0.643592
dynein, axonemal, light chain 4	Dnalc4	54152	Mm.288159	ENSMUSG00000022420	1416870_at	101480_at	-	-	-	6.59452	8.32244	0.130619	0.59595	0.487584	0.921757	-	-	0.0366857	0.34284	0.54831	0.43495	0.221114	0.00884984	0.201822	0.195072	-0.360551	0.122258	-0.0382234	-0.2769	-0.431879	-0.271244	0.443183	0.831583	1.35397	0.470385	0.434237	0.713337	0.426645	0.563671	0.48954	0.801311	0.0227965	0.246731	0.103868	0.105343	0.241223	0.339229	0.0587251	0.415366
ring finger protein 34	Rnf34	80751	Mm.236449	ENSMUSG00000029474	1415791_at	101481_at	-	-	-	9.03276	10.8272	0.748798	0.402075	0.467678	0.561653	-	-	0.0631895	0.71399	0.406692	0.181933	-0.168755	-0.22634	-0.267328	0.0108204	-0.366873	-0.206002	-0.427911	-0.668027	-0.473559	-0.527638	0.23164	-0.0169476	-0.70994	0.0815249	0.414925	0.152882	-0.414872	0.114764	0.0350648	0.120677	-0.219063	0.295548	-0.619468	-0.23718	-0.313124	-0.586096	-0.742197	-0.292242
protein phosphatase 1, catalytic subunit, gamma isoform /// similar to protein phosphatase 1 gamma2	Ppp1cc /// LOC434233	19047 /// 434233	Mm.334198	ENSMUSG00000004455 /// ENSMUSG00000046976	1450149_a_at	101482_at	-	Y	-	13.6711	12.9233	0.263623	0.0132089	0.319849	0.954852	-	-	0.517054	0.742236	0.131191	0.192054	-0.147962	-0.118562	-0.264465	-0.444455	-0.508132	-0.090507	-0.0434446	-0.123169	-0.0746632	-0.131566	-0.611981	-0.524874	-0.299766	-0.443396	-1.03966	-0.86825	-0.184208	0.0381778	-0.172905	-0.268305	-0.400383	-1.04145	-0.156125	0.00317801	-0.302211	-0.271793	-0.503883	-0.024985
cyclin D-type binding-protein 1	Ccndbp1	17151	Mm.7838	ENSMUSG00000023572	1420745_a_at	101483_at	-	-	-	9.654	10.496	0.120342	0.967828	0.833065	0.441391	-	-	0.624861	0.784414	0.259796	0.202624	-0.57649	-0.470789	-0.802152	-0.451682	-0.673848	0.190053	-0.259654	-0.863977	-0.735396	-0.871509	0.310874	0.527142	0.139914	-0.0582255	0.405045	0.245686	-0.549055	0.117458	0.0453026	-0.0789632	-0.104835	-0.244826	-0.52013	-0.511458	-0.665748	-0.594581	-0.933977	-0.0149631
neighbor of Brca1 gene 1	Nbr1	17966	Mm.784	ENSMUSG00000017119	1448343_a_at	101484_at	-	-	-	11.9125	13.3432	0.834556	0.387821	0.229194	0.6341	-	-	0.399934	0.966874	0.35774	0.213455	0.141124	0.176268	0.0734461	-0.12228	0.0501885	0.174113	0.115634	0.280989	0.331196	0.4082	-0.464458	-0.00444656	-0.126561	-0.222895	-0.421053	0.00309391	-0.525279	0.154223	-0.0328097	0.501359	0.351268	0.0697922	0.140572	0.219446	-0.0262101	0.461543	0.0619333	0.111292
DEAD (Asp-Glu-Ala-Asp) box polypeptide 48	Ddx48	192170	Mm.197555	ENSMUSG00000025580	1417242_at	101485_at	-	Y	-	11.3066	13.3439	0.304251	0.000141903	0.239889	0.755143	-	-	0.622929	0.458723	0.132886	0.271574	0.322257	-0.0825272	0.0242654	-0.018556	-0.102191	-0.150124	0.0241277	0.125394	-0.228137	-0.205454	0.749694	0.544204	0.352681	0.0559706	0.0777802	-0.0194601	0.508958	0.701549	0.0954817	0.211725	-0.0427956	-0.232173	-0.0632656	-0.145213	-0.126713	-0.0623374	-0.261324	0.161976
proteasome (prosome, macropain) subunit, beta type 10	Psmb10	19171	Mm.787	ENSMUSG00000031897	1448632_at	101486_at	Y	-	-	7.31872	7.80989	0.000692941	0.981817	1.28629	0.128576	-	-	0.694866	0.985394	0.308493	0.13793	-0.0931299	-0.387926	0.181437	1.00766	0.932412	0.214373	0.0202424	0.604582	1.19724	1.0726	0.031115	0.0722625	0.211485	0.549617	0.448296	0.0532733	0.00921419	-0.149979	-0.0320482	-0.423486	-0.404086	0.030468	-0.312487	-0.261231	0.131485	0.835669	1.03373	-0.183256
S-adenosylmethionine decarboxylase 1	Amd1	11702	Mm.253533	ENSMUSG00000060096	1448484_at	101489_at	-	-	-	11.301	12.6455	0.136909	0.411508	0.848393	1.26836	-	-	0.505299	0.555753	0.362888	0.317634	-0.169177	0.142701	-0.442652	-1.19832	-0.577758	0.0956279	0.175889	-0.15786	-0.179872	0.237295	-1.4018	-0.908582	-1.32909	-1.27256	-0.982903	-0.663814	-1.13492	-0.479031	-0.752008	-0.474312	-0.545596	-0.740928	-0.19479	0.207284	-0.620343	-0.398496	-0.725201	0.0802189
HESB like domain containing 2	Hbld2	69046	Mm.7884	ENSMUSG00000035253	1423651_at	101490_at	-	Y	-	10.7443	11.3016	0.0591836	0.026294	0.554399	0.839848	-	-	0.555404	0.715877	0.221868	0.378063	-0.218286	-0.281975	-0.649327	-0.580118	-0.627655	0.161817	0.114731	-0.459471	-0.301272	-0.30863	-0.125689	-0.093983	-0.543009	-0.392703	-0.273345	-0.473887	0.0879087	-0.314901	-0.312649	-0.77244	-0.582461	-1.20581	-0.138364	-0.200107	-0.718978	-0.313835	-0.75501	-0.0200755
protein (peptidyl-prolyl cis/trans isomerase) NIMA-interacting 1	Pin1	23988	Mm.7906	ENSMUSG00000032171	1416228_at	101492_at	-	-	-	9.28864	9.30219	0.44798	0.424612	0.667874	0.895712	-	-	0.72964	0.174369	0.231038	0.85761	0.68885	-0.188865	0.0320464	0.566708	-0.0996256	0.331669	0.199798	-0.347276	-0.267552	-0.151558	0.138724	0.317377	-0.803945	-0.00831127	0.761127	0.495885	-0.884089	-0.313982	-0.278193	0.156275	-1.09897	0.213401	0.27098	-0.0422613	0.0627822	0.0480542	-0.138867	0.287462
CD 81 antigen	Cd81	12520	Mm.806	ENSMUSG00000037706	1416330_at	101495_at	Y	Y	B	12.1559	11.2878	0.000857604	0.00209122	1.2097	0.797352	-	-	0.969608	0.0483705	0.0838572	0.374509	0.167331	0.0812909	0.922445	0.975293	1.22052	0.412195	0.423501	1.07238	0.992944	1.19887	0.364245	0.177889	0.305425	0.374805	0.75387	0.496575	-0.151868	0.00736287	0.0919067	0.401022	0.582063	1.09813	0.304136	0.145182	0.8749	0.829586	1.08561	0.443104
integrin linked kinase	Ilk	16202	Mm.274846	ENSMUSG00000030890	1449942_a_at	101499_at	Y	-	-	10.9204	11.7512	0.000844838	0.774163	0.682392	0.964378	-	-	0.547124	0.982831	0.193643	0.131018	-0.142416	-0.282944	0.153381	0.505031	0.188371	-0.216909	-0.249307	0.347138	0.327502	0.245018	0.300119	0.242024	0.996527	1.16289	0.744239	0.871987	0.249346	-0.0344337	0.932229	-0.0203858	-0.0138485	0.215922	-0.345777	-0.316447	0.382895	0.356293	0.403194	-0.220948
erythrocyte protein band 4.1-like 2	Epb4.1l2	13822	Mm.306026	ENSMUSG00000019978	1433490_s_at	101500_at	Y	-	-	10.2813	7.57002	1.48e-06	0.778756	1.95602	0.399544	-	-	0.982559	0.752108	0.294625	0.11178	-0.137224	0.250948	1.2316	1.59248	1.8706	-0.0864027	0.478664	1.00018	2.09595	1.48232	-0.350863	-0.357519	-0.208013	-0.366609	-0.180882	-0.276541	-0.311784	-0.441568	-0.0114316	-0.377502	-0.280274	-0.283811	-0.241917	-0.045305	1.20654	1.86302	1.7807	-0.116083
TG interacting factor	Tgif	21815	Mm.101034	ENSMUSG00000047407	1422286_a_at	101502_at	-	-	-	6.3414	8.56616	0.109192	0.467619	1.07452	1.08914	-	Y	0.156056	0.0369956	0.688225	0.97512	0.345747	0.48158	0.508782	-0.695056	-0.640431	1.04537	1.44994	0.397734	0.633545	0.422904	0.718876	0.832166	0.0325297	-0.0585107	0.989352	0.803698	0.00704566	0.663072	-0.715569	-0.20817	-0.403583	-0.0220883	0.325513	0.429165	0.508427	0.466315	0.350541	1.16381
TBC1 domain family, member 20	Tbc1d20	67231	Mm.288733	ENSMUSG00000027465	1426644_at	101505_at	-	-	-	8.94571	9.50876	0.226109	0.338566	0.478997	0.315331	-	-	0.415308	0.23043	0.288222	0.414013	0.473893	0.185593	0.264549	0.49038	0.400553	0.215631	0.346528	0.243742	0.467614	0.536632	0.13541	0.0943446	0.150784	0.105993	0.00899236	0.0758469	0.0161452	0.113145	0.171421	-0.410497	0.0932378	-0.384303	0.244469	0.509256	0.387917	0.472989	0.682089	0.136543
small nuclear ribonucleoprotein polypeptide A'	Snrpa1	68981	Mm.821	ENSMUSG00000030512	1417351_a_at	101506_at	-	Y	-	12.3838	11.9367	0.00433128	0.000489436	0.538437	1.40287	-	-	0.965975	0.806745	0.0589079	0.379663	0.121997	0.136082	-0.0540455	-0.145565	-0.515726	0.242548	0.0407544	0.194628	-0.064477	-0.196602	0.31987	-0.0712526	-0.753974	-0.817409	-0.618745	-0.698992	0.269313	0.175626	-0.419981	-0.747363	-0.971041	-1.51756	0.223871	0.197826	-0.0983024	-0.297293	-0.312481	0.0386219
sodium channel modifier 1	Scnm1	69269	Mm.182944	ENSMUSG00000005629	1428364_at	101507_at	-	-	-	8.0035	9.63581	0.0475747	0.915408	0.52464	0.376252	-	-	0.628835	0.530205	0.374617	0.21449	-0.416239	-0.163934	-0.0609268	0.347862	-0.450332	-0.176486	-0.280064	-0.271181	-0.0955077	-0.346592	0.103474	0.318257	-0.296741	0.26924	0.0606485	0.00537947	-0.300945	0.110784	0.0122695	-0.00594604	-0.384112	0.00470721	-0.785101	-0.218832	-0.100183	-0.287955	-0.283728	-0.174141
von Hippel-Lindau binding protein 1	Vbp1	22327	Mm.8294	ENSMUSG00000031197	1421750_a_at	101509_at	-	-	-	13.5363	15.0594	0.0616729	0.185989	0.831498	0.674723	-	-	0.606034	0.402887	0.533769	0.33417	0.091818	0.127228	-0.566562	-1.24606	-1.15553	0.164388	0.0624826	-0.162686	-0.160725	-0.0373896	-0.41013	0.0755238	-0.699247	-0.372595	-0.416375	-0.487145	0.0855113	0.065723	-0.125065	-0.250536	0.043287	-0.721055	0.135383	0.137411	-0.636592	-0.289695	-1.04949	0.0907231
proteasome (prosome, macropain) 28 subunit, alpha	Psme1	19186	Mm.830	ENSMUSG00000022216	1417056_at	101510_at	-	-	-	10.3055	11.2538	0.307824	0.185076	0.359797	0.474016	-	-	0.791999	0.577364	0.123627	0.312982	-0.257646	-0.253578	0.170364	0.139265	-0.185644	0.392533	0.0830364	0.122512	0.399541	0.0048564	-0.187117	-0.221814	0.0165005	0.159315	0.296546	0.142488	-0.760916	-0.44923	-0.230953	-0.276349	-0.395951	-0.308307	-0.184807	-0.229983	0.032759	0.345942	-0.228385	0.180548
trafficking protein particle complex 3	Trappc3	27096	Mm.8392	ENSMUSG00000028847	1416771_at	101514_at	-	-	-	9.64421	10.9062	0.947128	0.320525	0.526134	0.38468	-	-	0.731836	0.422741	0.243029	0.27351	0.457587	0.162638	-0.23252	0.694998	0.266923	0.159588	0.0306072	-0.13497	-0.0102201	-0.0340839	0.402679	0.28265	-0.338408	0.00634285	0.429023	0.406323	-0.13301	-0.00265649	0.068624	-0.217293	-0.455767	0.0932526	0.224144	0.409622	0.149402	0.237613	0.223111	-0.0930273
acyl-Coenzyme A oxidase 1, palmitoyl	Acox1	11430	Mm.356689	ENSMUSG00000020777	1416408_at	101515_at	-	-	-	10.8041	8.53203	0.00731204	0.0423988	0.515008	0.531213	-	-	0.50018	0.991338	0.12528	0.252761	0.106234	0.0461609	0.0386582	0.3005	0.515903	0.275382	0.172682	0.0608301	0.383708	0.514112	-0.344491	-0.155401	-0.21255	-0.257756	-0.229603	0.307624	-0.591082	-0.373086	-0.238782	-0.0409363	-0.128725	-0.180771	0.163326	0.128538	-0.00875021	0.398222	0.391067	0.164718
testis expressed gene 261	Tex261	21766	Mm.28371	ENSMUSG00000014748	1450965_at	101517_at	-	-	-	8.76512	10.0496	0.973592	0.211776	0.205449	0.483365	-	-	0.86529	0.284681	0.128396	0.333958	0.229018	0.0552396	0.246065	0.386044	0.222148	0.16614	0.256241	0.130042	0.0248537	0.177002	0.247146	0.136479	-0.306194	0.266441	0.629139	0.145321	-0.33163	-0.0788319	0.477143	0.0491792	0.253106	0.0736593	0.230221	0.0971263	0.184957	0.174308	0.331138	0.145463
RIKEN cDNA 0610009H04 gene	0610009H04Rik	55978	Mm.358671	ENSMUSG00000001105	1451412_a_at	101518_at	-	Y	-	8.68155	11.6388	0.831052	0.00147127	0.205925	0.782996	-	-	0.756065	0.477927	0.0997137	0.251851	0.129305	-0.102422	0.183362	0.31601	0.00780844	0.0941026	0.409443	0.228488	-0.0608062	0.154581	-0.425172	-0.306125	-0.179313	-0.339444	0.0312429	0.149457	-0.795094	-0.442038	-0.477995	-0.272923	-0.300323	0.196269	-0.0642618	-0.0945804	0.020618	0.0673319	0.0890002	0.171614
signal recognition particle 14	Srp14	20813	Mm.850	ENSMUSG00000009549	1418567_a_at	101519_at	-	-	-	11.7036	13.8065	0.511919	0.0666594	0.35268	0.714914	-	-	0.340794	0.510839	0.233941	0.248944	-0.131026	-0.393885	-0.288735	0.0546617	-0.424023	0.232788	0.0202147	-0.226579	-0.2891	-0.179574	0.463808	0.515297	0.260156	0.364898	0.675984	0.904385	-0.118737	0.0522903	0.30192	0.00776202	0.217696	0.525443	-0.137619	-0.374	-0.241261	0.055274	-0.0680571	-0.0656205
spermatogenesis associated 6	Spata6	67946	Mm.275526	ENSMUSG00000034401	1418651_at	101520_at	-	-	-	7.94957	6.67622	0.11559	0.988793	0.842432	0.682964	-	-	0.20565	0.641224	0.643956	0.25598	-0.0545714	0.370659	0.898632	0.0185433	0.427996	-0.221471	-0.0155572	0.468021	0.669774	0.980827	-0.651431	-0.621129	-0.5554	-0.506722	-0.275599	-0.521579	-0.149538	-0.676447	-0.0262765	-0.859205	-0.514218	-0.445914	-0.134251	-0.00600681	0.811803	0.875203	0.613532	0.0402394
baculoviral IAP repeat-containing 5	Birc5	11799	Mm.8552	ENSMUSG00000017716	1424278_a_at	101521_at	-	Y	-	9.62595	10.9199	0.333526	3.91e-07	1.00285	3.27579	-	-	0.678506	0.0868219	0.279604	0.690276	-0.635383	-0.358455	-0.175642	-1.40114	-1.74784	-0.0933683	-0.468356	0.274623	-0.217009	-0.158886	0.0910582	-0.451556	-1.06359	-1.24905	-1.94344	-2.87972	0.454488	0.299424	-0.968966	-1.46591	-1.7699	-3.12631	-0.449434	-0.297586	-0.292987	-0.759831	-1.16113	-0.339444
transmembrane 4 superfamily member 1	Tm4sf1	17112	Mm.856	ENSMUSG00000027800	1448069_at	101522_at	-	-	-	2.82228	5.65391	0.351603	0.271757	0.788867	0.270734	-	-	0.0358429	0.148541	0.344158	0.40447	-0.582001	-0.658177	-0.608187	-0.622605	-0.559138	-0.682856	-0.648304	-0.561204	-0.670363	-1.0186	0.207148	0.139394	0.132382	0.176453	0.248481	0.209305	0.207876	-0.0549958	0.0374292	0.245304	0.292988	0.224303	-0.573188	-0.609261	-0.622006	-0.531271	-0.242109	-0.727072
heterogeneous nuclear ribonucleoprotein A3 /// similar to Hnrpa3 protein	Hnrpa3 /// LOC547321	229279 /// 547321	Mm.316306	ENSMUSG00000059005	1428262_s_at	101523_at	-	-	-	13.8805	15.2321	0.232999	0.204954	0.526387	0.673285	-	-	0.593355	0.149478	0.153427	0.323396	-0.0584402	-0.0768879	-0.0805642	-0.55091	-0.832685	-0.22687	-0.306058	-0.339561	0.0141173	-0.22009	-0.440396	-0.467541	-0.749445	-0.444959	-0.539042	-0.633967	0.0728103	0.00640005	-0.218083	-0.428251	-0.157063	-0.712602	-0.14137	-0.0563375	-0.0349175	-0.292736	-0.435835	-0.338695
NADH dehydrogenase (ubiquinone) 1 beta subcomplex, 10	Ndufb10	68342	Mm.1129	ENSMUSG00000040048	1428322_a_at	101525_at	-	-	-	11.4081	11.7062	0.565128	0.720367	0.498617	0.532708	-	-	0.396913	0.977511	0.245064	0.302444	-0.114072	-0.580472	-0.110901	0.149717	-0.314103	-0.162357	-0.416761	-0.363267	-0.276313	-0.433529	0.637427	0.730489	0.472287	0.997346	0.81504	0.409405	0.248769	-0.0160805	0.59313	-0.247878	-0.106527	-0.0633508	-0.388539	-0.671708	-0.15265	-0.251938	-0.236088	-0.378018
homeo box, msh-like 1	Msx1	17701	Mm.256509	ENSMUSG00000048450	1448601_s_at	101526_at	-	-	-	4.75427	5.65854	0.41309	0.329209	0.295461	0.208721	-	-	0.559935	0.310785	0.394559	0.139436	0.0432558	-0.253022	-0.027725	-0.0889322	0.0193275	-0.36516	-0.174265	-0.0337093	-0.0597295	-0.61025	0.176279	-0.0278905	-0.0404843	0.0246444	0.0265804	0.0236086	0.0464536	-0.0652178	-0.132541	0.0171354	0.101427	0.220809	0.511927	-0.130148	-0.221244	-0.0314597	-0.146105	-0.0447126
transcription elongation factor A (SII) 1	Tcea1	21399	Mm.207263	ENSMUSG00000033813	1419258_at	101527_at	-	-	-	11.2157	12.4276	0.717771	0.212601	0.201706	0.680304	-	-	0.904701	0.940868	0.0804288	0.291063	-0.0925004	0.00738459	-0.0363903	-0.0220896	0.0508396	-0.127055	-0.0353777	0.220246	-0.071683	-0.0871004	0.706428	0.68416	-0.315372	0.46243	0.488939	0.437554	0.654179	0.423377	0.494194	0.124745	-0.100782	0.141837	-0.0979089	-0.0614689	-0.121778	-0.240024	0.114894	0.0392108
U5 small nuclear ribonucleoprotein	MGI:1336880	20624	Mm.873	ENSMUSG00000020929	1416557_a_at	101530_at	-	Y	-	9.20619	10.5856	0.142969	0.00280773	0.337792	0.792797	-	-	0.807868	0.571992	0.132513	0.154752	0.218716	0.0664808	0.11561	0.261419	-0.051496	0.0098103	-0.124647	0.378571	0.080665	-0.129906	-0.0925195	-0.20282	-0.13008	-0.326582	-0.617248	-0.962919	-0.282473	-0.236232	-0.427426	-0.766849	-0.968345	-0.54915	-0.0850349	0.0438192	0.395859	0.12079	-0.013646	0.0485364
transition protein 2	Tnp2	21959	Mm.206798	ENSMUSG00000043050	1422419_s_at	101534_at	-	-	-	2.79619	5.67628	0.73905	0.354714	0.147089	0.34743	-	-	0.766364	0.425119	0.0479829	0.150566	-0.0655232	-0.170355	-0.266335	-0.0909599	-0.0191987	-0.179425	-0.123823	0.00918625	-0.144687	-0.108601	0.554416	0.307669	0.0357253	0.175734	0.108599	0.121795	0.0978206	-0.0308529	-0.0783481	0.0909463	0.213192	0.504357	-0.0700302	-0.0764164	-0.104587	-0.0618186	-0.0198976	-0.14635
nuclear receptor co-repressor 1	Ncor1	20185	Mm.271814	ENSMUSG00000018501	1423200_at	101536_at	-	-	-	10.5162	10.4295	0.159549	0.244254	0.477361	0.739078	-	-	0.777326	0.450035	0.19463	0.219798	0.258598	0.212042	0.391169	0.209604	0.664424	-0.101621	-0.0550809	0.392455	0.202349	0.290298	0.190869	0.120355	1.05665	0.313968	0.421382	0.783532	0.268152	0.24588	0.367676	0.709631	0.339656	0.694624	0.304301	0.254373	0.427595	0.438731	0.64271	0.241936
esterase 1	Es1	13884	Mm.88078	ENSMUSG00000057400	1416913_at	101537_at	-	-	-	3.49497	5.55231	0.685541	0.119549	0.13663	0.259551	-	-	0.962739	0.44588	0.0686397	0.327801	0.00434848	-0.128989	-0.222193	0.242978	-0.0350113	-0.202917	-0.078245	0.0822677	-0.176953	-0.0906816	0.181592	0.0324697	0.0895957	0.120779	0.192403	0.306833	0.0326114	0.0101659	-0.117327	0.338176	0.298967	0.137207	-0.0621637	-0.03642	-0.0802943	0.198739	-0.0524278	-0.11088
carboxylesterase 3	Ces3	104158	Mm.292803	ENSMUSG00000056973	1435370_a_at	101539_f_at	-	-	-	3.4291	4.92586	0.798026	0.316205	0.219225	0.185866	-	-	0.933983	0.230399	0.059625	0.216136	0.0279154	-0.263948	-0.36868	-0.125481	-0.0108736	-0.308604	-0.174502	-0.0585445	-0.199744	-0.220821	0.136022	0.00447403	0.062909	0.0987784	0.146028	0.135163	0.103985	-0.0386013	-0.0736069	0.125889	0.191578	0.11976	-0.110852	-0.160102	-0.221033	-0.0662544	-0.164399	-0.256488
thymine DNA glycosylase /// similar to Thymine DNA glycosylase /// similar to Thymine DNA glycosylase	Tdg /// LOC434200 /// LOC545124	21665 /// 434200 /// 545124	Mm.284252	ENSMUSG00000051559 /// ENSMUSG00000034674	1416790_a_at	101540_at	-	Y	-	12.5594	12.4925	0.994766	3.96e-07	0.113692	1.32526	-	-	0.934218	0.862214	0.0989617	0.344141	0.230004	0.212767	0.158276	0.147139	0.262588	-0.165877	-0.0296859	0.0691086	-0.0697192	-0.0800348	-0.109613	-0.106936	-0.22824	-0.615703	-0.915397	-1.19494	-0.293773	-0.207702	-0.389369	-0.764263	-1.05965	-1.45559	0.175743	0.265603	0.140481	0.0439435	0.213278	0.0535748
---	---	---	---	---	1456474_at	101541_at	-	-	-	1.2719	2.74252	0.896564	0.705751	0.194101	0.101415	-	-	0.36485	0.241767	0.290254	0.139269	-0.163108	-0.198609	0.0198121	-0.161032	-0.115316	-0.225093	-0.187461	-0.291253	-0.192495	-0.166886	0.028827	-0.0470918	-0.0243922	0.0169126	0.0169707	0.0274083	0.0434038	-0.0835071	-0.0752425	0.0244655	0.0224086	0.0242835	0.103123	-0.178595	-0.157249	0.387026	-0.160739	-0.207678
DEAD/H (Asp-Glu-Ala-Asp/His) box polypeptide 3, X-linked	Ddx3x	13205	Mm.289662	ENSMUSG00000000787	1423043_s_at	101542_f_at	Y	-	-	13.0892	13.5018	0.00727479	0.061244	0.864167	1.08094	-	-	0.577513	0.384507	0.419498	0.616098	0.522644	0.642017	0.120332	-0.499341	-0.243437	0.702229	0.644135	0.405715	0.0571601	0.349277	-0.88311	-0.309722	-0.855947	-1.39776	-1.48231	-0.970629	-0.471796	0.0404805	-0.626305	-0.56678	-0.679578	-1.18588	0.597516	0.666876	-0.0476926	0.0810908	-0.237197	0.64217
testis derived transcript	Tes	21753	Mm.230654	ENSMUSG00000029552	1460378_a_at	101551_s_at	Y	Y	B	9.09027	11.8153	0.000169063	2.04e-05	1.50467	1.74223	-	-	0.0510001	0.764114	0.719854	0.318728	0.568758	0.339758	-0.610038	-0.433538	-0.652969	1.0497	0.806701	-0.480829	-0.957343	-0.662487	0.339018	0.275481	0.0370668	-0.14977	-0.5747	-1.38865	-0.18352	-0.0647426	0.0402842	-0.763466	-1.18331	-1.88507	0.224489	0.529444	-0.685858	-0.908749	-1.38139	0.740849
solute carrier family 34 (sodium phosphate), member 1	Slc34a1	20505	Mm.276355	ENSMUSG00000021490	1423279_at	101552_at	-	-	-	2.63568	4.83707	0.30504	0.322927	0.396107	0.186584	-	-	0.588859	0.171853	0.179089	0.215472	-0.111171	-0.176771	0.34624	0.0164621	0.00729291	-0.368608	-0.0359264	-0.0338046	-0.102991	-0.101775	0.0837789	-0.0657681	0.0090418	0.0472702	0.0816081	0.0824319	0.0597235	-0.102092	-0.114617	0.117948	0.1237	0.0700447	-0.0303768	-0.0747007	0.0740549	-0.0411364	0.322818	-0.125225
fibrinogen, alpha polypeptide	Fga	14161	Mm.88793	ENSMUSG00000028001	1424279_at	101553_at	-	-	-	2.70967	4.11519	0.645627	0.358977	0.117374	0.165207	-	-	0.793931	0.186101	0.0606204	0.1916	-0.023544	-0.139054	-0.174923	0.0584815	0.000162342	-0.198345	-0.0956948	0.0124851	-0.135047	-0.0767347	0.0655903	-0.0686221	-0.00261057	0.0422083	0.0625765	0.0731607	0.0592778	-0.0916132	-0.0921559	0.0590007	0.107602	0.0626127	-0.0385968	-0.078338	-0.0973777	-0.0238469	-0.0796345	-0.147826
nuclear factor of kappa light chain gene enhancer in B-cells inhibitor, alpha	Nfkbia	18035	Mm.170515	ENSMUSG00000021025	1448306_at	101554_at	-	Y	-	8.83547	8.49505	0.941457	0.0397685	1.1595	0.764685	-	-	0.904254	0.142965	0.715621	0.470497	1.13356	-0.0293271	0.351924	1.81283	0.591555	1.18545	1.0164	0.332027	0.173481	0.565163	0.986257	0.555491	0.75661	0.270781	0.440404	0.678586	0.50467	0.385354	0.12023	-0.309225	-0.423022	0.295653	0.839352	0.537171	1.20578	0.174054	0.560313	1.21422
RAS-related C3 botulinum substrate 1	Rac1	19353	Mm.292510	ENSMUSG00000001847	1451086_s_at	101555_at	-	-	-	11.8024	14.3981	0.329266	0.105155	0.327368	0.413461	-	-	0.522651	0.24429	0.136368	0.17102	-0.293727	-0.347309	-0.250025	-0.382496	-0.115864	-0.338136	-0.307428	-0.00445648	-0.058761	-0.128978	0.211027	0.260036	0.379052	0.169458	0.491637	0.268991	0.131982	-0.0380715	0.133789	0.24622	0.335285	0.409005	-0.276731	-0.305354	-0.247004	-0.0849466	-0.141553	-0.335499
branched chain ketoacid dehydrogenase kinase	Bckdk	12041	Mm.8903	ENSMUSG00000030802	1460644_at	101557_at	-	-	-	7.71191	8.44155	0.103454	0.214866	0.620838	0.504202	-	-	0.959716	0.592977	0.369911	0.518262	0.0211618	0.123854	0.744804	0.738409	-0.0403146	0.0778983	-0.448929	0.101889	0.178192	-0.0759229	0.195241	-0.0497667	0.289233	0.399767	0.216952	-0.105737	-0.245979	-0.201901	0.0684479	-0.201328	-0.387616	-0.544985	-0.410983	-0.0918868	0.88827	0.39181	-0.0178115	-0.229778
proteasome (prosome, macropain) subunit, beta type 5	Psmb5	19173	Mm.8911	ENSMUSG00000022193	1415676_a_at	101558_s_at	-	-	-	12.7668	14.6653	0.485549	0.764832	0.205133	0.556012	-	-	0.219129	0.986864	0.201393	0.206896	-0.0111576	-0.218845	-0.0883812	0.0843692	-0.202632	0.0318848	0.00898845	-0.135524	-0.239095	-0.186907	-0.403239	-0.180717	-0.163875	0.00899123	-0.0694869	-0.162649	-0.324802	-0.466057	0.194655	-1.09024	-0.664005	-0.798256	-0.234266	-0.124187	-0.0825389	-0.0770376	-0.392382	-0.0122238
embigin	Emb	13723	Mm.274926	ENSMUSG00000021728	1415856_at	101560_at	Y	-	-	8.41383	10.3248	5.25e-05	0.182385	1.81501	0.416386	Y	Y	0.0129452	0.00497971	0.905422	0.761071	0.638663	0.368029	-0.888538	-1.0669	-0.461566	0.708458	0.666378	-1.13236	-1.21599	-0.00567963	0.0273752	-0.0556346	-0.23836	-0.0308903	-0.0659323	0.250673	0.315111	0.0452106	0.191327	-0.390099	-0.424353	-0.48524	0.445995	0.678725	-0.675436	-1.09342	-1.07247	0.44012
metallothionein 2	Mt2	17750	Mm.147226	ENSMUSG00000031762	1428942_at	101561_at	-	Y	-	8.38749	10.4916	0.388128	0.000359986	2.56608	2.63394	-	-	0.848357	0.234938	1.38467	0.619554	1.10038	3.30756	4.55422	2.08369	0.744131	-0.379653	-0.118186	0.57794	0.99737	0.422965	2.46938	2.06798	0.691576	0.992655	0.385185	0.443121	2.11793	2.2819	0.890857	-0.563163	-0.359106	-1.12368	0.454278	0.714566	3.5276	1.9389	1.01016	-0.401571
heat shock 70kDa protein 14	Hspa14	50497	Mm.89341	ENSMUSG00000051396	1417095_a_at	101562_at	-	Y	-	8.66101	10.2494	0.359612	0.0245445	0.171224	1.25664	-	-	0.859141	0.583293	0.0730195	0.381807	0.0306789	-0.0866284	0.00397718	0.221015	-0.0281936	-0.284671	-0.159358	-0.12646	-0.132559	0.0542681	-0.204006	-0.050616	-0.766011	-0.554702	-0.565452	-1.04323	-0.938176	-0.157891	-0.694639	-1.06853	-1.20754	-1.47006	-0.0290256	-0.0343705	0.0471711	-0.00426437	-0.0059034	-0.201584
CCR4-NOT transcription complex, subunit 7	Cnot7	18983	Mm.272551	ENSMUSG00000031601	1460665_a_at	101564_at	-	-	-	7.89566	9.76251	0.178684	0.195068	1.37444	1.04501	-	-	0.56388	0.710923	0.597406	0.447028	-0.442355	0.921977	-0.778331	-1.31438	-1.00376	0.414348	0.413715	-0.473087	-0.0988057	0.250962	-1.02784	-0.51367	-0.157436	-1.28517	-1.07101	-0.751626	-0.669077	0.072702	-0.631132	-0.555653	-0.770949	-1.3384	-0.204404	0.494521	-0.772042	-0.899361	-1.60998	0.225741
major urinary protein 1 /// major urinary protein 2	Mup1 /// Mup2	17840 /// 17841	Mm.237772	ENSMUSG00000066163 /// ENSMUSG00000062216	1420465_s_at	101566_f_at	-	-	-	1.78156	5.75037	0.817386	0.216055	0.083256	0.319061	-	-	0.910946	0.118476	0.0266368	0.34708	-0.0389094	-0.0975077	-0.103518	-0.0542794	-0.0158883	-0.125576	-0.0690044	-0.0590879	-0.090836	-0.0633882	0.183678	-0.0525439	0.0626735	0.114603	0.192172	0.142585	0.0749057	-0.0851585	-0.118341	0.115731	0.308248	0.0863762	-0.0215583	-0.049957	-0.057054	-0.0330075	-0.0520987	-0.110623
proline synthetase co-transcribed	Prosc	114863	Mm.277501	ENSMUSG00000031485	1423044_at	101568_at	-	-	-	9.70783	10.1207	0.847829	0.694805	1.20375	0.436388	-	-	0.403227	0.239613	0.157595	0.505819	1.06549	1.04261	1.19007	1.14866	1.19159	1.18004	1.03259	1.21744	0.773051	0.973737	0.586596	0.276759	-0.312386	-0.336886	0.61495	0.145286	-0.436645	-0.0290053	-0.312636	-0.0535563	-0.411077	0.0672526	1.06947	0.996634	1.14012	1.01454	0.895657	1.16224
keratin complex 2, basic, gene 6g	Krt2-6g	56735	Mm.358677	ENSMUSG00000051879	1448457_at	101569_at	-	-	-	3.60559	6.32833	0.868623	0.882775	0.092405	0.229325	-	-	0.786054	0.495459	0.0839915	0.211358	-0.00593328	-0.110086	-0.139999	-0.0503353	-0.000162083	-0.144324	-0.074724	0.00954846	-0.0941342	-0.074643	0.121623	0.443914	0.0680317	0.133949	0.145929	0.254394	0.165869	0.0147357	0.0175157	0.214548	0.155517	0.125153	-0.0319272	-0.0617516	-0.176945	-0.0315085	-0.0698425	-0.125139
ribosomal protein S6	Rps6	20104	Mm.325584	ENSMUSG00000028495	1416141_a_at	101577_at	-	Y	-	13.2783	15.2006	0.941533	0.0416064	0.0981181	0.663481	-	-	0.450688	0.546165	0.128403	0.15734	-0.128845	-0.144508	-0.121498	0.0633621	0.00602453	-0.000189962	0.0996707	-0.0613694	-0.0499935	-0.0971782	-0.246581	-0.205509	-0.00986691	-0.306896	-0.268627	-0.564981	-0.307083	-0.318123	-0.444892	-0.58712	-0.331143	-0.761982	-0.146077	-0.0199276	-0.074412	0.0516627	-0.154169	0.130445
signal recognition particle 9	Srp9	27058	Mm.303071	ENSMUSG00000033259 /// ENSMUSG00000026511	1448753_at	101579_at	-	-	-	11.1609	10.8084	0.0699365	0.654316	0.440352	0.594369	-	-	0.543088	0.523192	0.234285	0.298256	0.254445	-0.0602062	-0.142886	0.0610268	-0.0681133	0.192065	0.140366	-0.291309	-0.285215	-0.140851	0.267196	0.306601	-0.734565	-0.2751	0.176401	-0.0654927	-0.00582455	-0.0636901	-0.192802	-0.124599	-0.147144	-0.30708	-0.0477022	0.000352448	0.120721	0.0393726	-0.194026	0.025641
ubiquitin protein ligase E3A	Ube3a	22215	Mm.9002	ENSMUSG00000025326	1416680_at	101581_at	-	-	-	12.8127	12.8973	0.357509	0.392977	0.645037	0.380938	-	-	0.771878	0.809437	0.265059	0.498626	-0.122415	0.059572	-0.601053	-0.338938	-0.616412	0.255157	0.377333	-0.252116	-0.0060838	0.255847	-0.268574	-0.0294974	-0.810028	-0.108271	0.113655	0.19729	-0.479783	-0.16567	0.0846312	0.0589435	-0.100136	-0.363995	0.0226625	-0.0655024	-0.46473	-0.215374	-0.217758	0.150679
guanine nucleotide binding protein-like 2 (nucleolar)	Gnl2	230737	Mm.90760	ENSMUSG00000028869	1426579_at	101582_at	Y	-	-	8.97646	9.61149	0.0250993	0.734312	0.995419	0.594502	-	-	0.311991	0.481121	0.362507	0.326818	-0.48566	-0.0623553	-0.91934	-1.21525	-0.706777	0.275216	-0.12905	-1.0715	-0.546397	-0.286536	-0.151736	-0.0621864	-0.423022	0.104246	-0.407572	-0.0152511	-0.626114	0.0260925	-0.217033	-0.2643	-0.781432	-0.313823	-0.379254	-0.222138	-0.969172	-0.833362	-0.845403	0.169992
B-cell translocation gene 2, anti-proliferative	Btg2	12227	Mm.239605	ENSMUSG00000020423	1448272_at	101583_at	Y	Y	B	9.12573	8.9636	1.54e-06	0.0129195	2.26872	1.43784	-	-	0.839384	0.488495	0.264843	0.453241	0.553486	0.722599	0.186553	-0.881227	-1.84149	0.278189	0.168555	0.113184	-1.0432	-1.80479	1.61509	0.0412125	0.00553897	-0.623209	-0.699404	-0.404111	0.673051	0.489566	-0.0770671	0.0682604	0.111871	-0.0135311	0.206945	0.953639	0.369214	-1.01824	-2.17436	0.330435
Ras suppressor protein 1	Rsu1	20163	Mm.905	ENSMUSG00000026727	1419259_at	101584_at	Y	Y	B	10.986	11.4812	0.000830862	0.00104732	1.44283	1.28702	-	-	0.835281	0.486029	0.233289	0.390405	-0.104851	-0.614189	0.893941	1.07028	0.757996	-0.171158	-0.273567	0.702107	0.927622	0.598194	0.406905	0.162853	0.196268	0.783108	1.12061	1.30868	0.152466	-0.287483	0.70473	0.292215	0.663325	1.14074	-0.339552	-0.492571	0.994138	1.00692	0.734009	-0.220736
progesterone receptor membrane component 1	Pgrmc1	53328	Mm.9052	ENSMUSG00000006373	1423451_at	101585_at	-	-	-	12.4562	13.833	0.110618	0.969769	0.918613	0.193169	-	-	0.67441	0.832487	0.163249	0.16647	-0.557791	-0.385193	-1.06704	-1.33637	-0.825866	-0.37564	-0.312855	-0.764314	-0.500855	-0.36028	-0.428719	-0.159288	-0.240815	-0.235575	-0.243697	0.260784	0.0457097	0.162618	-0.00131431	-0.00621056	-0.0144116	-0.392171	-0.530096	-0.28068	-1.17595	-0.836019	-0.91157	-0.345243
epoxide hydrolase 1, microsomal	Ephx1	13849	Mm.9075	ENSMUSG00000038776	1422438_at	101587_at	-	Y	-	7.89664	9.24916	0.534492	8.38e-05	0.737874	1.05211	-	Y	0.266363	0.008111	0.52062	0.680248	0.354095	-0.771521	0.168353	-0.0164164	0.161983	0.549931	0.199798	0.0897428	0.0879276	0.519626	-0.133746	-0.427603	0.0591825	0.519472	0.536389	0.337378	-0.30228	-0.559489	0.208777	0.304081	0.580731	0.647725	0.144566	-1.20483	-0.591184	-0.515782	-0.143052	0.137976
solute carrier family 16 (monocarboxylic acid transporters), member 1	Slc16a1	20501	Mm.9086	ENSMUSG00000032902	1415802_at	101588_at	-	-	-	9.74109	6.9184	0.200616	0.673295	1.09745	1.2997	-	-	0.756801	0.742401	0.482837	0.40917	-0.384434	0.472826	-0.939605	-1.1266	-0.452418	0.256638	0.439862	-0.342606	-0.0152808	0.425293	-1.19123	-1.16411	-1.86289	-0.878954	-0.925232	-0.429414	-1.04595	-0.230621	-0.736509	-1.21472	-0.880773	-1.10272	-0.400118	0.514512	-0.999751	-0.78499	-0.427476	0.343992
high mobility group nucleosomal binding domain 2	Hmgn2	15331	Mm.911	ENSMUSG00000066826 /// ENSMUSG00000069996	1433507_a_at	101589_at	-	Y	-	13.6333	13.0955	0.506526	0.00395741	0.936927	1.77478	-	-	0.881847	0.0939117	0.172768	0.737437	-0.660666	-0.291021	-0.729514	-1.55893	-1.74907	-0.1245	-0.433938	-0.226481	0.0719866	-0.124782	-0.77792	-0.798123	-0.623604	-1.06944	-1.30436	-1.58414	0.451706	-0.0296318	-0.605485	-0.425005	-0.598557	-1.96541	-0.316288	-0.24293	-0.735175	-0.66106	-1.30367	-0.125482
lysosomal membrane glycoprotein 2	Lamp2	16784	Mm.486	ENSMUSG00000016534	1428094_at	101590_at	Y	-	-	12.2413	11.5652	0.00186418	0.273332	1.44437	0.560279	-	-	0.823814	0.245759	0.359554	0.520508	0.152853	0.386118	1.1016	0.780231	1.16584	0.265671	0.203994	1.15928	1.52818	1.7229	-0.112345	0.576965	0.330212	0.248514	0.751639	0.951347	0.166229	-0.157606	0.225048	0.0243212	0.36892	-0.00187402	0.211071	0.402848	0.786531	1.44612	1.22215	0.325476
X-prolyl aminopeptidase (aminopeptidase P) 1, soluble	Xpnpep1	170750	Mm.99776	ENSMUSG00000025027	1422443_at	101591_at	-	-	-	10.8929	9.36	0.306546	0.425894	0.726426	0.765884	-	-	0.580978	0.0672227	0.177582	0.271562	0.66639	0.24056	0.764209	0.778483	0.751589	0.613831	0.451598	0.683974	0.604563	0.701262	-0.526523	-0.742857	-0.718685	-0.767953	-0.565626	-0.473728	-0.749595	-0.369667	-0.727091	-0.763816	-0.862236	-0.760344	0.422024	0.393654	0.815658	0.711154	0.623679	0.503033
cysteine rich protein 2	Crip2	68337	Mm.133825	ENSMUSG00000006356	1417311_at	101593_at	-	Y	-	11.4718	10.4698	0.0239469	0.032272	0.577949	0.957411	-	-	0.835086	0.828054	0.087468	0.573719	0.159873	-0.333771	-0.162035	0.304253	0.360134	-0.235205	-0.191794	-0.147639	0.0332471	0.2702	-0.193041	-0.286998	0.499441	0.68995	0.48154	0.358231	-0.769905	-0.806456	0.321927	0.0707803	-0.070365	0.252648	0.103372	-0.419159	-0.284626	0.265035	0.341455	-0.127423
---	---	---	---	---	1448064_at	101595_at	-	-	-	2.55095	4.96844	0.450516	0.326882	0.137213	0.869529	-	-	0.472173	0.670336	0.1342	0.77958	-0.0257533	-0.0759724	-0.0109399	-0.0670131	0.0689767	-0.123607	-0.0735037	-0.237536	-0.0685057	-0.0430272	0.225588	-0.0697662	0.0419782	0.04661	-0.00175906	0.0767498	1.34949	-0.0942183	0.454917	-0.0769111	0.127868	0.0649833	0.0290269	0.211054	-0.0385781	0.0102269	0.167293	-0.0948846
Expressed sequence C78859	C78859	97455	Mm.5761	---	1420048_at	101596_at	-	-	-	9.6082	9.248	0.0535926	0.263206	1.86755	1.55951	-	-	0.704252	0.674385	0.556904	0.731834	-0.970961	0.83419	-0.636824	0.145771	1.0815	-0.706996	0.377896	-0.595624	-0.205839	0.975631	-1.03099	-0.680639	-1.12175	-1.51404	-1.3963	-1.04416	-2.08803	-0.538707	-1.28241	-0.344122	0.0137555	0.517719	-0.311818	0.763507	-0.685985	-0.00733396	0.828556	-0.252331
DNA segment, Chr 12, ERATO Doi 216, expressed	D12Ertd216e	52545	Mm.352085	---	1446829_at	101597_at	-	-	-	3.03036	4.87783	0.947921	0.239902	0.11634	0.253595	-	-	0.1181	0.322432	0.148646	0.150816	-0.00729507	-0.107625	-0.0606534	-0.0623952	-0.00994084	-0.122765	-0.125054	-0.039775	-0.096017	-0.1856	0.0833392	0.04052	0.0130764	0.0664429	0.127934	0.0924809	0.061982	-0.0468155	-0.0799734	0.0846838	0.312359	0.08571	-0.0366119	-0.0607615	0.0469339	-0.042071	0.163012	-0.116309
Transcribed locus	---	---	Mm.5764	---	1458795_at	101598_at	-	-	-	2.94436	5.39591	0.96271	0.68383	0.0898601	0.166119	-	-	0.857046	0.134135	0.0697061	0.339076	0.0878657	-0.101763	-0.14167	-0.042954	0.0562875	-0.166693	-0.0779569	0.0337636	-0.0620591	-0.12808	0.12993	-0.0556739	0.0199161	0.0383889	0.163536	0.0919918	0.070696	0.118482	-0.0653999	0.0568669	0.123219	0.0844596	-0.0381069	-0.0662039	0.041604	-0.15586	0.0471067	-0.144664
RIKEN cDNA C030018P15 gene	C030018P15Rik	109260	---	---	1419940_at	101599_at	Y	-	-	5.44433	5.18719	0.00171108	0.710169	1.74713	0.109154	-	-	0.954635	0.0238213	0.277711	0.234669	-0.0297279	0.0504651	0.823467	1.92761	2.22895	-0.424376	-0.173406	0.603529	1.11255	0.686995	0.0176957	-0.040181	0.0435287	0.0226044	0.0263995	0.0257799	0.0449527	-0.0661309	-0.0298344	-0.034228	0.0855965	0.0345279	-0.361899	0.31737	1.2211	1.6268	1.81572	-0.383431
expressed sequence C79015	C79015	97715	Mm.5780	---	1444887_at	101600_at	-	-	-	3.0413	4.55448	0.0878864	0.835718	0.447088	0.385325	-	-	0.0381695	0.923123	0.329723	0.519995	0.268398	-0.0852684	-0.195348	0.0119018	0.0176734	-0.14982	-0.0481058	-0.0430967	-0.136576	0.638057	-0.201167	-0.173862	-0.0135875	-0.0274874	-0.0440017	0.110025	0.862675	0.0647201	0.131881	0.161548	0.148929	-0.035667	-0.0683827	-0.0264745	-0.0988008	0.0741847	0.024631	0.173701
DNA segment, Chr X, ERATO Doi 223, expressed	DXErtd223e	52197	---	---	1419885_at	101601_at	-	-	-	3.32388	5.37348	0.817086	0.202491	0.107123	0.235426	-	-	0.534193	0.291771	0.0731193	0.20098	-0.0332541	-0.122095	-0.19211	-0.0151373	0.0373426	-0.0941743	-0.092151	0.086174	-0.119379	-0.0737527	0.0992504	-0.0320744	0.0275536	0.112262	0.134174	0.0989926	0.0794233	-0.062038	-0.0691023	0.0835546	0.242565	0.0897312	0.0216751	-0.115854	-0.0430474	0.0155226	-0.0533163	-0.110624
UDP-N-acetyl-alpha-D-galactosamine:polypeptide N-acetylgalactosaminyltransferase 4	Galnt4	14426	Mm.314	---	1457849_at	101603_g_at	Y	-	-	5.26809	6.70775	0.0137221	0.0781618	1.26376	0.741662	-	-	0.790426	0.564228	0.47345	0.49476	0.466045	0.253549	0.51602	1.37747	1.71268	0.134269	0.46002	0.409536	0.568077	0.81483	0.0565628	0.318599	-0.65366	-0.234598	-0.568986	-0.231379	-0.157978	0.280112	0.150009	-0.650015	-0.187697	-0.199152	0.62428	0.565025	1.33854	0.507815	1.37607	0.464744
[truncated: 10,424 more rows]
[truncated: 16 more columns]
